# Supplementary material for: Comprehensive Characterization of Multitissue Expression Landscape, Co-Expression Networks and Positive Selection in Pikeperch
Source: Cells. 2021 Sep 2;10(9):2289. doi: 10.3390/cells10092289 (PMC8471114; doi:10.3390/cells10092289)
Supplement: Supplementary file 1 [file cells-10-02289-s001.zip]

Archive with 5 entries (5 files):
- Supplementary File S1.xlsx
- Supplementary File S2.xlsx
- Supplementary File S3.xlsx
- Supplementary File S4.pdf
- Supplementary Figure S1.pdf
