# Supplementary material for: Comprehensive Characterization of Multitissue Expression Landscape, Co-Expression Networks and Positive Selection in Pikeperch
Source: Cells. 2021 Sep 2;10(9):2289. doi: 10.3390/cells10092289 (PMC8471114; doi:10.3390/cells10092289)
Supplement: Supplementary file 1 [file cells-10-02289-s001.zip › Supplementary File S1.xlsx]

## Sheet: Sheet1
Supplementary file S1A: Phenotypic features of sampled fish							Supplementary file S1B: RNA-Seq samples design
Indivdual	Gender	Weight (g)	Length (cm)	Fish-ID			Pools for RNA-Seq	Pooled Samples				Sex-specificity of samples
Fish 1	f	257.1	28.2	1			Pool SL01 He	S02	S03	S04	S73	Heterogeneous (3m vs 5f)
Fish 2	m	162	27	2			Pool SL02 HK	S06	S07	S08	S74	Heterogeneous (3m vs 5f)
Fish 3	f	179.3	30	3			Pool SL03 Mu	S10	S11	S12	S75	Heterogeneous (3m vs 5f)
Fish 4	m	70.8	23	4			Pool SL04 Li	S14	S15	S16	S76	Heterogeneous (3m vs 5f)
Fish 5	f	119.7	27.5	5			Pool SL05 Sk	S18	S19	S20	S77	Heterogeneous (3m vs 5f)
Fish 6	f	161	25.7	6			Pool SL06 Gi	S22	S23	S24	S78	Heterogeneous (3m vs 5f)
Fish 7	m	154.2	23.2	7			Pool SL07 Br	S26	S27	S79	/	Heterogeneous (3m vs 5f)
Fish 8	f	183.5	24.5	8			Pool SL08 Sp	S30	S31	S32	S80	Heterogeneous (3m vs 5f)
							Pool SL09 Go ♂	S34	S35	S69	S72	Homogeneous male
							Pool SL10 He	S37	S38	S39	S40	Heterogeneous (3m vs 5f)
f=female							Pool SL11 HK	/	S42	S43	S44	Heterogeneous (3m vs 5f)
m=male							Pool SL12 Mu	S45	S46	S47	/	Heterogeneous (3m vs 5f)
							Pool SL13 Li	S49	S50	S51	S52	Heterogeneous (3m vs 5f)
							Pool SL14 Sk	S53	S54	S55	S56	Heterogeneous (3m vs 5f)
							Pool SL15 Gi	S57	S58	S59	S60	Heterogeneous (3m vs 5f)
							Pool SL16 Br	S61	S62	S63	S64	Heterogeneous (3m vs 5f)
							Pool SL17 Sp	S65	S66	S67	S68	Heterogeneous (3m vs 5f)
							Pool SL18 Go ♀	S36	S70	S81	/	Homogeneous female
