# Supplementary material for: Comprehensive Characterization of Multitissue Expression Landscape, Co-Expression Networks and Positive Selection in Pikeperch
Source: Cells. 2021 Sep 2;10(9):2289. doi: 10.3390/cells10092289 (PMC8471114; doi:10.3390/cells10092289)
Supplement: Supplementary file 1 [file cells-10-02289-s001.zip › Supplementary File S2.xlsx]

## Sheet: violin.df
Comprehensive Characterization of Multitissue Expression Landscape, Co-Expression Networks and Positive Selection in Pikeperch- Supplementary file S2: Complete classification of pikeperch protein-coding genes
Gene_Id	GeneID	TauIndex	Specificity	Tissue	Group	SL01_10	SL02_11	SL03_12	SL04_13	SL05_14	SL06_15	SL07_16	SL08_17	SL09	SL18	MeanTPM	logTPM
a1cf	A1CF	0.992849	Tissue-Specific	Liver	Tissue-Specific	0.186542	0.0624813	0.0382866	14.418	0.062845	0.0494726	0.132586	0.0362589	0.258194	0.359147	1.56038	0.641898
aatka	AATKA	0.976992	Tissue-Specific	Brain	Tissue-Specific	0.636694	0.335502	3.6034	0.14745	1.01773	0.728134	79.8864	0.821298	3.98006	0.0353731	9.11921	3.18891
abca12	ABCA12	0.957799	Tissue-Specific	Gills	Tissue-Specific	0.0337815	0.050215	0.0159399	0.0455045	0.971709	12.3164	0.508385	0.111058	1.97524	0.765015	1.67933	0.747886
abcb11b	ABCB11B	0.957658	Tissue-Specific	Liver	Tissue-Specific	8.48866	5.04413	2.95176	156.507	2.59147	7.0544	5.88183	8.60341	13.2971	13.5045	22.3925	4.48494
abhd3	ABHD3	0.971605	Tissue-Specific	Brain	Tissue-Specific	0.852363	0.0608481	0.118595	3.95834	0.05549	0.0528117	85.7468	0.0413077	8.99453	0.332805	10.0214	3.32501
abhd8a	ABHD8A	0.957457	Tissue-Specific	Brain	Tissue-Specific	3.13182	2.0164	0.793944	0.579295	0.360596	1.57481	97.8522	3.3682	11.7096	0.100748	12.1488	3.60274
ablim2	ABLIM2	0.862509	Tissue-Specific	Heart	Tissue-Specific	22.0484	0.135274	2.73009	5.45105	1.21855	0.774226	13.9581	0.517204	3.20507	0.217424	5.02554	2.32928
acadm	ACADM	0.879875	Tissue-Specific	Heart	Tissue-Specific	577.783	31.6425	64.5254	124.016	33.1123	54.3753	55.2098	25.3096	33.9536	47.9787	104.791	6.71137
acbd7	ACBD7	0.969304	Tissue-Specific	Brain	Tissue-Specific	15.2878	6.76871	39.2968	28.8032	6.20135	2.60236	744.722	5.12617	13.6229	22.3373	88.4769	6.46723
aco2	ACO2	0.860996	Tissue-Specific	Heart	Tissue-Specific	222.802	14.1928	5.93713	27.3247	21.3868	27.5435	54.6977	8.31025	22.784	26.9305	43.1909	5.43266
acsbg1	ACSBG1	0.949843	Tissue-Specific	Brain	Tissue-Specific	1.35984	0.507073	0.80843	0.41065	0.597955	0.743583	60.8443	0.553836	10.352	2.64143	7.88191	2.97855
acsl5	ACSL5	0.986521	Tissue-Specific	Ovary	Tissue-Specific	0.0320907	0.0297766	0.156342	0.045628	1.11186	0.0370417	0.408676	0.0360058	66.948	494.842	56.3647	5.81672
actc1a	ACTC1A	0.978144	Tissue-Specific	Heart	Tissue-Specific	2318.53	3.08016	111.094	259.539	1.39249	18.9741	1.27046	1.84162	4.73475	0.46931	272.092	8.08795
actn2b	ACTN2B	0.966197	Tissue-Specific	Heart	Tissue-Specific	1071.7	1.27264	4.04981	111.448	0.789355	5.917	0.316385	2.07248	35.8143	216.654	145.003	7.17994
actn3b	ACTN3B	0.996975	Tissue-Specific	Muscle	Tissue-Specific	0.626596	2.39149	2300.41	2.01192	2.1063	34.3474	2.09372	0.311708	14.041	0.289827	235.862	7.8818
adad2	ADAD2	0.958386	Tissue-Specific	Testis	Tissue-Specific	2.54254	0.16889	0.0981768	0.594856	0.41272	0.409233	0.497978	0.135546	126.174	37.4962	16.853	4.07493
adam28	ADAM28	0.911593	Tissue-Specific	Skin	Tissue-Specific	0.688686	3.22884	0.167602	0.504645	39.2518	16.0444	3.50068	3.94903	0.820334	0.0854184	6.82414	2.77065
adck2	ADCK2	0.875932	Tissue-Specific	Ovary	Tissue-Specific	6.93548	7.99301	1.22819	4.15516	9.25389	11.2294	23.8809	6.02806	26.6564	74.0603	17.1421	4.09947
adcy2b	ADCY2B	0.968947	Tissue-Specific	Testis	Tissue-Specific	0.0123436	0.203545	0.00768748	0.2447	0.0801303	0.236392	3.59163	0.0586527	14.6506	0.393597	1.94793	0.96194
add3b	ADD3B	0.881803	Tissue-Specific	Brain	Tissue-Specific	5.01526	1.29052	0.43765	1.45336	0.525335	2.73803	43.2589	3.23705	17.0917	0.0761333	7.51239	2.90927
adgb	ADGB	0.973936	Tissue-Specific	Testis	Tissue-Specific	0.0210334	0.102321	0.0078625	0.0295696	0.0672451	0.201605	2.09755	0.0700932	14.2726	1.00182	1.78717	0.837677
adgrf3a	ADGRF3A	0.95203	Tissue-Specific	Gills	Tissue-Specific	0.142515	0.0766167	0.0173275	0.138755	1.75449	11.5737	0.733336	0.0675323	2.89013	0.0575399	1.7452	0.803391
adgrl4	ADGRL4	0.903968	Tissue-Specific	Heart	Tissue-Specific	36.9639	2.20743	1.35379	3.39463	0.691406	4.29256	8.93533	2.09031	1.86142	0.157967	6.19488	2.63108
adob	ADOB	0.891561	Tissue-Specific	Ovary	Tissue-Specific	12.5239	32.2904	4.96694	6.5862	11.4475	12.5973	9.85032	22.7807	35.988	158.864	30.7895	4.94437
adra2db	ADRA2DB	0.971389	Tissue-Specific	Testis	Tissue-Specific	0.0250606	1.64057	0.61055	1.12327	0.163991	1.11093	16.9258	0.535586	70.3228	0.0565682	9.25151	3.20969
adss1	ADSS1	0.960593	Tissue-Specific	Muscle	Tissue-Specific	395.156	7.63147	1412.59	45.8535	1.27888	26.0958	14.19	9.29453	15.5726	1.73039	192.939	7.592
aebp2	AEBP2	0.930521	Tissue-Specific	Ovary	Tissue-Specific	1.99102	1.57471	0.832707	1.32618	1.42363	2.42941	3.03739	1.6789	15.2334	41.5302	7.10575	2.82899
agbl2	AGBL2	0.984697	Tissue-Specific	Testis	Tissue-Specific	0.0203019	0.0577969	0.0199087	0.0307163	0.117345	0.0764294	5.14642	0.037888	35.482	0.687397	4.16762	2.05922
agr2	AGR2	0.942593	Tissue-Specific	Gills	Tissue-Specific	2.49718	0.195554	2.83604	2.50977	281.917	611.071	0.613582	0.0232404	2.71126	0.0814851	90.4456	6.49898
agt	AGT	0.972377	Tissue-Specific	Liver	Tissue-Specific	3.7251	4.69438	3.10266	232.826	5.30743	7.07711	11.1234	4.57479	16.7401	18.5075	30.7678	4.94335
agxta	AGXTA	0.98749	Tissue-Specific	Liver	Tissue-Specific	0.0137345	0.114521	0.010503	144.336	0.0149792	0.0167315	0.234691	0.0221054	10.6355	5.42539	16.0824	4.00741
agxtb	AGXTB	0.995462	Tissue-Specific	Liver	Tissue-Specific	0.0965334	1.99863	0.607663	938.453	0.0806835	0.0436848	0.930689	0.182428	6.37053	25.8625	97.4626	6.60678
ahcyl1	AHCYL1	0.918203	Tissue-Specific	Brain	Tissue-Specific	3.17704	4.20571	0.316804	1.35072	2.82219	16.143	98.4457	3.61923	11.5386	1.49982	14.3119	3.83914
ak1	AK1	0.990401	Tissue-Specific	Muscle	Tissue-Specific	62.4731	3.1226	1690.18	8.89088	4.48131	18.762	52.4385	6.14551	1.56206	1.99847	185.006	7.53143
ak7b	AK7B	0.967492	Tissue-Specific	Testis	Tissue-Specific	0.0900118	0.060292	0.00363308	0.127945	0.0597288	0.0776351	3.04878	0.0527437	14.9323	1.61417	2.00672	1.00484
ak9	AK9	0.944935	Tissue-Specific	Testis	Tissue-Specific	0.115778	0.506459	0.0228081	0.197168	0.337875	0.54937	2.73722	0.401409	9.40096	0.112323	1.43814	0.524201
akr1a1a	AKR1A1A	0.990614	Tissue-Specific	Liver	Tissue-Specific	0.216123	1.01219	0.102116	156.615	0.0750197	0.193275	0.483641	0.188606	0.247027	9.92545	16.9059	4.07945
akr7a3	AKR7A3	0.87927	Tissue-Specific	Liver	Tissue-Specific	10.7636	7.36247	8.92896	88.5597	7.04244	5.85212	9.29964	4.92346	37.8278	10.8492	19.1409	4.25859
aldoab	ALDOAB	0.967595	Tissue-Specific	Muscle	Tissue-Specific	5683.02	91.1318	23118.3	1077.91	32.0413	465.021	5.60173	0.247244	3.12745	3.87547	3048.03	11.5737
aldocb	ALDOCB	0.898788	Tissue-Specific	Brain	Tissue-Specific	323.365	163.983	8.51271	81.1819	115.656	135.222	2605.86	60.2901	172.783	407.614	407.447	8.67047
alx1	ALX1	0.97261	Tissue-Specific	Testis	Tissue-Specific	0.0056555	0.232197	0.0293074	0.103344	0.466284	0.183704	1.12201	0.015214	11.615	0.765955	1.45387	0.539895
amdhd1	AMDHD1	0.913536	Tissue-Specific	Liver	Tissue-Specific	1.50471	1.3882	0.505621	50.9967	2.30814	1.1691	12.6948	0.83951	24.3074	3.23976	9.89539	3.30676
amdhd2	AMDHD2	0.871237	Tissue-Specific	Ovary	Tissue-Specific	4.65945	5.00608	1.00405	4.69172	4.51023	6.02445	5.71164	5.24541	13.2846	39.709	8.98466	3.16746
amh	AMH	0.996983	Tissue-Specific	Testis	Tissue-Specific	0.166921	1.36127	30.7616	0.07141	0.581476	2.26491	1.93754	0.963468	1432.06	2.2011	147.237	7.202
amn	AMN	0.967455	Tissue-Specific	Testis	Tissue-Specific	0.800499	2.37956	0.339166	0.940035	0.480619	1.77625	1.69427	1.08903	37.092	0.750855	4.73423	2.24313
ampd1	AMPD1	0.997259	Tissue-Specific	Muscle	Tissue-Specific	24.1497	0.321215	1416.07	3.82305	0.889499	4.0909	1.01134	0.00812535	0.686418	0.0797687	145.113	7.18103
ampd2b	AMPD2B	0.914731	Tissue-Specific	Brain	Tissue-Specific	0.293245	0.201611	0.0743005	0.986491	0.105184	0.0871337	19.7123	0.251269	8.34774	0.0890537	3.01483	1.59208
amy2a	AMY2A	0.967838	Tissue-Specific	Liver	Tissue-Specific	6.51345	0.403386	0.0786407	204.912	0.33016	1.32875	0.694284	1.01064	22.0962	25.0996	26.2468	4.71407
angel1	ANGEL1	0.959131	Tissue-Specific	Testis	Tissue-Specific	1.24839	1.35074	1.38658	1.63108	2.17842	1.36661	10.3976	1.07612	90.8115	13.0712	12.4518	3.63829
angpt1	ANGPT1	0.935943	Tissue-Specific	Heart	Tissue-Specific	76.8268	1.4408	1.14686	17.7511	0.173192	1.45426	3.04113	5.54575	4.52583	0.404516	11.231	3.48942
angptl1b	ANGPTL1B	0.906683	Tissue-Specific	Spleen	Tissue-Specific	0.0644777	2.19152	0.206911	1.80919	0.832759	2.19105	2.38722	10.8533	3.85648	0.0222107	2.44152	1.28778
angptl3	ANGPTL3	0.967553	Tissue-Specific	Liver	Tissue-Specific	0.0380363	0.00607075	0.0394217	125.548	0.0349423	0.227154	45.2951	0.177011	0.610755	4.13835	17.6115	4.13845
ankar	ANKAR	0.888632	Tissue-Specific	Ovary	Tissue-Specific	0.09708	0.0122403	0.093836	0.334298	14.5566	20.1844	6.73126	0.0934574	30.8856	61.6456	13.4634	3.75098
ankmy1	ANKMY1	0.955485	Tissue-Specific	Testis	Tissue-Specific	0.27125	0.359968	0.0700314	0.415021	0.251788	0.604971	8.10146	0.286517	21.0582	0.0576905	3.14769	1.65429
ankrd24	ANKRD24	0.969418	Tissue-Specific	Testis	Tissue-Specific	0.0860831	1.30109	0.809399	0.136061	0.337513	0.178864	4.09441	0.0129064	29.9499	1.67633	3.85826	1.94795
ankrd45	ANKRD45	0.975875	Tissue-Specific	Testis	Tissue-Specific	1.4226	0.393514	0.346755	0.251354	0.17677	0.173371	4.07965	0.075793	23.4851	0.163534	3.05684	1.61204
anln	ANLN	0.878791	Tissue-Specific	Ovary	Tissue-Specific	0.508692	5.8126	0.0460127	0.251532	5.11998	2.66007	0.881056	0.974537	8.26643	22.2464	4.67673	2.2255
anxa13l	ANXA13L	0.962842	Tissue-Specific	Brain	Tissue-Specific	9.2997	1.30523	2.96293	2.26105	4.23419	10.5711	189.083	3.36222	7.50439	0.196597	23.078	4.52845
apcdd1l	APCDD1L	0.913275	Tissue-Specific	Gills	Tissue-Specific	0.44408	0.15273	0.319959	0.404833	0.414815	7.28756	0.511019	2.59216	0.51329	0.0169888	1.26574	0.339984
aplp1	APLP1	0.971817	Tissue-Specific	Brain	Tissue-Specific	3.86053	2.32342	1.41525	2.47735	10.7379	12.0155	314.916	5.57146	8.59226	0.200919	36.211	5.17836
apoa1b	APOA1B	0.987974	Tissue-Specific	Liver	Tissue-Specific	1.40227	3.31061	0.3641	66445.8	12.3982	1.45134	2865.78	0.551693	8.42369	4627.82	7396.72	12.8527
apoa2	APOA2	0.982737	Tissue-Specific	Liver	Tissue-Specific	8.59045	1.2972	0.108128	30916.8	6.63624	2.10907	2525.93	2.84184	30.9893	2703.19	3619.84	11.8217
apoba	APOBA	0.97535	Tissue-Specific	Liver	Tissue-Specific	0.052374	0.0411147	0.0589641	36.2268	0.0301773	0.0564412	0.302281	0.0582978	6.64391	2.35474	4.58251	2.19614
apobb.1	APOBB.1	0.995164	Tissue-Specific	Liver	Tissue-Specific	0.033235	0.0422574	0.0063538	1844.84	0.215457	0.0742136	0.00445495	0.0139459	0.403471	72.0706	191.77	7.58324
apoc1	APOC1	0.987025	Tissue-Specific	Liver	Tissue-Specific	0.457227	0.395956	0.0341119	13957.2	2.57214	0.541647	668.867	0.210513	14.7008	1082.62	1572.76	10.6191
apoc2	APOC2	0.993716	Tissue-Specific	Liver	Tissue-Specific	0.425829	0.376855	0.0353205	4457.81	0.87767	2.22574	24.9407	0.475767	5.4427	205.961	469.857	8.87608
apoc4	APOC4	0.983584	Tissue-Specific	Liver	Tissue-Specific	0.555365	0.132632	0.086381	2104.64	0.581755	0.0787455	5.6799	0.412394	9.23852	264.063	238.547	7.89813
apoeb	APOEB	0.878279	Tissue-Specific	Skin	Tissue-Specific	71.0711	55.0733	27.2639	4007.16	18691.8	10494.9	4530.06	276.051	474.554	189.619	3881.76	11.9225
apof	APOF	0.970087	Tissue-Specific	Liver	Tissue-Specific	0.875351	1.91308	2.37377	271.882	2.54551	3.87669	47.9612	6.65988	4.77172	14.7631	35.7623	5.16037
aqp8a.2	AQP8A.2	0.884825	Tissue-Specific	Spleen	Tissue-Specific	490.34	5791.48	16.7856	327.421	87.9784	655.591	437.108	6475.78	24.1354	10.4141	1431.7	10.4835
arf3a	ARF3A	0.970836	Tissue-Specific	Brain	Tissue-Specific	2.7169	2.48405	0.779483	2.88749	3.00184	5.60159	542.481	3.14302	69.6056	8.95211	64.1653	6.00372
arf3b	ARF3B	0.921869	Tissue-Specific	Brain	Tissue-Specific	0.158509	1.88775	0.078303	0.260178	15.4538	12.0656	199.589	1.56401	52.3414	5.70605	28.9105	4.85352
arhgap11a	ARHGAP11A	0.894649	Tissue-Specific	Ovary	Tissue-Specific	1.01416	33.6257	0.190997	0.517574	12.3456	7.04314	1.38593	5.17416	49.678	116.206	22.7181	4.50577
arl11	ARL11	0.850507	Tissue-Specific	Gills	Tissue-Specific	0.49204	0.424366	1.50133	3.46936	35.3768	71.7121	6.75869	0.422673	55.3834	0.911211	17.6452	4.1412
arpp19b	ARPP19B	0.861668	Tissue-Specific	Ovary	Tissue-Specific	70.8438	76.2846	15.5366	47.1641	125.217	120.82	183.209	59.4639	325.934	791.021	181.549	7.50422
asb15a	ASB15A	0.963766	Tissue-Specific	Muscle	Tissue-Specific	0.621106	0.0236888	12.1386	0.124378	0.00975963	0.067299	0.0712817	0.0106502	3.34574	0.028777	1.64413	0.717323
asb2a.1	ASB2A.1	0.933481	Tissue-Specific	Muscle	Tissue-Specific	11.6422	0.0293523	20.9077	0.108828	0.0185147	0.210014	0.0531823	0.00962806	0.0952591	0.00638658	3.3081	1.726
asb2a.2	ASB2A.2	0.995306	Tissue-Specific	Muscle	Tissue-Specific	0.0153138	0.020039	47.4345	0.0441782	0.122132	0.315083	1.44563	0.00985267	0.221959	0.256536	4.98852	2.31861
aspm	ASPM	0.924024	Tissue-Specific	Ovary	Tissue-Specific	0.404361	10.802	0.076343	0.604809	4.21155	3.71663	0.449481	2.00655	11.1002	53.5862	8.69581	3.12032
asxl1	ASXL1	0.910102	Tissue-Specific	Ovary	Tissue-Specific	9.13957	8.29193	2.4228	3.67604	7.64752	8.56395	20.7278	8.23832	49.558	127.464	24.573	4.619
asz1	ASZ1	0.986915	Tissue-Specific	Testis	Tissue-Specific	0.0800523	0.0114976	0.0928476	0.0462086	0.0343662	0.0244742	0.149483	0.0237366	24.584	2.10608	2.71527	1.4411
atn1	ATN1	0.929478	Tissue-Specific	Brain	Tissue-Specific	1.00986	0.684019	0.471664	0.872886	1.70437	2.24083	116.534	0.974054	44.0544	0.228708	16.8775	4.07703
atp1a2a	ATP1A2A	0.95073	Tissue-Specific	Muscle	Tissue-Specific	2.01688	0.779021	30.0709	0.997344	0.523378	2.17955	1.46383	0.411818	4.69072	0.816339	4.39498	2.13586
atp1a3a	ATP1A3A	0.964117	Tissue-Specific	Brain	Tissue-Specific	0.676141	0.0402996	0.0355307	0.175169	0.584171	0.216464	90.1778	0.0231446	15.6893	2.58994	11.0208	3.46216
atp1a3b	ATP1A3B	0.946161	Tissue-Specific	Brain	Tissue-Specific	117.554	16.1763	10.9832	33.3154	40.258	37.483	866.215	9.12716	24.4944	0.138865	115.575	6.85268
atp1b1b	ATP1B1B	0.907893	Tissue-Specific	Gills	Tissue-Specific	0.742337	3.8757	0.178001	16.6702	9.03959	256.341	93.6732	0.76167	28.4585	91.3791	50.1119	5.64708
atp1b2b	ATP1B2B	0.976984	Tissue-Specific	Brain	Tissue-Specific	0.0183057	0.0482662	0.241055	0.0682419	0.235671	0.250132	186.203	0.0579548	3.4269	19.0568	20.9607	4.38961
atp1b3a	ATP1B3A	0.994491	Tissue-Specific	Brain	Tissue-Specific	2.12491	0.28761	0.445093	1.84748	0.698511	2.47707	508.995	0.296627	9.36441	0.0373823	52.6575	5.71857
atp2a1	ATP2A1	0.903899	Tissue-Specific	Muscle	Tissue-Specific	2.30248	4.70172	139.446	2.61178	1.0137	80.0007	1.25118	1.24982	2.16793	0.0935082	23.4838	4.5536
atp2a1l	ATP2A1L	0.998826	Tissue-Specific	Muscle	Tissue-Specific	7.31766	11.002	22711.7	5.17432	20.2107	159.854	16.638	1.0473	4.25798	0.0595691	2293.73	11.1635
atp6ap1a	ATP6AP1A	0.969934	Tissue-Specific	Brain	Tissue-Specific	2.34291	2.29815	0.107163	0.688846	0.280122	0.968453	164.986	1.87136	5.46798	13.3256	19.2336	4.26556
atp6v0ca	ATP6V0CA	0.912578	Tissue-Specific	Brain	Tissue-Specific	30.9119	29.6268	4.69965	24.2868	27.4678	44.9977	574.26	27.3926	62.3503	28.0094	85.4002	6.41617
atp6v1b2	ATP6V1B2	0.884099	Tissue-Specific	Brain	Tissue-Specific	0.246637	0.530487	0.0932895	0.380993	0.214821	0.262649	16.7922	0.65227	6.71378	2.57891	2.84661	1.50924
atxn7l2a	ATXN7L2A	0.90384	Tissue-Specific	Ovary	Tissue-Specific	1.63786	2.33682	0.500751	0.75442	1.8682	2.34837	3.41898	1.92015	16.735	32.0894	6.361	2.66925
aurka	AURKA	0.971656	Tissue-Specific	Ovary	Tissue-Specific	0.566381	22.061	0.266705	0.563909	9.76437	9.03436	2.15886	3.84517	67.6056	430.782	54.6648	5.77254
avil	AVIL	0.929063	Tissue-Specific	Gills	Tissue-Specific	0.375441	0.126296	0.354529	0.508859	12.6709	34.4705	1.11956	0.0812645	5.10486	0.0681881	5.48804	2.45629
avpr1aa	AVPR1AA	0.875907	Tissue-Specific	Heart	Tissue-Specific	66.6649	1.38749	2.79194	17.7779	1.73367	8.84736	9.38825	4.2203	13.1844	0.0425599	12.6039	3.6558
avpr2l	AVPR2L	0.963731	Tissue-Specific	Testis	Tissue-Specific	0.106945	0.191304	0.0262988	0.0915045	0.0414748	0.204995	2.16622	0.096864	8.59487	0.232883	1.17534	0.233074
axdnd1	AXDND1	0.974288	Tissue-Specific	Testis	Tissue-Specific	0.0073497	0.167562	0.0138417	0.0273206	0.143489	0.665175	1.89213	0.103534	38.7672	5.03787	4.68255	2.22729
b4galnt1a	B4GALNT1A	0.898711	Tissue-Specific	Head kidney	Tissue-Specific	1.36463	19.7351	1.09492	1.66738	4.26358	6.08635	0.971774	0.862586	5.40307	0.808601	4.22579	2.07922
b4galnt1b	B4GALNT1B	0.905868	Tissue-Specific	Brain	Tissue-Specific	9.57937	1.23216	2.22494	2.2424	5.30042	7.78292	82.736	4.8716	15.0168	0.649932	13.1637	3.71849
b9d2	B9D2	0.884075	Tissue-Specific	Ovary	Tissue-Specific	5.76779	6.29289	0.163434	1.29341	5.87992	11.6434	14.0079	9.45444	52.9516	92.7851	20.024	4.32366
baiap2l1a	BAIAP2L1A	0.926045	Tissue-Specific	Skin	Tissue-Specific	0.0695035	0.0749992	0.0532164	1.11588	9.18495	3.70617	0.793871	0.0385695	3.2768	0.0979486	1.84119	0.880639
bambia	BAMBIA	0.865305	Tissue-Specific	Ovary	Tissue-Specific	5.06884	3.86966	1.53951	8.22681	13.0234	26.59	14.5117	5.73147	37.7796	83.9304	20.0271	4.32388
bard1	BARD1	0.90803	Tissue-Specific	Ovary	Tissue-Specific	0.258309	4.17004	0.0827937	0.299345	2.90168	1.86803	0.749182	0.885803	17.783	32.6412	6.16394	2.62385
bbs10	BBS10	0.961683	Tissue-Specific	Testis	Tissue-Specific	2.94362	1.33801	0.067956	1.17702	1.69017	1.89756	5.9477	1.29625	56.2131	2.8584	7.54298	2.91513
bbs5	BBS5	0.901672	Tissue-Specific	Ovary	Tissue-Specific	9.00408	2.74729	2.66215	2.2433	4.54357	4.50498	29.2554	3.58759	44.7874	95.1845	19.852	4.31121
bicdl2	BICDL2	0.888372	Tissue-Specific	Gills	Tissue-Specific	0.217794	0.12355	0.498904	1.37067	8.12931	24.3635	2.45124	0.167177	11.233	0.652692	4.92078	2.29889
bicdl2l	BICDL2L	0.896755	Tissue-Specific	Gills	Tissue-Specific	2.5529	3.47445	0.579788	3.18121	9.38342	55.7151	16.6233	4.32557	11.7203	0.193958	10.775	3.42962
bin1b	BIN1B	0.860739	Tissue-Specific	Muscle	Tissue-Specific	0.792053	13.3371	68.0747	0.367264	0.897092	4.92072	3.625	29.2503	4.9158	4.02364	13.0204	3.7027
birc5a	BIRC5A	0.90019	Tissue-Specific	Ovary	Tissue-Specific	1.68266	28.4172	0.592986	1.62558	14.8703	11.4546	3.21422	5.46765	82.7646	156.227	30.6317	4.93695
birc7	BIRC7	0.97672	Tissue-Specific	Testis	Tissue-Specific	0.508205	0.396469	0.0867143	0.161875	0.614643	0.479274	1.44504	0.209039	32.3528	2.55456	3.88086	1.95638
bmb	BMB	0.984424	Tissue-Specific	Ovary	Tissue-Specific	1.30794	0.28966	0.216305	0.749534	1.16188	0.469008	2.32458	0.401711	28.9731	214.293	25.0187	4.64493
bmp15	BMP15	0.986454	Tissue-Specific	Ovary	Tissue-Specific	0.0590967	0.0452734	0.539068	0.462516	1.39064	0.115399	0.174957	0.144629	90.4114	667.594	76.0937	6.24971
bmp5	BMP5	0.939943	Tissue-Specific	Heart	Tissue-Specific	58.4862	0.00572715	0.0920722	7.31151	2.53678	1.65816	3.38372	4.16334	9.3956	0.0809988	8.71141	3.12291
bmp8a	BMP8A	0.926072	Tissue-Specific	Gills	Tissue-Specific	0.265898	0.25629	0.178959	0.226729	0.164025	17.7971	0.722993	2.04596	7.92737	0.158379	2.97437	1.57258
bokb	BOKB	0.866613	Tissue-Specific	Ovary	Tissue-Specific	0.0873697	0.354241	0.323784	0.218447	1.92936	2.31831	22.9566	2.27889	12.0655	28.0458	7.05783	2.81923
brdt	BRDT	0.98508	Tissue-Specific	Testis	Tissue-Specific	0.00759721	0.00922478	0.00345072	0.0105153	0.065369	0.0204694	0.0395948	0.0158685	122.502	13.9987	13.6673	3.77265
brf1b	BRF1B	0.89463	Tissue-Specific	Ovary	Tissue-Specific	2.32969	4.05576	1.87343	1.53573	2.74377	2.85717	6.06747	3.65171	14.824	66.4277	10.6366	3.41097
btc	BTC	0.93063	Tissue-Specific	Heart	Tissue-Specific	84.7731	0.321991	12.1874	18.7617	1.17328	6.25978	1.39872	0.700379	5.18866	0.479821	13.1245	3.71419
btg3	BTG3	0.921363	Tissue-Specific	Ovary	Tissue-Specific	2.3675	7.52844	0.490881	1.44608	6.45291	5.31805	4.04525	4.30305	22.3826	71.5664	12.5901	3.65422
btg4	BTG4	0.989485	Tissue-Specific	Ovary	Tissue-Specific	0.233797	0.069849	0.799037	0.0333401	3.61663	2.1234	14.4283	0.0201674	134.739	1400.23	155.629	7.28197
bub1	BUB1	0.927696	Tissue-Specific	Ovary	Tissue-Specific	0.318261	6.94947	0.0442585	0.404422	4.49366	2.92322	0.368751	1.48392	20.4747	55.0544	9.25151	3.20969
bub1bb	BUB1BB	0.874404	Tissue-Specific	Ovary	Tissue-Specific	1.3019	28.7645	0.310415	1.59246	19.4633	11.1751	5.50031	5.36632	86.1645	135.671	29.531	4.88416
bves	BVES	0.962358	Tissue-Specific	Heart	Tissue-Specific	115.568	0.737825	6.08263	14.7967	0.164751	0.909232	1.95938	4.4882	3.08806	0.0270048	14.7822	3.88579
c11h19orf44	C11H19ORF44	0.897872	Tissue-Specific	Ovary	Tissue-Specific	0.487243	1.23266	0.105036	0.329431	1.21657	0.901895	0.913771	0.993908	7.74803	13.4891	2.74176	1.4551
c17h4orf48	C17H4ORF48	0.980045	Tissue-Specific	Brain	Tissue-Specific	4.22875	1.03354	0.956375	2.19284	2.02887	6.85064	343.577	3.28989	17.4031	2.44059	38.4002	5.26304
c17h4orf54	C17H4ORF54	0.988628	Tissue-Specific	Muscle	Tissue-Specific	0.0485997	0.0406912	12.9497	0.0381278	0.0162457	0.163783	0.0805773	0.0151598	0.846236	0.0395121	1.42386	0.509806
c18h14orf180	C18H14ORF180	0.941771	Tissue-Specific	Heart	Tissue-Specific	25.1741	0.179881	0.479092	3.24144	0.555435	1.56506	3.09769	0.704893	2.31659	0.324208	3.76384	1.91221
c1qa	C1QA	0.93705	Tissue-Specific	Spleen	Tissue-Specific	25.2517	141.795	1.89628	18.7708	12.4672	49.7008	17.2466	365.724	9.02846	0.327617	64.2209	6.00497
c1qc	C1QC	0.942139	Tissue-Specific	Spleen	Tissue-Specific	24.8479	152.666	1.71302	20.4431	19.2299	59.6821	21.7139	443.292	9.18927	0.449952	75.3227	6.23501
c21h16orf89	C21H16ORF89	0.94493	Tissue-Specific	Brain	Tissue-Specific	5.86036	0.335316	0.107323	2.58624	0.403956	0.49802	42.5962	0.406681	5.51158	0.751608	5.90572	2.56211
c24h7orf57	C24H7ORF57	0.936234	Tissue-Specific	Brain	Tissue-Specific	21.0543	13.3117	2.79649	9.50587	22.4726	17.0738	465.7	10.5411	37.344	33.9314	63.3731	5.9858
c2cd2l	C2CD2L	0.876686	Tissue-Specific	Brain	Tissue-Specific	0.624535	1.88267	0.143395	0.887829	2.31296	4.09042	31.7121	3.30771	7.69352	0.0806502	5.27357	2.39878
c4b	C4B	0.936296	Tissue-Specific	Liver	Tissue-Specific	8.15047	16.2343	2.6415	313.557	19.359	40.285	8.71884	34.9623	14.4402	12.2367	47.0585	5.55638
c7b	C7B	0.986634	Tissue-Specific	Liver	Tissue-Specific	8.15053	1.46078	4.0448	480.324	9.0099	9.24595	3.73474	4.44199	8.6324	10.0162	53.9062	5.75238
c7h12orf29	C7H12ORF29	0.886937	Tissue-Specific	Ovary	Tissue-Specific	2.8273	3.68581	0.70731	2.60722	5.34754	5.43764	11.8089	3.79869	31.9512	57.669	12.5841	3.65353
c8a	C8A	0.993891	Tissue-Specific	Liver	Tissue-Specific	1.99768	0.0742307	0.199218	446.838	0.366729	0.0427916	1.67657	0.0611729	6.20676	14.009	47.1472	5.5591
c9	C9	0.996506	Tissue-Specific	Liver	Tissue-Specific	0.743938	0.518747	0.00616755	1014.06	0.284218	0.0342655	0.0972872	0.194073	1.57817	32.7001	105.022	6.71455
ca4c	CA4C	0.974997	Tissue-Specific	Testis	Tissue-Specific	0.0174738	0.00929625	0.0178166	0.0902524	0.0408028	0.0558978	4.06992	0.0328111	16.171	0.105181	2.06105	1.04338
cacna1fa	CACNA1FA	0.959499	Tissue-Specific	Testis	Tissue-Specific	0.860189	0.357928	0.304422	0.261271	0.454205	0.366094	1.18423	0.65289	12.3191	0.0201634	1.67805	0.746785
cacnb3a	CACNB3A	0.948552	Tissue-Specific	Brain	Tissue-Specific	0.0817621	2.91622	0.0345237	0.133734	0.0677082	0.141928	46.6382	0.0959427	10.5847	0.0176056	6.07124	2.60199
cahz	CAHZ	0.888118	Tissue-Specific	Head kidney	Tissue-Specific	34.0865	385.123	1.07748	20.7679	3.86361	34.2267	24.0822	281.637	0.88825	0.132338	78.5884	6.29624
calb2a	CALB2A	0.942021	Tissue-Specific	Brain	Tissue-Specific	0.00738228	0.0172263	0.024306	0.0111932	4.13787	2.13995	22.6633	0.0139849	1.89703	0.00978348	3.0922	1.62863
camkk1b	CAMKK1B	0.964447	Tissue-Specific	Ovary	Tissue-Specific	0.00225971	0.0197832	0.0138242	0.00601255	0.236523	0.630536	0.108315	0.0060789	2.12439	8.11527	1.1263	0.17159
capn12	CAPN12	0.966865	Tissue-Specific	Skin	Tissue-Specific	0.0337288	0.182004	0.109106	0.114427	77.1881	13.9588	0.356934	0.24102	4.71265	0.194147	9.70909	3.27934
capn3b	CAPN3B	0.936053	Tissue-Specific	Muscle	Tissue-Specific	12.6964	13.2374	205.25	5.80759	9.20721	8.09667	10.4474	19.5383	18.894	8.89049	31.2065	4.96377
caprin2	CAPRIN2	0.959416	Tissue-Specific	Ovary	Tissue-Specific	6.31126	0.824592	2.25501	2.32527	0.444867	0.549225	8.98551	1.04864	22.2991	99.2556	14.4299	3.85099
casq1a	CASQ1A	0.99975	Tissue-Specific	Muscle	Tissue-Specific	0.0264741	0.647746	2335.97	0.167557	2.54655	1.95637	0.994491	0.0357019	0.482184	0.596768	234.343	7.87248
casq1b	CASQ1B	0.98023	Tissue-Specific	Muscle	Tissue-Specific	0.108693	0.248777	33.651	0.137262	0.0429291	2.32621	0.469825	0.0212299	1.5677	2.05094	4.06246	2.02235
casq2	CASQ2	0.946822	Tissue-Specific	Heart	Tissue-Specific	149.194	0.141184	4.39006	48.161	0.74919	4.25209	0.385984	0.0167457	4.27425	0.135741	21.17	4.40395
cavin2a	CAVIN2A	0.90214	Tissue-Specific	Skin	Tissue-Specific	27.4276	0.246695	0.318242	6.59114	140.868	66.1865	1.65857	0.323169	18.0041	1.16979	26.2794	4.71586
cavin4a	CAVIN4A	0.996391	Tissue-Specific	Muscle	Tissue-Specific	0.0532646	0.499678	109.18	0.0541134	0.102643	1.62155	0.235212	0.00770852	0.391931	0.0578088	11.2204	3.48806
cavin4b	CAVIN4B	0.997046	Tissue-Specific	Muscle	Tissue-Specific	0.0515267	0.45289	154.581	0.0572475	0.0921534	2.35504	0.0635872	0.0179931	0.248333	0.0279278	15.7947	3.98137
cax1	CAX1	0.963012	Tissue-Specific	Ovary	Tissue-Specific	0.0078994	0.0424353	0.0325493	0.0153002	6.87737	0.161242	0.154404	0.0378693	27.3015	88.4324	12.3063	3.62132
cbarpb	CBARPB	0.947292	Tissue-Specific	Brain	Tissue-Specific	0.0844336	0.482185	0.059346	0.0952479	0.78717	0.316785	64.4489	0.479563	9.49378	7.53179	8.37792	3.06659
cbfa2t2	CBFA2T2	0.920653	Tissue-Specific	Ovary	Tissue-Specific	6.88285	0.241646	0.8229	1.75938	2.95954	3.78467	25.9132	0.773141	7.13744	49.2128	9.94875	3.31452
ccbe1	CCBE1	0.917791	Tissue-Specific	Spleen	Tissue-Specific	0.019583	0.0879564	0.168407	0.0585874	3.83108	1.81557	1.33971	9.05787	2.86172	0.82198	2.00625	1.0045
ccdc113	CCDC113	0.975377	Tissue-Specific	Testis	Tissue-Specific	0.0619786	0.228952	0.377835	0.176693	0.132613	0.175873	11.0491	0.204692	48.4248	1.12394	6.19565	2.63126
ccdc14	CCDC14	0.874685	Tissue-Specific	Ovary	Tissue-Specific	1.23336	2.2242	0.133037	1.71555	1.97031	1.92966	2.15679	1.62132	23.488	28.6662	6.51384	2.70351
ccdc15	CCDC15	0.897746	Tissue-Specific	Ovary	Tissue-Specific	1.8703	3.25914	0.364163	1.29947	1.82439	1.57831	4.54371	2.83952	19.27	35.3982	7.22472	2.85294
ccdc172	CCDC172	0.980886	Tissue-Specific	Liver	Tissue-Specific	0.0347691	0.0259075	0.0296367	59.3505	0.0519177	0.0168073	0.482035	0.0104703	11.2418	5.0012	7.6245	2.93064
ccdc181	CCDC181	0.972096	Tissue-Specific	Testis	Tissue-Specific	1.00307	0.658138	0.324531	0.207023	0.903045	2.06962	5.05019	0.756056	43.9273	0.189066	5.5088	2.46174
ccdc28b	CCDC28B	0.91454	Tissue-Specific	Ovary	Tissue-Specific	35.9381	1.0895	3.11383	3.90305	1.34114	4.27422	63.2032	1.30072	36.1572	142.231	29.2552	4.87062
ccdc39	CCDC39	0.970094	Tissue-Specific	Testis	Tissue-Specific	0.120605	0.206493	0.0407314	0.0547127	0.116525	0.76654	1.95438	0.288957	13.7118	0.413683	1.76744	0.821664
ccdc65	CCDC65	0.973576	Tissue-Specific	Testis	Tissue-Specific	0.192122	0.112805	0.0526971	0.240427	0.19189	0.182686	2.8299	0.103208	16.2033	0.358664	2.04677	1.03335
ccdc78	CCDC78	0.991363	Tissue-Specific	Testis	Tissue-Specific	0.0178959	0.0640768	0.0265332	0.0355725	0.0587789	0.0299886	0.738912	0.0541498	27.7252	1.05836	2.98095	1.57577
ccl34b.8	CCL34B.8	0.951197	Tissue-Specific	Liver	Tissue-Specific	0.590961	0.442943	1.33455	40.8976	0.51573	0.356843	1.55593	0.315754	15.6042	3.71016	6.53247	2.70763
ccl44	CCL44	0.902699	Tissue-Specific	Brain	Tissue-Specific	0.0666767	0.119428	0.0872802	0.29938	10.3615	23.9981	66.5215	0.0410097	0.345365	0.131693	10.1972	3.3501
ccnb1	CCNB1	0.978873	Tissue-Specific	Ovary	Tissue-Specific	1.60735	55.21	1.78193	1.62742	31.6495	25.2011	1.62946	11.3903	428.429	2688.76	324.729	8.34309
ccnb3	CCNB3	0.86668	Tissue-Specific	Ovary	Tissue-Specific	0.737667	17.5225	0.0648449	0.735321	7.48868	8.19058	0.9686	3.29078	30.0024	54.6737	12.3675	3.62848
ccnd3	CCND3	0.954567	Tissue-Specific	Testis	Tissue-Specific	0.738294	0.43331	0.060607	2.19017	1.93176	3.83806	0.533419	0.322995	48.6459	7.46894	6.61634	2.72603
ccni2	CCNI2	0.929033	Tissue-Specific	Brain	Tissue-Specific	2.57168	4.80858	0.476876	1.74569	3.12175	6.04404	119.787	4.79813	14.4232	8.12804	16.5905	4.05228
ccnj	CCNJ	0.947573	Tissue-Specific	Ovary	Tissue-Specific	0.0823627	0.605584	0.129509	0.0315124	0.238372	0.336691	0.266158	0.260033	24.7948	48.4287	7.51737	2.91023
cd151	CD151	0.953052	Tissue-Specific	Heart	Tissue-Specific	175.77	0.137321	29.5463	25.3782	1.48893	3.77416	0.681666	0.83209	2.7726	0.0675952	24.0449	4.58766
cd248a	CD248A	0.946152	Tissue-Specific	Heart	Tissue-Specific	584.702	13.5079	5.39834	104.315	10.068	15.8864	46.6918	35.5613	5.86879	0.270232	82.227	6.36154
cd4-1	CD4-1	0.896593	Tissue-Specific	Liver	Tissue-Specific	1.05212	6.9927	0.111517	45.0014	2.91886	8.31438	1.05633	12.1358	1.1652	2.68091	8.14293	3.02555
cdc20	CDC20	0.971989	Tissue-Specific	Ovary	Tissue-Specific	1.35311	28.9072	0.262873	0.961722	12.4001	13.0484	4.08364	6.65915	82.8693	566.93	71.7475	6.16486
cdc25b	CDC25B	0.918332	Tissue-Specific	Ovary	Tissue-Specific	5.04976	44.3524	3.08914	5.2115	33.6225	28.4267	7.04134	24.2329	65.5488	306.003	52.2578	5.70758
cdca3	CDCA3	0.945528	Tissue-Specific	Ovary	Tissue-Specific	16.7377	206.697	3.98823	14.5739	48.3083	49.7996	12.2936	50.6758	279.588	1351.41	203.407	7.66823
cdca5	CDCA5	0.875324	Tissue-Specific	Ovary	Tissue-Specific	1.50705	44.0195	0.482359	1.84747	27.8605	20.5947	6.45986	9.06946	129.431	208.984	45.0256	5.49267
cdca9	CDCA9	0.978137	Tissue-Specific	Ovary	Tissue-Specific	1.28178	1.36081	2.06418	1.62463	4.7708	1.39533	5.09037	2.1646	377.879	1764.39	216.202	7.75624
cdcp1a	CDCP1A	0.931976	Tissue-Specific	Skin	Tissue-Specific	0.144434	0.066647	0.1714	1.0612	52.9958	24.2302	2.48337	0.0548883	11.5417	0.104379	9.2854	3.21496
cdh26.1	CDH26.1	0.881609	Tissue-Specific	Skin	Tissue-Specific	0.0693989	0.0269642	0.156609	0.190286	18.4568	13.3863	0.236417	0.0717654	10.5352	0.286945	4.34167	2.11825
cdk21	CDK21	0.995867	Tissue-Specific	Testis	Tissue-Specific	5.96702	5.51506	1.1075	2.74954	3.32506	6.24653	8.56277	4.82552	1106.24	0.750792	114.529	6.83957
cdk7	CDK7	0.870285	Tissue-Specific	Ovary	Tissue-Specific	7.30296	11.2061	4.14944	5.83725	6.08584	7.31325	12.9638	11.2494	42.2667	85.716	19.4091	4.27866
cdpf1	CDPF1	0.862375	Tissue-Specific	Ovary	Tissue-Specific	17.4454	26.9841	6.82659	10.9739	25.0349	31.6093	39.9106	21.2355	115.402	212.097	50.7519	5.66539
cdt1	CDT1	0.943931	Tissue-Specific	Ovary	Tissue-Specific	4.1173	14.9272	0.317265	1.3258	8.55574	7.01343	3.51324	6.63788	118.858	298.959	46.4225	5.53675
cenpl	CENPL	0.913075	Tissue-Specific	Ovary	Tissue-Specific	0.396897	8.93984	0.372561	0.471108	5.888	5.86059	2.40746	2.00345	16.3148	51.7853	9.444	3.2394
cenpo	CENPO	0.907037	Tissue-Specific	Ovary	Tissue-Specific	1.19939	15.0694	0.0540365	1.80965	8.92075	7.51602	1.55368	3.78639	53.59	106.574	20.0073	4.32246
cenpt	CENPT	0.900271	Tissue-Specific	Ovary	Tissue-Specific	1.91191	15.6156	0.370397	1.13973	13.0421	7.86902	4.97173	3.25645	33.9705	89.5528	17.17	4.10182
cep152	CEP152	0.938026	Tissue-Specific	Ovary	Tissue-Specific	0.466683	2.58558	0.115052	0.494623	1.96223	1.61065	1.2492	0.633418	7.33084	27.7585	4.42068	2.14427
cep170ab	CEP170AB	0.96807	Tissue-Specific	Brain	Tissue-Specific	0.00720343	0.152899	0.0062215	0.0124959	0.260819	0.107693	54.896	0.19853	9.98088	0.0271	6.56498	2.71479
cep70	CEP70	0.870008	Tissue-Specific	Ovary	Tissue-Specific	1.06955	2.06744	0.349895	0.879096	1.8402	1.44997	4.68095	1.15431	21.049	24.4256	5.8966	2.55988
cep72	CEP72	0.88969	Tissue-Specific	Ovary	Tissue-Specific	2.61058	4.2675	0.363416	1.43912	4.26994	7.64985	16.4627	3.36145	38.7868	68.7262	14.7938	3.88692
ces3	CES3	0.950684	Tissue-Specific	Liver	Tissue-Specific	0.420677	1.32421	0.0592365	82.4719	0.057502	2.6876	34.2249	1.86909	1.75539	4.57113	12.9442	3.69423
cfap161	CFAP161	0.992952	Tissue-Specific	Testis	Tissue-Specific	0.0085512	0.142704	0.0130785	0.106738	0.0299517	0.142659	1.85529	0.0145495	33.0867	0.289534	3.56898	1.83551
cfap45	CFAP45	0.984029	Tissue-Specific	Testis	Tissue-Specific	0.369398	0.194386	0.0105604	0.171598	0.078645	0.0986953	24.4991	0.0678471	130.762	0.110399	15.6363	3.96682
cfap58	CFAP58	0.962682	Tissue-Specific	Testis	Tissue-Specific	2.24658	0.0229704	0.371151	0.144881	0.03829	0.0594862	7.12178	0.013629	23.4644	0.0418126	3.3525	1.74524
cfi	CFI	0.991091	Tissue-Specific	Liver	Tissue-Specific	0.274672	1.83503	0.165592	267.951	0.416957	1.22492	2.15414	0.951701	2.37716	12.6686	29.002	4.85808
cga	CGA	0.981326	Tissue-Specific	Brain	Tissue-Specific	2.01892	2.79542	0.293623	1.2178	4.27034	2.8681	185.258	1.48345	3.81091	7.99084	21.2007	4.40604
chaf1b	CHAF1B	0.932213	Tissue-Specific	Ovary	Tissue-Specific	1.31413	12.3334	0.38452	1.41458	10.0394	7.61867	1.81361	3.20317	84.3245	186.461	30.8907	4.9491
chek1	CHEK1	0.857273	Tissue-Specific	Ovary	Tissue-Specific	2.39524	12.3448	0.342369	1.7192	9.07298	5.37171	12.4585	3.53423	46.0985	65.578	15.8916	3.99019
chgb	CHGB	0.992786	Tissue-Specific	Brain	Tissue-Specific	0.578335	1.01486	0.334068	1.06275	1.44904	1.87272	357.397	1.02796	7.6301	5.5163	37.7883	5.23987
chmp4c	CHMP4C	0.938041	Tissue-Specific	Ovary	Tissue-Specific	0.521721	0.30648	0.479007	1.15874	55.1003	72.3338	1.3093	0.0551392	58.5467	326.877	51.6688	5.69122
chn2	CHN2	0.926515	Tissue-Specific	Brain	Tissue-Specific	0.518082	0.413055	0.375246	6.30788	6.03615	3.84614	55.0811	0.756479	4.83056	0.715129	7.88798	2.97966
chrm2a	CHRM2A	0.887594	Tissue-Specific	Liver	Tissue-Specific	2.24026	0.162246	0.0253357	10.6365	0.198952	0.240293	8.76369	0.231825	0.315116	0.119456	2.29337	1.19747
chrnd	CHRND	0.957089	Tissue-Specific	Muscle	Tissue-Specific	0.0510498	1.56998	56.7649	0.162352	0.433827	2.70067	0.297617	0.472376	13.0841	0.0741105	7.56109	2.91859
cidec	CIDEC	0.952039	Tissue-Specific	Ovary	Tissue-Specific	0.0903707	2.86084	0.508763	22.165	0.281015	0.320298	1.23775	0.121397	36.6464	130.537	19.4769	4.28369
ckap5	CKAP5	0.882481	Tissue-Specific	Ovary	Tissue-Specific	3.74902	6.12931	1.15095	1.15354	3.92553	3.26814	17.4247	3.0215	8.29265	37.6437	8.57591	3.10029
ckba	CKBA	0.919553	Tissue-Specific	Heart	Tissue-Specific	2185.19	4.66803	5.03146	695.324	10.41	18.8132	344.781	11.6494	69.889	264.085	360.984	8.49579
ckma	CKMA	0.994117	Tissue-Specific	Muscle	Tissue-Specific	0.551636	46.9334	11792.1	9.38674	8.83669	420.406	24.175	0.0230742	3.25252	0.103555	1230.58	10.2651
ckmt1	CKMT1	0.959109	Tissue-Specific	Brain	Tissue-Specific	3.35338	2.52079	0.403993	10.9966	0.0541665	0.488046	136.841	2.33872	11.6509	1.36553	17.0013	4.08757
ckmt2a	CKMT2A	0.966067	Tissue-Specific	Heart	Tissue-Specific	181.578	0.131807	25.7029	15.6303	0.0487259	4.98459	0.148484	0.0650064	1.73897	0.058467	23.0087	4.52411
cks1b	CKS1B	0.96746	Tissue-Specific	Ovary	Tissue-Specific	5.10901	38.2388	3.79596	6.09969	32.5031	22.3887	11.724	9.85797	75.2694	692.126	89.7113	6.48722
clcn1b	CLCN1B	0.917076	Tissue-Specific	Muscle	Tissue-Specific	0.0338038	0.0670454	5.84567	0.0342652	0.036508	0.289069	1.98032	0.0508827	2.63713	0.0127692	1.09875	0.135858
clcn2a	CLCN2A	0.955977	Tissue-Specific	Ovary	Tissue-Specific	5.26494	0.0409047	0.155039	2.93328	0.465409	0.0773193	21.074	0.0183499	22.7705	155.186	20.7986	4.37841
cldn19	CLDN19	0.989107	Tissue-Specific	Brain	Tissue-Specific	0.0126079	0.0723717	2.66102	0.0542586	0.211201	4.71282	122.269	0.0225446	0.208959	0.120387	13.0345	3.70426
cldnk	CLDNK	0.972933	Tissue-Specific	Brain	Tissue-Specific	0.0256034	0.183438	6.00281	6.3922	26.9872	34.7135	534.607	0.0918355	10.0127	0.34676	61.9364	5.95271
clic5b	CLIC5B	0.963235	Tissue-Specific	Liver	Tissue-Specific	0.0750991	0.458431	0.245869	17.4071	0.0746213	0.148023	2.1956	0.265031	1.53615	1.25662	2.36625	1.24261
clip2	CLIP2	0.915427	Tissue-Specific	Brain	Tissue-Specific	0.43663	0.247479	0.378582	0.268914	0.602314	1.23427	18.8844	1.35769	3.94887	0.806546	2.81656	1.49394
clk2b	CLK2B	0.924413	Tissue-Specific	Muscle	Tissue-Specific	0.59693	12.1672	52.5183	0.0821864	0.432187	0.813559	7.29515	0.647914	10.4571	0.0588961	8.50695	3.08864
clstn1	CLSTN1	0.960156	Tissue-Specific	Brain	Tissue-Specific	5.8729	0.321444	1.02233	1.44875	10.2102	5.50427	168.049	0.750486	13.1266	1.37685	20.7683	4.37631
clstn3	CLSTN3	0.986932	Tissue-Specific	Brain	Tissue-Specific	0.120424	0.22954	0.745173	0.123309	0.19357	0.243373	143.661	0.277421	10.0209	0.0688857	15.5684	3.96055
cmn	CMN	0.983335	Tissue-Specific	Testis	Tissue-Specific	0.0423555	0.0360612	0.00825537	0.0184098	0.105621	0.224196	0.226111	0.0408523	14.1263	1.23022	1.60584	0.683327
cnksr3	CNKSR3	0.903986	Tissue-Specific	Ovary	Tissue-Specific	2.10506	0.2474	0.394294	1.0253	2.93474	3.28516	3.36138	0.227031	9.87255	23.4428	4.68957	2.22946
cnr1	CNR1	0.986762	Tissue-Specific	Brain	Tissue-Specific	0.0991803	0.395041	6.08687	0.395843	0.766444	3.39427	225.222	2.07701	4.57216	0.313426	24.3322	4.6048
cnr2	CNR2	0.967171	Tissue-Specific	Head kidney	Tissue-Specific	0.942852	30.3291	0.110978	0.432985	1.5754	2.84432	1.20807	2.409	1.23716	0.0818948	4.11718	2.04166
cog2	COG2	0.966509	Tissue-Specific	Liver	Tissue-Specific	4.28399	5.41509	3.55215	266.272	5.98622	8.04681	11.5662	5.26222	18.7411	21.244	35.0369	5.1308
col10a1a	COL10A1A	0.996355	Tissue-Specific	Gills	Tissue-Specific	0.0416297	0.132235	0.466911	8.3906	1.31348	567.596	10.7064	0.00558355	0.898458	0.156615	58.9708	5.88193
col10a1b	COL10A1B	0.996524	Tissue-Specific	Gills	Tissue-Specific	0.271103	0.64625	0.177376	12.193	0.856887	631.484	2.56177	1.10615	4.46445	0.40458	65.4166	6.03158
col17a1b	COL17A1B	0.959519	Tissue-Specific	Skin	Tissue-Specific	4.85712	2.74662	5.12535	1.82578	218.645	36.4438	6.12113	2.86509	3.2545	0.128393	28.2013	4.81769
col6a4a	COL6A4A	0.923169	Tissue-Specific	Gills	Tissue-Specific	0.173448	0.11863	0.0415125	0.228565	0.291357	4.45685	0.289951	0.121783	2.23816	0.196101	0.815635	-0.294004
col9a3	COL9A3	0.982155	Tissue-Specific	Testis	Tissue-Specific	0.0210664	0.110907	0.0261443	0.102021	0.103466	3.11693	2.68612	0.102127	44.0119	0.965711	5.12464	2.35745
colq	COLQ	0.890402	Tissue-Specific	Heart	Tissue-Specific	38.6389	0.419945	6.63638	5.01823	1.00548	1.52809	12.1169	0.887274	9.13582	0.315349	7.57024	2.92034
comtd1	COMTD1	0.977741	Tissue-Specific	Liver	Tissue-Specific	4.3698	2.16767	0.936835	275.803	1.44161	5.12659	6.61106	3.03693	19.8995	12.6623	33.2055	5.05335
coro1a	CORO1A	0.869794	Tissue-Specific	Head kidney	Tissue-Specific	28.7641	466.201	2.58989	17.0055	64.5071	205.506	48.2565	202.373	11.8734	0.235016	104.731	6.71055
coro1cb	CORO1CB	0.911135	Tissue-Specific	Heart	Tissue-Specific	90.4868	0.237827	0.568371	1.75538	0.374406	1.28092	30.1205	0.328678	11.3529	21.4924	15.7998	3.98184
cpa4	CPA4	0.863626	Tissue-Specific	Liver	Tissue-Specific	0.0105777	0.56608	0.0208092	8.02608	0.218696	0.183556	0.0995218	0.749238	8.56264	0.238017	1.86752	0.901125
cpa5	CPA5	0.871617	Tissue-Specific	Liver	Tissue-Specific	0.423615	34.7559	0.0490677	46.5297	0.789378	4.31252	0.319634	4.13555	1.99683	0.164879	9.3477	3.22461
cpb1	CPB1	0.957095	Tissue-Specific	Liver	Tissue-Specific	0.588203	2.0761	0.798423	69.8312	2.1426	0.525551	16.8669	6.74301	1.55152	0.0943443	10.1218	3.33939
cracr2ab	CRACR2AB	0.898359	Tissue-Specific	Brain	Tissue-Specific	0.202455	2.60342	0.0588936	0.187804	0.663905	1.3602	15.279	0.720688	3.9917	0.066585	2.51346	1.32968
crip2l	CRIP2L	0.946757	Tissue-Specific	Heart	Tissue-Specific	238.625	0.0832352	0.044056	55.3733	0.052909	0.516679	41.7578	0.0875479	12.4431	0.109768	34.9093	5.12554
crsp7	CRSP7	0.872497	Tissue-Specific	Ovary	Tissue-Specific	12.8958	16.3144	5.54699	8.42708	14.4842	14.1884	17.833	11.6845	134.969	187.056	42.3399	5.40395
crtc1b	CRTC1B	0.917626	Tissue-Specific	Ovary	Tissue-Specific	0.398749	0.863306	0.214856	0.422855	0.764564	0.751599	1.461	0.709883	2.98938	10.0432	1.86194	0.896806
cry5	CRY5	0.886248	Tissue-Specific	Ovary	Tissue-Specific	5.98307	11.0855	2.02492	6.24773	10.7955	10.1989	20.1623	9.00505	52.3507	107.976	23.583	4.55967
crybg1a	CRYBG1A	0.916287	Tissue-Specific	Skin	Tissue-Specific	1.41873	0.297735	0.213497	0.240997	25.179	14.812	0.966951	0.230089	6.38407	0.61895	5.0362	2.33233
csad	CSAD	0.971817	Tissue-Specific	Liver	Tissue-Specific	8.41008	0.643874	4.64067	265.36	2.29847	4.49509	4.90346	0.547461	22.4595	21.5268	33.5285	5.06732
csdc2a	CSDC2A	0.967045	Tissue-Specific	Brain	Tissue-Specific	2.20843	2.2578	0.238113	2.00579	0.310989	0.711677	143.484	8.83882	7.51677	0.158306	16.7731	4.06808
csf3r	CSF3R	0.899136	Tissue-Specific	Head kidney	Tissue-Specific	11.5635	125.748	1.07021	6.13265	5.13581	21.1571	11.039	55.3424	4.32678	0.97224	24.2488	4.59984
ctbs	CTBS	0.879098	Tissue-Specific	Liver	Tissue-Specific	0.229705	2.06244	0.0553413	20.1988	0.676733	1.50869	0.79423	2.5926	4.5484	7.57104	4.02379	2.00856
cth1	CTH1	0.989217	Tissue-Specific	Ovary	Tissue-Specific	0.138045	0.063318	0.485406	0.359106	3.55658	0.159129	0.185157	0.063852	207.682	1916.4	212.909	7.73409
ctps1a	CTPS1A	0.882684	Tissue-Specific	Ovary	Tissue-Specific	9.05343	11.6758	2.10554	4.62009	29.1626	13.1348	7.17188	4.547	42.3428	114.878	23.8692	4.57708
cx28.6	CX28.6	0.910358	Tissue-Specific	Gills	Tissue-Specific	0.0647231	0.0867608	0.134584	0.162066	6.50164	11.4629	0.256721	0.0585127	1.37547	0.0166504	2.012	1.00863
cx35.4	CX35.4	0.884984	Tissue-Specific	Skin	Tissue-Specific	9.80834	0.536979	1.49503	5.47748	121.151	105.401	4.13044	2.06862	23.234	2.68551	27.5989	4.78654
cx39.4	CX39.4	0.887343	Tissue-Specific	Heart	Tissue-Specific	82.144	2.69155	2.85364	28.1354	1.80035	5.17993	18.9307	3.20009	13.7356	0.541525	15.9213	3.99288
cx43	CX43	0.983102	Tissue-Specific	Brain	Tissue-Specific	9.83763	1.31885	1.41106	4.97685	4.70636	76.5606	1099.47	3.79298	4.04838	0.087937	120.621	6.91433
cxcl12a	CXCL12A	0.913689	Tissue-Specific	Head kidney	Tissue-Specific	9.36161	1225.41	1.99158	28.5888	30.0388	91.7725	29.0902	672.133	3.56895	0.434038	209.238	7.709
cxcr4b	CXCR4B	0.915331	Tissue-Specific	Head kidney	Tissue-Specific	24.5114	812.942	3.08869	24.312	87.302	187.257	38.7882	204.032	37.7182	0.440772	142.039	7.15015
cyyr1	CYYR1	0.917634	Tissue-Specific	Ovary	Tissue-Specific	0.557156	0.354521	1.23911	0.34444	2.69369	12.193	3.90088	1.09808	13.5117	44.8961	8.07887	3.01415
dbf4b	DBF4B	0.957094	Tissue-Specific	Ovary	Tissue-Specific	0.596171	5.93375	0.072028	0.383698	3.69593	3.1102	1.14691	1.40817	36.6305	125.722	17.8699	4.15946
dclk1a	DCLK1A	0.886156	Tissue-Specific	Brain	Tissue-Specific	0.177022	0.265549	0.0780648	0.206256	2.67259	0.796431	19.331	0.38658	6.78347	2.37488	3.30718	1.7256
dclk3	DCLK3	0.966417	Tissue-Specific	Testis	Tissue-Specific	0.0812395	0.040066	0.412396	0.0911722	0.203425	0.07824	5.67996	0.12044	16.3566	0.0197726	2.30833	1.20685
dctn1b	DCTN1B	0.950465	Tissue-Specific	Brain	Tissue-Specific	4.69718	0.483343	2.40216	1.21949	0.290999	0.841613	61.2118	0.950152	9.38715	0.796056	8.22799	3.04054
dctn6	DCTN6	0.925312	Tissue-Specific	Brain	Tissue-Specific	1.39816	2.02154	0.533253	1.35566	3.30977	3.26134	136.969	2.09063	39.7289	7.90013	19.8568	4.31156
ddr1	DDR1	0.859888	Tissue-Specific	Skin	Tissue-Specific	9.81186	0.123405	2.35171	1.66601	55.5932	17.0432	11.7976	0.0792696	7.60621	8.85426	11.4927	3.52264
ddx20	DDX20	0.883172	Tissue-Specific	Ovary	Tissue-Specific	7.9894	8.78717	9.40868	4.9988	9.28264	7.32824	21.6264	7.42001	40.917	95.3507	21.3109	4.41352
ddx51	DDX51	0.861714	Tissue-Specific	Ovary	Tissue-Specific	6.52685	10.0745	2.49411	4.7354	12.9374	10.2293	12.9843	9.50816	45.7288	83.4688	19.8688	4.31243
dennd1a	DENND1A	0.965712	Tissue-Specific	Muscle	Tissue-Specific	10.4686	7.74925	228.21	3.74586	6.06956	4.58096	17.2751	6.75777	11.3657	2.28413	29.8507	4.89969
depdc1a	DEPDC1A	0.911564	Tissue-Specific	Ovary	Tissue-Specific	1.65292	8.21704	0.0775302	0.313322	3.13766	2.59584	1.23322	1.50037	29.6864	56.0353	10.445	3.38474
desma	DESMA	0.935713	Tissue-Specific	Muscle	Tissue-Specific	4439.96	7.91225	7833.81	400.274	3.76834	164.81	1.67102	0.0663673	15.8733	2.23176	1287.04	10.3298
dgat2	DGAT2	0.874194	Tissue-Specific	Liver	Tissue-Specific	0.0860073	0.313862	0.00539205	36.5337	1.16979	0.245017	4.54586	0.0399055	18.5617	16.2625	7.77638	2.9591
dhcr24	DHCR24	0.888004	Tissue-Specific	Liver	Tissue-Specific	0.587882	0.335085	0.335317	40.6075	6.08709	5.91599	10.0047	0.107344	9.75619	7.91466	8.16517	3.02948
dhx30	DHX30	0.914669	Tissue-Specific	Ovary	Tissue-Specific	9.07213	5.4269	1.11974	3.60607	8.76845	7.85841	15.0867	5.08927	32.5585	102.774	19.136	4.25822
dhx32a	DHX32A	0.982799	Tissue-Specific	Ovary	Tissue-Specific	0.172766	0.283337	0.104009	0.206415	0.534249	0.136866	0.273645	0.196918	22.3144	137.294	16.1517	4.01361
dixdc1a	DIXDC1A	0.93789	Tissue-Specific	Brain	Tissue-Specific	1.83053	0.230985	1.04256	0.720446	10.6231	6.73625	95.0481	1.12352	14.146	0.639763	13.2141	3.72401
dlgap5	DLGAP5	0.966449	Tissue-Specific	Ovary	Tissue-Specific	1.78044	43.4601	3.45316	1.5691	22.808	16.5173	3.45221	7.26637	151.687	785.47	103.746	6.69692
dnah1	DNAH1	0.990553	Tissue-Specific	Testis	Tissue-Specific	0.0133148	0.063394	0.413613	0.0178844	0.00933935	0.0577236	0.491522	0.0156283	10.7645	0.00483238	1.18518	0.2451
dnah12	DNAH12	0.98482	Tissue-Specific	Testis	Tissue-Specific	0.134198	0.0445304	0.0330007	0.0715482	0.038771	0.113018	2.52115	0.0514735	18.1413	0.224454	2.13734	1.09582
dnah2	DNAH2	0.995779	Tissue-Specific	Testis	Tissue-Specific	0.011303	0.00490832	0.00198711	0.00403555	0.0106912	0.0218636	0.473393	0.0201039	12.2868	0.0339931	1.28691	0.363909
dnah3	DNAH3	0.981089	Tissue-Specific	Testis	Tissue-Specific	0.0107851	0.0346009	0.00526602	0.00805117	0.104404	0.0508542	0.396813	0.0152213	9.42981	0.966407	1.10222	0.140414
dnah7	DNAH7	0.978749	Tissue-Specific	Testis	Tissue-Specific	0.0894345	0.0262324	0.0158756	0.0222559	0.0504395	0.055698	0.399392	0.0139327	13.7698	1.80212	1.62452	0.700012
dnai1.2	DNAI1.2	0.975268	Tissue-Specific	Testis	Tissue-Specific	0.0909703	0.3392	0.0295999	0.124945	0.161244	0.161782	2.29544	0.131107	14.4331	0.291735	1.80591	0.852728
dnai2b	DNAI2B	0.983267	Tissue-Specific	Testis	Tissue-Specific	0.0676736	0.125993	0.0378571	0.104572	0.051804	0.119133	1.8092	0.102387	14.363	0.0999014	1.68815	0.755445
dnajb13	DNAJB13	0.931494	Tissue-Specific	Heart	Tissue-Specific	189.297	2.36649	1.19371	60.3441	1.67247	1.64819	4.64018	4.00164	20.2696	0.295364	28.5728	4.83657
dnajc5aa	DNAJC5AA	0.97569	Tissue-Specific	Brain	Tissue-Specific	1.5495	0.246003	0.110058	1.25327	0.351208	0.913157	685.974	0.0554274	47.0202	45.5947	78.3068	6.29106
dnajc6	DNAJC6	0.963159	Tissue-Specific	Brain	Tissue-Specific	0.188715	0.307343	0.345692	0.273501	0.930268	0.95686	41.7874	0.344344	5.91122	0.012931	5.10583	2.35215
dnm3b	DNM3B	0.993233	Tissue-Specific	Brain	Tissue-Specific	0.0122282	0.064452	0.0633401	0.0748817	0.189469	0.305236	297.477	0.0723984	11.6939	0.0759061	31.0029	4.95433
dnmt1	DNMT1	0.919721	Tissue-Specific	Ovary	Tissue-Specific	7.8773	42.7879	1.93206	5.38724	36.6215	25.5096	21.5556	15.967	56.7568	285.322	49.9717	5.64304
dpys	DPYS	0.976991	Tissue-Specific	Liver	Tissue-Specific	0.0451691	0.205207	0.0199433	29.7893	0.247665	0.430227	0.0877319	0.0710903	3.28355	1.86741	3.60473	1.84989
dpysl2b	DPYSL2B	0.919211	Tissue-Specific	Brain	Tissue-Specific	2.36471	0.373238	0.486374	1.52289	0.658387	1.32154	73.3114	0.482009	10.4009	16.8164	10.7738	3.42945
dpysl3	DPYSL3	0.925668	Tissue-Specific	Brain	Tissue-Specific	4.34251	1.09187	1.52371	1.35504	3.48443	2.62973	68.8696	1.91646	13.0789	2.49997	10.0792	3.33331
dpysl5a	DPYSL5A	0.947086	Tissue-Specific	Brain	Tissue-Specific	0.0627832	0.0539603	0.0526691	0.0334266	0.160992	0.187341	38.8981	0.0787986	13.3592	0.272231	5.31595	2.41033
draxin	DRAXIN	0.928404	Tissue-Specific	Brain	Tissue-Specific	0.142419	2.14481	0.0163362	0.0617731	0.664169	1.34149	34.2155	3.26371	5.36164	0.766881	4.79787	2.26239
drc1	DRC1	0.984617	Tissue-Specific	Testis	Tissue-Specific	0.167338	0.166964	0.0123537	0.111935	0.155499	0.330491	9.21649	0.170795	57.6032	0.0322865	6.79673	2.76484
dsg2.1	DSG2.1	0.969722	Tissue-Specific	Skin	Tissue-Specific	0.0580359	1.06502	0.506506	0.217435	186.218	46.1876	0.958431	0.0380533	2.82228	0.0875221	23.8159	4.57385
dtl	DTL	0.948923	Tissue-Specific	Ovary	Tissue-Specific	0.330673	4.87491	0.23513	0.175127	3.9499	2.87189	7.02044	0.990116	22.2156	81.896	12.456	3.63877
dtnbb	DTNBB	0.952652	Tissue-Specific	Brain	Tissue-Specific	1.13277	0.637497	0.0913064	0.779442	0.947006	0.621096	35.8768	0.514621	6.23024	0.053672	4.68844	2.22911
dtx3l1	DTX3L1	0.936357	Tissue-Specific	Gills	Tissue-Specific	0.0211378	0.0164179	0.208228	0.154361	16.0448	43.9835	0.066813	0.00827815	0.079923	0.162538	6.0746	2.60279
dusp19a	DUSP19A	0.935804	Tissue-Specific	Ovary	Tissue-Specific	0.283633	0.0549787	0.0234234	0.0903029	0.112343	0.221269	0.13036	0.0757501	5.21821	8.96512	1.51754	0.601734
dusp27	DUSP27	0.944127	Tissue-Specific	Muscle	Tissue-Specific	97.7617	2.42952	336.469	11.6212	0.555193	3.13103	0.47748	3.48416	45.6294	0.0886326	50.1647	5.6486
dynll2a	DYNLL2A	0.929063	Tissue-Specific	Brain	Tissue-Specific	36.5044	0.952992	7.35595	7.46605	6.46741	10.2559	645.582	1.40482	90.0037	111.378	91.7371	6.51943
dynll2b	DYNLL2B	0.941666	Tissue-Specific	Ovary	Tissue-Specific	25.6965	71.8122	8.38891	39.2632	165.183	126.365	196.489	38.4744	316.047	1631.16	261.888	8.03281
dysf	DYSF	0.906796	Tissue-Specific	Gills	Tissue-Specific	0.795899	0.0611657	0.581658	0.299335	2.14845	7.27208	0.623624	0.32719	1.59618	0.0501844	1.37558	0.460035
dytn	DYTN	0.995346	Tissue-Specific	Brain	Tissue-Specific	0.477108	0.857971	0.89661	1.55929	1.58613	1.71653	516.666	0.404974	5.6187	1.68046	53.1464	5.7319
e2f2	E2F2	0.920167	Tissue-Specific	Head kidney	Tissue-Specific	0.620361	28.5987	0.0581309	0.320304	5.1796	3.28783	0.820715	4.52995	5.90073	0.123184	4.94395	2.30566
e2f5	E2F5	0.943991	Tissue-Specific	Testis	Tissue-Specific	0.125998	0.457352	0.0409643	0.139098	3.03842	4.15699	4.53978	2.12688	78.5599	19.9326	11.3118	3.49976
edn2	EDN2	0.916917	Tissue-Specific	Gills	Tissue-Specific	1.10984	0.169767	0.0696828	1.62272	0.0750752	9.70092	3.77848	0.0982843	2.05676	0.0781286	1.87597	0.907633
edn3b	EDN3B	0.988906	Tissue-Specific	Skin	Tissue-Specific	0.0125869	0.0166288	0.0428326	0.0144738	48.4284	0.846744	1.49727	0.0208508	2.24044	0.026934	5.31472	2.40999
eef1a1a	EEF1A1A	0.937632	Tissue-Specific	Brain	Tissue-Specific	3.57792	28.1869	0.527369	2.48194	1.85445	5.49054	387.921	32.2362	43.3477	0.6166	50.624	5.66175
efhc1	EFHC1	0.978957	Tissue-Specific	Testis	Tissue-Specific	1.24351	1.53751	0.0248056	0.993449	0.474377	1.02582	0.473247	2.48958	62.0972	1.5127	7.18722	2.84543
efhc2	EFHC2	0.969573	Tissue-Specific	Testis	Tissue-Specific	0.213148	0.0897253	0.125983	0.138362	0.232533	0.178459	2.87262	0.132528	30.0827	4.28266	3.83487	1.93918
egfl7	EGFL7	0.876872	Tissue-Specific	Heart	Tissue-Specific	178.222	7.58495	4.0639	56.2062	3.71501	15.8796	28.8694	27.9298	11.202	2.35068	33.6023	5.07049
egln3	EGLN3	0.876321	Tissue-Specific	Heart	Tissue-Specific	109.118	10.3236	11.2272	12.0254	8.24142	8.0198	6.11937	4.45244	13.8785	1.32197	18.4727	4.20733
ehf	EHF	0.91095	Tissue-Specific	Gills	Tissue-Specific	0.111593	0.0707325	0.566248	0.266557	72.6705	115.883	0.0362089	0.00718141	0.448176	0.133382	19.0194	4.2494
ehhadh	EHHADH	0.88459	Tissue-Specific	Liver	Tissue-Specific	1.93003	0.636698	0.240633	23.8805	1.83095	1.66122	2.46013	0.731591	14.509	2.86033	5.07411	2.34315
eif4enif1	EIF4ENIF1	0.861665	Tissue-Specific	Ovary	Tissue-Specific	8.09902	9.70147	1.85017	4.94108	12.462	12.2376	18.511	8.84286	40.1858	83.2301	20.0061	4.32237
elmo2	ELMO2	0.967741	Tissue-Specific	Brain	Tissue-Specific	0.523949	0.48138	0.27522	0.340378	0.299005	1.18775	54.4669	1.27309	5.80911	0.159033	6.48158	2.69635
eloal	ELOAL	0.983599	Tissue-Specific	Ovary	Tissue-Specific	1.07865	1.15776	3.96007	0.30367	1.18574	0.635059	0.517335	1.3891	24.3804	211.314	24.5922	4.62013
elovl1a	ELOVL1A	0.94165	Tissue-Specific	Ovary	Tissue-Specific	0.216859	0.0336242	0.393873	0.258612	32.3107	55.3329	0.7056	0.223282	24.4935	233.015	34.6984	5.1168
elovl4a	ELOVL4A	0.988753	Tissue-Specific	Brain	Tissue-Specific	1.17446	0.555528	0.0295475	0.382664	0.148626	0.433173	194.045	0.376728	10.1853	0.200682	20.7532	4.37526
elovl5	ELOVL5	0.970446	Tissue-Specific	Liver	Tissue-Specific	0.152624	0.212876	0.00302271	13.8265	0.0321508	0.0890447	0.603853	0.223918	1.30521	1.20605	1.76552	0.820097
eme1	EME1	0.933443	Tissue-Specific	Ovary	Tissue-Specific	0.040579	0.837021	0.00358138	0.0479205	0.691761	0.432073	0.0759034	0.278948	3.00801	8.5734	1.39892	0.484313
emilin1a	EMILIN1A	0.866056	Tissue-Specific	Heart	Tissue-Specific	21.6404	1.72035	0.0526151	7.03092	0.182527	2.23843	0.811725	3.35905	3.33068	0.23065	4.05974	2.02139
emilin2a	EMILIN2A	0.857044	Tissue-Specific	Heart	Tissue-Specific	51.3356	2.3572	2.81711	10.4766	3.14384	13.1632	6.34952	5.47822	10.9974	0.0689572	10.6188	3.40854
eno3	ENO3	0.946066	Tissue-Specific	Muscle	Tissue-Specific	440.942	19.3903	1734.04	133.915	23.5937	46.7544	12.194	8.62865	38.8719	112.405	257.073	8.00603
eomesa	EOMESA	0.959434	Tissue-Specific	Ovary	Tissue-Specific	0.329639	3.74948	0.271733	0.533824	1.85909	5.07181	63.8535	11.6476	30.3245	256.818	37.4459	5.22674
epcam	EPCAM	0.89977	Tissue-Specific	Skin	Tissue-Specific	52.3388	1.88756	6.14151	87.7609	2295.32	1860.89	33.4879	0.767687	159.576	233.456	473.163	8.88619
epdl1	EPDL1	0.887205	Tissue-Specific	Gills	Tissue-Specific	50.8935	167.845	6.81585	97.2937	247.736	1194.79	65.8967	332.226	14.082	2.7342	218.031	7.76839
epha2a	EPHA2A	0.871977	Tissue-Specific	Ovary	Tissue-Specific	2.28538	2.15098	0.768472	1.6005	6.46263	20.735	5.79376	1.99567	14.8239	47.5626	10.4179	3.38099
ephb6	EPHB6	0.857101	Tissue-Specific	Skin	Tissue-Specific	0.0175118	0.0226469	0.258186	0.0648558	6.36716	3.65926	2.62469	0.0594727	0.659335	0.00173613	1.37349	0.457842
epor	EPOR	0.873983	Tissue-Specific	Head kidney	Tissue-Specific	2.1529	25.6523	0.19478	1.31084	0.220821	2.62893	1.77849	22.7999	1.43422	0.0372032	5.82104	2.54128
eps15l1a	EPS15L1A	0.978108	Tissue-Specific	Ovary	Tissue-Specific	0.145783	0.367931	0.169123	0.132408	0.44784	0.168184	0.81435	0.498763	17.1864	103.936	12.3867	3.63072
eps8l1a	EPS8L1A	0.944825	Tissue-Specific	Skin	Tissue-Specific	0.0140457	0.0139697	1.07441	2.13558	46.1673	14.1887	1.88971	0.00314872	1.05491	0.372529	6.69143	2.74231
eps8l2	EPS8L2	0.938079	Tissue-Specific	Liver	Tissue-Specific	0.112757	0.13455	0.084322	48.3143	2.65285	2.35425	24.8852	0.0863994	5.13339	3.47502	8.72331	3.12488
epx	EPX	0.963899	Tissue-Specific	Testis	Tissue-Specific	2.40542	0.723248	0.136193	1.76771	0.459417	0.893413	1.71968	1.26944	32.4707	0.805452	4.26507	2.09257
espl1	ESPL1	0.968532	Tissue-Specific	Ovary	Tissue-Specific	0.264046	8.90003	0.12227	0.225846	5.05358	3.31697	0.86114	1.59953	18.7694	133.026	17.2139	4.1055
esrp1	ESRP1	0.923818	Tissue-Specific	Skin	Tissue-Specific	0.0260454	0.0518769	0.673593	0.638427	190.735	97.2711	1.89285	0.029011	13.873	4.27868	30.947	4.95173
etnk2	ETNK2	0.886542	Tissue-Specific	Ovary	Tissue-Specific	5.27001	4.29097	0.449757	4.42918	6.28727	6.9887	18.0177	2.94124	16.9515	55.7321	12.1358	3.6012
etv1	ETV1	0.935988	Tissue-Specific	Brain	Tissue-Specific	0.0277789	0.00109045	0.0446991	0.0122441	0.253393	0.0881104	29.5032	0.00845149	11.1688	0.0400976	4.11479	2.04082
evplb	EVPLB	0.924385	Tissue-Specific	Gills	Tissue-Specific	0.0921842	0.0722449	0.250966	0.0483042	21.4693	38.2405	0.11863	0.0201154	0.497037	0.0819578	6.08912	2.60623
exo1	EXO1	0.890597	Tissue-Specific	Ovary	Tissue-Specific	0.411161	7.40685	0.092956	0.237777	6.6612	3.98403	0.672596	1.57214	14.6035	33.3489	6.89911	2.78641
eya4	EYA4	0.908993	Tissue-Specific	Muscle	Tissue-Specific	0.740049	0.0976006	9.12326	0.83122	0.354901	1.00632	3.48988	0.103684	0.996727	0.0346105	1.67782	0.746592
ezh2	EZH2	0.89965	Tissue-Specific	Ovary	Tissue-Specific	0.318543	1.18346	0.074298	0.115706	0.624309	0.40741	0.329965	0.804582	0.67959	4.87682	0.941469	-0.0870149
ezra	EZRA	0.932979	Tissue-Specific	Liver	Tissue-Specific	0.564448	0.460182	0.0103653	13.3855	0.335896	0.581059	2.74157	0.157085	3.9816	0.782674	2.30004	1.20166
f2	F2	0.988864	Tissue-Specific	Liver	Tissue-Specific	0.831048	3.64831	0.444133	1410.31	1.12864	0.762737	90.0161	0.499558	1.62876	64.2959	157.356	7.29789
f7	F7	0.969535	Tissue-Specific	Liver	Tissue-Specific	0.15493	0.310296	0.0845876	18.6869	0.232829	0.264928	1.21829	0.198603	2.12816	1.25957	2.45391	1.29508
f7i	F7I	0.992936	Tissue-Specific	Liver	Tissue-Specific	0.109998	1.26372	0.0311633	932.316	0.406519	0.33704	0.944665	0.136636	1.27568	50.9899	98.7811	6.62616
f7l	F7L	0.98197	Tissue-Specific	Liver	Tissue-Specific	4.68896	1.19762	1.2031	153.785	0.44085	0.872812	3.69922	0.890347	5.6712	7.57309	18.0023	4.17011
f8	F8	0.97632	Tissue-Specific	Heart	Tissue-Specific	915.548	12.6969	0.385896	101.511	5.05489	3.10416	18.0398	3.33297	18.4159	0.638758	107.873	6.75319
f9b	F9B	0.991584	Tissue-Specific	Liver	Tissue-Specific	0.0674542	0.0348055	0.014076	362.531	0.13763	0.0711641	5.02345	0.0074064	1.39438	20.3279	38.961	5.28396
faap100	FAAP100	0.872087	Tissue-Specific	Ovary	Tissue-Specific	1.98061	1.56032	0.0816285	2.46116	2.03816	1.44988	1.20655	1.06578	16.1551	21.6401	4.96393	2.31148
fabp3	FABP3	0.907899	Tissue-Specific	Heart	Tissue-Specific	4968.81	74.9616	158.141	912.691	174.165	170.571	412.949	35.7216	1386.71	56.2093	835.093	9.70579
fabp4b	FABP4B	0.95035	Tissue-Specific	Ovary	Tissue-Specific	2.19788	0.266524	4.4212	1231.66	9.75937	0.327676	137.827	0.60187	505.58	3695.13	558.778	9.12613
fam110a	FAM110A	0.94195	Tissue-Specific	Ovary	Tissue-Specific	13.7042	0.185581	0.567875	2.61333	29.5616	24.0986	0.386759	0.117535	64.4106	228.016	36.3662	5.18453
fam117ba	FAM117BA	0.894216	Tissue-Specific	Brain	Tissue-Specific	0.817596	0.2619	1.06763	0.161797	0.200648	0.347235	33.7544	0.330866	15.9894	2.38994	5.53214	2.46784
fam131a	FAM131A	0.87249	Tissue-Specific	Ovary	Tissue-Specific	0.376415	0.0283721	0.0181254	0.160679	0.145285	0.00721855	56.9548	0.0881496	14.5636	41.7181	11.4061	3.51173
fam161b	FAM161B	0.980074	Tissue-Specific	Testis	Tissue-Specific	0.275536	0.0637115	0.00738795	0.0441815	0.0523877	0.211328	2.63104	0.0490386	23.1136	1.32586	2.77741	1.47374
fam189b	FAM189B	0.965771	Tissue-Specific	Brain	Tissue-Specific	0.230872	0.0789154	0.0121352	0.144677	0.775414	1.51524	75.3953	0.210071	12.2472	0.0716401	9.06815	3.18081
fam193b	FAM193B	0.864882	Tissue-Specific	Ovary	Tissue-Specific	7.60778	11.1364	1.26894	4.53517	10.8891	11.9278	15.2954	9.6761	39.1737	82.8521	19.4362	4.28068
fam49al	FAM49AL	0.943963	Tissue-Specific	Brain	Tissue-Specific	0.524178	3.48708	0.161293	0.225101	0.887985	1.89332	38.6108	3.24568	0.295775	0.00505472	4.93363	2.30265
fam83hb	FAM83HB	0.924842	Tissue-Specific	Skin	Tissue-Specific	1.92823	2.14634	0.495372	2.45119	106.737	53.2791	1.46452	1.18616	8.03526	0.225559	17.7949	4.15339
fancb	FANCB	0.897348	Tissue-Specific	Ovary	Tissue-Specific	0.197523	2.94438	0.032362	0.533875	2.85736	1.77195	1.36732	0.873127	20.8056	30.9333	6.23168	2.63962
fastkd2	FASTKD2	0.915137	Tissue-Specific	Ovary	Tissue-Specific	15.9374	7.34113	1.92137	5.26056	11.1266	10.4977	22.7594	6.44013	62.0739	161.41	30.4768	4.92964
fbln1	FBLN1	0.905791	Tissue-Specific	Skin	Tissue-Specific	0.103554	2.44891	0.184132	0.671444	40.0089	16.8624	2.34095	0.135921	4.39539	0.730782	6.78824	2.76304
fbxo32	FBXO32	0.885645	Tissue-Specific	Muscle	Tissue-Specific	58.9701	22.803	241.975	9.31204	6.46887	14.6906	8.63435	35.2405	38.809	6.83293	44.3736	5.47163
fbxo43	FBXO43	0.986513	Tissue-Specific	Ovary	Tissue-Specific	0.13266	2.73484	0.260848	0.0174539	2.63224	1.74947	0.467291	0.951005	48.706	427.579	48.5231	5.6006
fbxo5	FBXO5	0.977235	Tissue-Specific	Ovary	Tissue-Specific	0.25869	10.5184	0.080504	0.297872	6.29697	4.01126	0.346813	2.17453	20.9253	215.307	26.0217	4.70165
fbxw10	FBXW10	0.979891	Tissue-Specific	Testis	Tissue-Specific	0.0372004	0.0828047	0.0058634	0.0580862	0.0431434	0.151852	2.78674	0.0924067	16.8553	0.0408642	2.01543	1.01108
fcer1g	FCER1G	0.902872	Tissue-Specific	Head kidney	Tissue-Specific	21.4606	280.986	1.33425	12.8355	28.2692	74.4421	26.3561	91.5161	4.20923	0.224899	54.1634	5.75925
fdxr	FDXR	0.943454	Tissue-Specific	Ovary	Tissue-Specific	3.6917	3.77397	0.940202	1.95615	5.46744	5.26599	4.20969	3.10643	49.1401	197.977	27.5529	4.78413
fermt1	FERMT1	0.884793	Tissue-Specific	Skin	Tissue-Specific	0.483119	0.204988	0.273765	0.645165	53.7593	27.7269	1.07863	0.162559	29.9296	3.04058	11.7305	3.55219
fermt2	FERMT2	0.872802	Tissue-Specific	Heart	Tissue-Specific	59.5819	1.95978	4.80447	10.5072	1.32143	5.02073	6.04486	7.39908	10.1269	4.72995	11.1496	3.47892
fetub	FETUB	0.992308	Tissue-Specific	Liver	Tissue-Specific	0.109733	0.0505325	0.0685912	3397.7	0.386745	0.183724	0.0207575	0.0260616	0.754385	205.298	360.46	8.49369
fga	FGA	0.99445	Tissue-Specific	Liver	Tissue-Specific	0.205446	0.495825	0.172097	4353.6	0.897066	0.514623	0.377349	0.334043	6.27702	203.988	456.686	8.83506
fgb	FGB	0.994519	Tissue-Specific	Liver	Tissue-Specific	0.0684425	0.152041	0.128449	3278.68	0.524376	0.104742	0.030413	0.104929	2.57093	160.52	344.288	8.42747
fhdc3	FHDC3	0.960663	Tissue-Specific	Ovary	Tissue-Specific	0.0253	0.199698	0.0496202	0.26465	0.825582	1.64761	1.19697	0.313447	21.2623	63.9235	8.97087	3.16525
fhod3a	FHOD3A	0.952021	Tissue-Specific	Heart	Tissue-Specific	71.3697	0.246279	14.8004	7.01351	0.37276	1.13422	0.889668	0.142919	2.12971	1.28994	9.93891	3.31309
fkbp6	FKBP6	0.976694	Tissue-Specific	Testis	Tissue-Specific	0.179159	0.0135406	0.35805	0.0247123	0.0223148	0.0295912	9.86989	0.0688081	127.681	16.3066	15.4554	3.95004
fmn1	FMN1	0.876585	Tissue-Specific	Gills	Tissue-Specific	0.0264637	0.0110538	0.195639	0.0132719	1.52378	4.42189	0.319192	0.0031601	2.85085	0.350083	0.971538	-0.0416578
fnbp1l	FNBP1L	0.87069	Tissue-Specific	Ovary	Tissue-Specific	0.329418	0.158374	0.160233	0.767613	2.11411	1.33709	1.48145	0.291189	4.2497	7.96701	1.88562	0.915037
fosab	FOSAB	0.941918	Tissue-Specific	Skin	Tissue-Specific	12.0186	71.296	6.39458	44.974	514.548	46.8415	117.348	7.57017	67.4846	178.715	106.719	6.73767
foxd3	FOXD3	0.867347	Tissue-Specific	Muscle	Tissue-Specific	0.171994	0.321153	18.4129	0.895615	4.46619	4.50804	1.29063	2.2475	3.39981	1.59557	3.73094	1.89954
fsd1	FSD1	0.892141	Tissue-Specific	Brain	Tissue-Specific	0.471087	1.15049	0.0400264	0.432169	1.4708	3.90343	58.5257	1.42119	27.9252	1.20329	9.65434	3.27118
ftcd	FTCD	0.990455	Tissue-Specific	Liver	Tissue-Specific	0.180807	0.765944	0.055455	107.397	0.140207	0.160535	1.10026	0.161147	2.4529	4.27577	11.669	3.54461
ftr83	FTR83	0.958096	Tissue-Specific	Gills	Tissue-Specific	1.33655	0.197047	0.338091	7.23061	21.0462	124.249	0.709271	0.135253	4.35278	0.223163	15.9817	3.99835
fxr1	FXR1	0.858308	Tissue-Specific	Muscle	Tissue-Specific	39.8406	19.3917	258.836	11.09	19.3409	25.0596	26.4127	19.4338	123.113	6.23754	54.8756	5.77809
g0s2	G0S2	0.930925	Tissue-Specific	Liver	Tissue-Specific	3.26108	13.3527	0.355559	184.329	0.407143	40.032	47.2925	7.34776	0.677347	5.37883	30.2434	4.91855
g6fl	G6FL	0.902811	Tissue-Specific	Spleen	Tissue-Specific	5.59322	6.88752	0.050187	0.926913	0.0501035	2.00335	1.3395	13.7634	0.475913	0.0444422	3.11345	1.63851
g6pca.1	G6PCA.1	0.991418	Tissue-Specific	Liver	Tissue-Specific	0.359558	0.322264	0.227393	77.2627	0.229046	0.415676	2.78418	0.431203	1.16784	0.756871	8.39568	3.06965
g6pca.2	G6PCA.2	0.992746	Tissue-Specific	Liver	Tissue-Specific	0.22237	0.839118	0.407014	273.503	0.394817	0.371718	2.44568	0.288273	6.45093	6.85995	29.1783	4.86683
gamt	GAMT	0.919724	Tissue-Specific	Muscle	Tissue-Specific	23.0354	5.34359	274.982	32.8355	18.3789	8.46036	18.1792	8.62477	66.5618	6.24624	46.2648	5.53184
gapdh	GAPDH	0.9835	Tissue-Specific	Muscle	Tissue-Specific	3788.82	174.334	47511.7	2093.84	52.5953	220.255	10.9704	98.3129	154.714	448.01	5455.36	12.4135
gata2a	GATA2A	0.907529	Tissue-Specific	Gills	Tissue-Specific	12.1228	5.29764	0.568168	3.41408	1.24694	45.7617	7.903	5.43232	5.2143	0.230109	8.71911	3.12418
gata2b	GATA2B	0.917661	Tissue-Specific	Gills	Tissue-Specific	4.45487	2.32796	0.0557872	1.51551	3.1413	30.7697	4.30364	2.65415	4.50369	0.0634576	5.37901	2.42734
gata3	GATA3	0.950591	Tissue-Specific	Gills	Tissue-Specific	5.32125	2.59733	0.45669	1.47149	40.3747	148.718	21.9061	2.92245	5.40446	0.0190512	22.9191	4.51848
gata4	GATA4	0.935993	Tissue-Specific	Heart	Tissue-Specific	182.552	0.0292231	0.081574	47.7145	2.59334	7.88798	0.0487667	0.128919	36.9419	1.45977	27.9438	4.80445
gata6	GATA6	0.884598	Tissue-Specific	Heart	Tissue-Specific	321.812	7.4671	0.525196	147.12	0.378519	5.43616	3.28279	7.63783	101.638	3.80396	59.9102	5.90473
gc2	GC2	0.96792	Tissue-Specific	Testis	Tissue-Specific	0.168234	0.0769622	0.0768385	0.391404	0.0490343	0.0667617	0.950939	0.107153	8.92791	0.461014	1.12763	0.173287
gcgra	GCGRA	0.929832	Tissue-Specific	Liver	Tissue-Specific	8.72593	0.0458706	0.0387318	14.7676	0.0586653	0.271788	0.944389	0.00801585	0.342638	0.530683	2.57343	1.36369
gch2	GCH2	0.937473	Tissue-Specific	Liver	Tissue-Specific	0.404295	0.503435	0.914728	93.2244	0.262624	0.433704	3.70351	0.446556	38.2728	6.04891	14.4215	3.85015
gcm2	GCM2	0.936378	Tissue-Specific	Gills	Tissue-Specific	0.0755549	0.287855	0.0344327	0.159341	0.64447	6.21115	0.325775	0.35787	1.79805	0.0278425	0.992234	-0.0112479
gdi1	GDI1	0.971822	Tissue-Specific	Brain	Tissue-Specific	17.5913	10.4956	1.28577	4.95117	4.38837	8.85722	479.195	7.41215	24.4632	0.511653	55.9151	5.80517
ggh	GGH	0.86634	Tissue-Specific	Liver	Tissue-Specific	15.2772	15.2706	2.67864	96.0149	15.4835	15.176	12.9779	11.2653	6.42226	8.93128	19.9498	4.3183
gls2b	GLS2B	0.922704	Tissue-Specific	Heart	Tissue-Specific	85.637	0.0939746	20.8165	17.1427	0.0860613	1.23705	0.997734	0.0341226	9.60878	2.48542	13.8139	3.78805
gltpd2	GLTPD2	0.928717	Tissue-Specific	Liver	Tissue-Specific	1.28992	0.105981	6.15139	27.0285	1.92597	0.987455	1.85732	2.49474	1.94759	1.51721	4.53061	2.17971
gmnn	GMNN	0.969056	Tissue-Specific	Ovary	Tissue-Specific	18.3575	38.8261	8.49278	60.5129	42.5256	28.2003	37.9406	25.1733	326.168	1915.46	250.166	7.96674
gmppaa	GMPPAA	0.891194	Tissue-Specific	Ovary	Tissue-Specific	12.9095	10.6303	3.46	9.26675	16.5685	20.1623	17.4901	10.5928	41.1875	134.948	27.7216	4.79294
gnai3	GNAI3	0.867571	Tissue-Specific	Skin	Tissue-Specific	2.5665	5.01269	0.480739	1.32208	47.2079	19.5871	3.66331	9.48324	12.8941	0.0470547	10.2265	3.35424
gnb5a	GNB5A	0.892529	Tissue-Specific	Brain	Tissue-Specific	0.132883	0.115829	0.0599242	1.17978	1.43583	1.5697	165.6	0.14404	57.9058	41.6746	26.9818	4.75392
gng7	GNG7	0.951075	Tissue-Specific	Brain	Tissue-Specific	30.7455	1.20857	8.30283	6.99755	3.03955	5.43947	223.405	5.10149	10.8987	0.0752098	29.5214	4.88369
got1	GOT1	0.935016	Tissue-Specific	Liver	Tissue-Specific	1.42695	0.453585	0.095979	110.37	0.891904	2.45641	38.2252	7.80263	24.6169	0.668915	18.7009	4.22503
gpa33b	GPA33B	0.981516	Tissue-Specific	Testis	Tissue-Specific	0.0317278	0.387136	0.0236148	0.310539	0.220293	1.41193	0.221975	0.499324	22.5533	0.0348526	2.56947	1.36147
gpatch4	GPATCH4	0.888143	Tissue-Specific	Ovary	Tissue-Specific	5.32355	8.02731	3.47499	4.49686	10.8733	6.91779	4.92693	4.67802	25.1702	69.5054	14.3394	3.84192
gpd1l	GPD1L	0.911837	Tissue-Specific	Ovary	Tissue-Specific	0.799464	2.81402	0.194282	0.824686	3.56702	3.09228	15.9701	2.09262	20.6984	51.1081	10.1161	3.33858
gpm6bb	GPM6BB	0.958607	Tissue-Specific	Brain	Tissue-Specific	3.36354	3.7007	3.19992	9.18777	3.97709	3.60127	164.911	6.02508	3.89072	0.650997	20.2508	4.33991
gpnmb	GPNMB	0.925032	Tissue-Specific	Skin	Tissue-Specific	0.404357	0.974065	0.151421	2.12145	11.6118	0.403888	0.416099	2.5521	0.312691	0.0681335	1.90159	0.92721
gpr156	GPR156	0.917737	Tissue-Specific	Muscle	Tissue-Specific	1.88086	0.479874	14.7309	1.15007	1.41143	1.40484	1.49792	0.468314	2.48388	0.129775	2.56378	1.35827
gpr180	GPR180	0.863574	Tissue-Specific	Ovary	Tissue-Specific	0.855902	2.32995	0.127261	1.34927	8.81215	3.24733	12.0771	2.57586	24.9048	38.7361	9.50158	3.24817
gpr183a	GPR183A	0.884842	Tissue-Specific	Head kidney	Tissue-Specific	3.82299	64.3505	0.577726	2.05105	5.09152	15.8351	4.93558	32.731	1.6081	0.135637	13.1139	3.71303
gpr31	GPR31	0.955295	Tissue-Specific	Skin	Tissue-Specific	0.0755457	0.0903416	0.411737	0.316293	116.146	52.1069	0.18863	0.127147	0.743478	0.153473	17.036	4.09051
gpr37b	GPR37B	0.966089	Tissue-Specific	Brain	Tissue-Specific	0.236903	0.742637	0.0064659	0.100743	0.778875	2.24217	53.3157	0.279367	7.60409	0.00477145	6.53117	2.70734
gpr75	GPR75	0.907438	Tissue-Specific	Brain	Tissue-Specific	0.620175	0.968732	0.559484	0.139611	0.304289	0.613533	46.2678	1.87528	20.5195	0.0473756	7.19158	2.84631
gpr84	GPR84	0.88739	Tissue-Specific	Head kidney	Tissue-Specific	4.96457	41.8999	0.09113	3.10785	2.0736	4.7641	1.33348	21.8306	2.0061	0.0672487	8.21386	3.03806
gprc5ba	GPRC5BA	0.95012	Tissue-Specific	Brain	Tissue-Specific	5.77677	2.52985	19.3273	3.04081	0.88393	3.36568	150.597	2.19264	10.7091	0.0668904	19.849	4.31099
gpx4a	GPX4A	0.945844	Tissue-Specific	Liver	Tissue-Specific	45.6451	17.8464	25.7274	744.438	30.9308	31.2081	100.617	22.1196	48.1789	59.6338	112.635	6.81551
grhl1	GRHL1	0.920135	Tissue-Specific	Skin	Tissue-Specific	0.460137	0.0379461	0.199936	0.126352	59.8501	47.81	0.271498	0.00949191	1.63452	0.307365	11.0707	3.46868
grhl2b	GRHL2B	0.908286	Tissue-Specific	Skin	Tissue-Specific	0.0848391	0.0610451	0.886076	0.426144	140.489	94.1783	0.221313	0.0344723	6.97765	0.0168581	24.3376	4.60512
grhl3	GRHL3	0.930106	Tissue-Specific	Skin	Tissue-Specific	0.0793435	0.0407996	0.433731	0.150655	70.1932	65.3518	1.08993	0.01314	2.3055	0.214999	13.9873	3.80605
grid2ipa	GRID2IPA	0.893491	Tissue-Specific	Brain	Tissue-Specific	0.597569	0.992337	0.223959	0.589871	0.980986	1.23181	24.2167	1.17176	7.76839	0.57029	3.83436	1.93899
grik1a	GRIK1A	0.941756	Tissue-Specific	Ovary	Tissue-Specific	0.015411	0.0245917	0.00178297	0.0134109	0.203418	0.0294763	4.3212	0.0442806	5.33189	14.1019	2.40874	1.26828
grin1a	GRIN1A	0.97954	Tissue-Specific	Brain	Tissue-Specific	1.90867	0.0169955	0.00893453	0.172679	0.169781	0.0946072	138.151	0.00758452	12.0689	3.74663	15.6346	3.96667
grk5	GRK5	0.95656	Tissue-Specific	Gills	Tissue-Specific	0.0699135	0.0287264	0.0703385	0.484089	2.87018	14.826	1.24533	0.045531	0.560341	0.0689801	2.02694	1.01931
gsdf	GSDF	0.999631	Tissue-Specific	Testis	Tissue-Specific	1.35288	0.524072	1.26937	12.2181	4.7488	2.98995	5.17066	0.584994	14679.7	18.3707	1472.69	10.5242
gtf3c4	GTF3C4	0.88663	Tissue-Specific	Ovary	Tissue-Specific	3.28167	5.58251	1.36237	2.92991	6.03145	4.90332	6.29665	3.58517	36.7357	61.2503	13.1959	3.72202
gtse1	GTSE1	0.907032	Tissue-Specific	Ovary	Tissue-Specific	1.29487	7.1047	0.903682	0.641572	4.0086	3.95092	6.41552	2.37546	44.8824	75.7167	14.7294	3.88063
guca1b	GUCA1B	0.953488	Tissue-Specific	Liver	Tissue-Specific	0.0664896	0.0878398	0.0482006	11.8464	0.186402	0.115178	0.309928	0.0507235	3.79535	0.604676	1.71112	0.774941
gys2	GYS2	0.895281	Tissue-Specific	Liver	Tissue-Specific	0.0514663	0.00812155	0.0078667	15.9807	0.0329731	0.0190222	0.0869959	0.0229434	2.41124	11.6277	3.0249	1.59689
h6pd	H6PD	0.90688	Tissue-Specific	Liver	Tissue-Specific	5.10444	16.2092	0.775717	102.619	8.92083	15.0023	5.24247	10.785	6.86211	8.39811	17.9919	4.16928
haao	HAAO	0.961394	Tissue-Specific	Liver	Tissue-Specific	5.77971	22.5216	0.385217	269.174	3.78884	8.52248	8.49203	10.3081	12.4655	12.8543	35.4292	5.14687
habp2	HABP2	0.993521	Tissue-Specific	Liver	Tissue-Specific	0.0702433	0.077345	0.0257963	2897.96	0.441487	0.102108	0.24351	0.0860936	0.262093	149.986	304.925	8.25231
hacd1	HACD1	0.950054	Tissue-Specific	Muscle	Tissue-Specific	14.5317	0.859024	152.572	4.23984	0.649443	2.71454	19.9581	1.84728	22.7413	5.59284	22.5707	4.49638
hadhaa	HADHAA	0.957697	Tissue-Specific	Testis	Tissue-Specific	0.0729567	0.0948218	0.023911	0.71659	1.16766	0.229782	0.400641	0.082266	8.35077	0.152811	1.12922	0.175328
hal	HAL	0.985013	Tissue-Specific	Liver	Tissue-Specific	1.28424	0.786175	0.0484928	196.369	2.42172	2.50739	2.96844	0.769718	7.44511	8.29014	22.289	4.47826
hao2	HAO2	0.98067	Tissue-Specific	Liver	Tissue-Specific	0.154933	1.1884	0.1891	53.8503	0.153505	0.0531105	0.15209	0.830068	2.7848	3.75591	6.31122	2.65792
haus3	HAUS3	0.888913	Tissue-Specific	Ovary	Tissue-Specific	3.20167	25.0146	0.699449	1.7425	23.0178	15.5189	9.11169	7.303	66.2751	144.348	29.6233	4.88866
haus5	HAUS5	0.914247	Tissue-Specific	Ovary	Tissue-Specific	1.97451	13.9432	0.522489	1.60856	10.41	7.96892	5.78559	6.85216	56.5166	138.934	24.4516	4.61186
haus6	HAUS6	0.976542	Tissue-Specific	Ovary	Tissue-Specific	4.95768	10.4502	1.30772	2.9088	11.1575	9.45385	7.68419	7.47412	101.019	678.098	83.4511	6.38286
haus8	HAUS8	0.859948	Tissue-Specific	Ovary	Tissue-Specific	5.91586	10.3729	3.71222	2.96844	9.31917	7.58997	5.77496	5.70643	172.068	158.889	38.2317	5.2567
hcn3	HCN3	0.96411	Tissue-Specific	Ovary	Tissue-Specific	0.108104	0.0138785	0.135916	0.0188506	4.38883	5.25274	0.246447	0.0167154	17.3804	106.949	13.4511	3.74965
hdgfl3	HDGFL3	0.933719	Tissue-Specific	Brain	Tissue-Specific	7.68861	0.444729	0.434358	1.3096	0.365891	1.66358	42.4476	0.9847	5.2276	0.155056	6.07217	2.60221
hells	HELLS	0.862767	Tissue-Specific	Ovary	Tissue-Specific	1.67716	7.22771	0.222066	0.866142	7.84167	5.32044	4.67152	3.09494	50.0768	59.6779	14.0676	3.81431
hfm1	HFM1	0.977089	Tissue-Specific	Testis	Tissue-Specific	0.103269	0.0670988	0.0828778	0.0523681	0.282907	0.3703	1.24931	0.0714554	10.7585	0.192245	1.32303	0.403849
hhatla	HHATLA	0.955154	Tissue-Specific	Muscle	Tissue-Specific	8.87045	1.9584	76.6822	1.20631	0.210174	2.58801	7.49126	1.56725	7.57507	0.0386661	10.8188	3.43547
hhipl1	HHIPL1	0.930091	Tissue-Specific	Liver	Tissue-Specific	0.133994	0.699041	0.676085	39.2918	3.18167	2.49569	13.4631	0.471614	6.20163	1.6927	6.83072	2.77204
hid1a	HID1A	0.872861	Tissue-Specific	Ovary	Tissue-Specific	4.67574	0.926772	0.532617	2.12013	1.0571	1.67449	46.0618	0.856057	31.666	98.4548	18.8026	4.23286
hmga1a	HMGA1A	0.882564	Tissue-Specific	Ovary	Tissue-Specific	1.96808	5.71218	1.61837	0.700332	5.8111	7.89903	10.2356	3.54543	9.8947	41.344	8.87288	3.1494
hmox1a	HMOX1A	0.945553	Tissue-Specific	Spleen	Tissue-Specific	0.929185	9.40807	0.115479	0.678409	2.3398	6.09937	2.56818	46.6328	8.34022	1.44147	7.85529	2.97366
hnf4a	HNF4A	0.979422	Tissue-Specific	Liver	Tissue-Specific	0.004662	0.0739915	0.137429	24.4215	0.0126336	0.0205176	0.0383326	0.00905053	4.55957	2.14576	3.14234	1.65184
hnf4g	HNF4G	0.969787	Tissue-Specific	Liver	Tissue-Specific	0.00920153	0.0494566	0.00565035	8.59896	0.102292	0.128062	0.257423	0.0117328	1.6322	0.408562	1.12035	0.163954
homezb	HOMEZB	0.990047	Tissue-Specific	Testis	Tissue-Specific	0.0971873	0.0734328	0.0469696	4.0998	0.176327	0.223329	0.300139	0.13681	194.823	10.5542	21.0531	4.39596
hormad1	HORMAD1	0.993555	Tissue-Specific	Testis	Tissue-Specific	0.0757338	0.134953	2.55789	0.0084419	0.0571464	0.0950499	0.246905	0.116546	58.8849	0.0471282	6.22247	2.63749
hpn	HPN	0.944156	Tissue-Specific	Liver	Tissue-Specific	0.327467	4.13643	0.0184579	40.0148	0.297524	0.858285	0.568446	2.36585	7.72013	1.71622	5.80236	2.53664
hpxb	HPXB	0.995176	Tissue-Specific	Liver	Tissue-Specific	0.317407	0.228038	0.0904867	3750.53	0.803781	0.39067	0.526115	0.522181	1.16972	147.082	390.166	8.60794
hrob	HROB	0.86281	Tissue-Specific	Ovary	Tissue-Specific	4.0212	2.77257	0.907686	1.4264	3.14175	2.893	4.02451	1.48319	35.0845	39.1617	9.49165	3.24666
hsc70	HSC70	0.983359	Tissue-Specific	Muscle	Tissue-Specific	1.31772	17.7353	415.611	2.04284	4.1137	11.7909	0.916706	3.62446	10.2576	0.085417	46.7496	5.54688
hsd3b1	HSD3B1	0.921783	Tissue-Specific	Head kidney	Tissue-Specific	0.174515	44.4928	0.0450422	0.0808088	8.14858	0.116005	8.18244	0.0578764	14.4069	17.1869	9.28919	3.21555
hsp90aa1.1	HSP90AA1.1	0.930934	Tissue-Specific	Heart	Tissue-Specific	596.014	1.74798	172.988	133.259	1.25064	14.3492	4.21343	1.0171	10.3144	1.21304	93.6367	6.549
hspa12b	HSPA12B	0.854124	Tissue-Specific	Heart	Tissue-Specific	10.8415	0.478482	0.453166	1.07016	1.79759	3.98956	2.06401	1.08712	0.593398	0.0507955	2.24258	1.16516
hspa1b	HSPA1B	0.924819	Tissue-Specific	Muscle	Tissue-Specific	169.179	1.42633	305.829	22.4498	2.45065	12.3473	4.79785	0.320334	2.83964	0.376625	52.2017	5.70602
hspa4l	HSPA4L	0.886599	Tissue-Specific	Brain	Tissue-Specific	7.21904	0.562929	0.390645	1.9345	1.8219	1.30515	78.114	0.484525	32.4957	9.28917	13.3618	3.74004
hspb1	HSPB1	0.944828	Tissue-Specific	Heart	Tissue-Specific	2990.9	12.0958	456.142	539.444	4.47973	67.4949	31.2211	21.4721	102.459	2.41401	422.812	8.72387
hspb6	HSPB6	0.955337	Tissue-Specific	Heart	Tissue-Specific	1068.8	5.14239	223.164	94.9506	0.321191	15.5896	6.85966	25.7644	6.12892	0.176589	144.69	7.17682
hspb7	HSPB7	0.980785	Tissue-Specific	Heart	Tissue-Specific	1992.22	1.83702	29.7419	234.305	1.75516	18.3104	0.550358	0.0929259	1.4589	0.0201832	228.029	7.83307
hunk	HUNK	0.869865	Tissue-Specific	Ovary	Tissue-Specific	0.014676	0.00969427	0.110522	0.0892789	2.61673	0.871226	16.5007	0.00871689	3.01764	12.7265	3.59657	1.84662
hus1	HUS1	0.850816	Tissue-Specific	Ovary	Tissue-Specific	1.73022	2.14995	0.387311	1.83329	1.51973	1.5044	2.47268	1.20883	16.4965	19.2748	4.85777	2.28029
hyou1	HYOU1	0.888938	Tissue-Specific	Ovary	Tissue-Specific	6.56027	8.53035	2.6986	8.54547	14.3495	13.4061	14.897	8.0343	20.7966	95.6148	19.3433	4.27376
icam5	ICAM5	0.963449	Tissue-Specific	Head kidney	Tissue-Specific	11.9409	287.262	0.183131	3.77176	1.96883	14.2698	4.29251	55.9567	0.863275	0.0501606	38.056	5.25005
ier2a	IER2A	0.9076	Tissue-Specific	Ovary	Tissue-Specific	71.6317	137.721	29.1831	94.0428	149.759	105.373	86.6129	72.5266	233.604	1186.41	216.686	7.75946
iffo1b	IFFO1B	0.95852	Tissue-Specific	Brain	Tissue-Specific	5.6145	0.316173	2.17189	0.742507	0.237906	1.0228	91.5077	1.12785	12.084	0.206632	11.5032	3.52396
iffo2b	IFFO2B	0.923163	Tissue-Specific	Skin	Tissue-Specific	4.15298	0.582232	1.7139	0.884216	33.9698	6.14787	4.30541	2.59156	2.78053	0.17291	5.73014	2.51857
ifrd2	IFRD2	0.89673	Tissue-Specific	Ovary	Tissue-Specific	7.90573	9.44054	7.24565	9.29387	13.4776	10.9226	9.78505	6.82344	22.7032	96.9858	19.4583	4.28232
ift22	IFT22	0.964854	Tissue-Specific	Ovary	Tissue-Specific	2.78544	0.883995	0.617584	1.18379	2.89181	2.63087	8.95504	1.50679	17.9586	104.308	14.3722	3.84521
ift52	IFT52	0.896319	Tissue-Specific	Ovary	Tissue-Specific	18.4805	4.06287	3.02345	5.3861	7.78979	10.9774	44.5341	7.38861	103.245	301.761	50.6649	5.66291
igf1	IGF1	0.92044	Tissue-Specific	Liver	Tissue-Specific	0.192474	0.176832	0.0678516	26.5371	0.435155	2.32491	1.63836	6.05176	3.97774	1.6621	4.30642	2.10649
igfbp1a	IGFBP1A	0.945219	Tissue-Specific	Liver	Tissue-Specific	20.5411	4.15482	2.18678	363.075	20.0595	17.7481	14.1359	5.56884	30.6079	53.8907	53.1969	5.73327
igfbp5a	IGFBP5A	0.921921	Tissue-Specific	Spleen	Tissue-Specific	0.887383	1.15115	0.280711	1.98104	6.09199	24.1227	13.021	55.2058	9.81595	0.289093	11.2847	3.49629
ikzf1	IKZF1	0.882101	Tissue-Specific	Head kidney	Tissue-Specific	1.27005	25.9172	0.0971976	0.981443	2.71444	7.05115	2.27615	13.5969	1.76488	0.0281138	5.56976	2.47762
il17a/f3	IL17A/F3	0.946979	Tissue-Specific	Gills	Tissue-Specific	0.458822	0.177801	0.716437	1.19156	20.7735	105.811	0.675832	0.391686	22.0255	0.252005	15.2474	3.9305
il17d	IL17D	0.9345	Tissue-Specific	Heart	Tissue-Specific	259.816	0.867687	27.4566	55.3436	3.85394	7.52518	5.67726	2.58227	39.4695	0.970033	40.3562	5.33472
il17rel	IL17REL	0.883268	Tissue-Specific	Gills	Tissue-Specific	0.379497	1.29632	0.290392	0.847965	9.05739	34.8832	1.78533	11.3587	5.24916	0.174978	6.53229	2.70759
il20ra	IL20RA	0.879992	Tissue-Specific	Gills	Tissue-Specific	0.948277	4.55153	0.26336	5.70039	10.5508	47.9855	2.11996	5.54445	13.7399	0.196657	9.16007	3.19536
ilk	ILK	0.860276	Tissue-Specific	Heart	Tissue-Specific	75.0881	2.1835	1.10169	10.0349	8.47282	15.6913	3.49484	9.22119	25.2291	0.308402	15.0826	3.91481
im:7147486	IM:7147486	0.879001	Tissue-Specific	Ovary	Tissue-Specific	6.33763	11.6276	1.83849	4.23702	11.4581	11.3871	23.8397	7.7713	94.2274	139.297	31.2021	4.96357
im:7152348	IM:7152348	0.951108	Tissue-Specific	Skin	Tissue-Specific	0.152813	0.0971999	0.314831	0.528575	42.2007	10.6059	4.27069	0.146515	7.3216	0.206962	6.58457	2.71909
inaa	INAA	0.984413	Tissue-Specific	Testis	Tissue-Specific	0.0892201	0.0713192	0.0094505	0.0725346	0.0968425	0.11837	0.546253	0.0799878	21.084	1.74348	2.39115	1.2577
ing2	ING2	0.854953	Tissue-Specific	Ovary	Tissue-Specific	8.40436	16.8935	0.718378	7.24711	13.8332	22.2885	21.219	12.1316	80.8978	125.216	30.885	4.94883
inhbb	INHBB	0.930182	Tissue-Specific	Heart	Tissue-Specific	45.2738	0.111349	0.143528	2.23445	2.68607	10.6303	2.36355	0.135159	6.72602	0.00686445	7.03112	2.81375
inpp4aa	INPP4AA	0.91486	Tissue-Specific	Brain	Tissue-Specific	0.375327	1.78071	3.84023	1.23036	0.74212	1.67464	54.8075	2.98059	14.1386	0.0780216	8.16481	3.02942
ins	INS	0.998274	Tissue-Specific	Gills	Tissue-Specific	0.15597	0.0439452	0.14739	1.15925	0.076662	199.934	0.39584	0.035769	1.85404	0.279681	20.4082	4.35108
ints6	INTS6	0.936782	Tissue-Specific	Ovary	Tissue-Specific	2.8881	4.03306	0.977614	1.66783	6.49902	5.11301	3.3511	3.62564	18.5589	75.2284	12.1943	3.60813
iqcg	IQCG	0.973106	Tissue-Specific	Testis	Tissue-Specific	0.107658	0.304227	0.0400645	0.357115	0.231307	0.251787	7.39783	0.390417	39.5798	1.89218	5.05524	2.33778
iqsec2b	IQSEC2B	0.926207	Tissue-Specific	Brain	Tissue-Specific	6.30533	6.7542	2.13786	3.21128	5.06858	8.30836	114.816	6.42816	8.39317	3.26318	16.4686	4.04165
itga5	ITGA5	0.866922	Tissue-Specific	Heart	Tissue-Specific	28.7627	2.01414	1.35834	6.57241	0.912321	6.4549	2.55759	2.60448	4.91668	1.03727	5.71908	2.51578
itga6b	ITGA6B	0.978652	Tissue-Specific	Skin	Tissue-Specific	0.119367	0.231132	1.13941	0.627924	103.835	19.1739	0.471591	0.156655	4.34558	0.04014	13.0141	3.702
itga7	ITGA7	0.912444	Tissue-Specific	Heart	Tissue-Specific	31.2641	0.0989427	3.83353	4.01391	0.306868	0.907277	7.49362	0.197797	2.45937	3.78719	5.43626	2.44261
itgb4	ITGB4	0.960661	Tissue-Specific	Skin	Tissue-Specific	0.0909781	0.25368	1.14416	1.3918	66.7872	18.153	3.81875	1.48866	2.47908	0.108617	9.57159	3.25876
itih2	ITIH2	0.993008	Tissue-Specific	Liver	Tissue-Specific	0.160624	0.154144	0.0992154	603.288	0.344152	0.342137	0.481716	0.249635	5.96935	28.4814	63.9571	5.99903
itm2cb	ITM2CB	0.914871	Tissue-Specific	Brain	Tissue-Specific	23.4238	6.13664	1.26731	8.76995	8.869	14.2198	229.636	8.75571	42.1634	2.65407	34.5896	5.11226
jagn1a	JAGN1A	0.933962	Tissue-Specific	Brain	Tissue-Specific	0.739352	1.0881	0.883642	0.363865	1.94878	2.33315	72.9059	0.985212	20.8566	0.137193	10.2242	3.35391
jph2	JPH2	0.936862	Tissue-Specific	Muscle	Tissue-Specific	60.6686	0.17305	122.206	6.04344	0.264716	2.56649	0.802638	0.0115949	3.37096	0.00769123	19.6115	4.29363
katnal2	KATNAL2	0.887775	Tissue-Specific	Ovary	Tissue-Specific	0.37737	0.0616867	0.0354981	0.0961365	0.298649	0.143626	2.73651	0.0904067	29.4499	27.7707	6.10605	2.61024
kbtbd2	KBTBD2	0.936669	Tissue-Specific	Ovary	Tissue-Specific	3.01919	3.29634	1.08896	1.26967	4.26555	3.39081	7.94416	2.4565	19.7265	70.9799	11.7438	3.55382
kcnh6a	KCNH6A	0.955076	Tissue-Specific	Heart	Tissue-Specific	82.331	0.0585106	0.0281238	19.84	0.10115	0.27882	7.70671	0.130983	3.12727	0.0193701	11.3622	3.50617
kcnj11	KCNJ11	0.896327	Tissue-Specific	Muscle	Tissue-Specific	13.7499	0.477264	175.047	82.4888	1.28959	6.10318	45.647	0.273745	11.9734	0.15392	33.7203	5.07555
kcnk1b	KCNK1B	0.894135	Tissue-Specific	Brain	Tissue-Specific	8.63845	15.981	0.574628	2.00902	12.6742	25.1268	180.484	12.0469	22.7901	1.27764	28.1603	4.81559
kctd14	KCTD14	0.963384	Tissue-Specific	Ovary	Tissue-Specific	0.0550985	0.0954741	0.061246	0.135893	1.15905	2.1892	0.444669	0.148203	18.8841	60.2454	8.34183	3.06036
kdr	KDR	0.857648	Tissue-Specific	Heart	Tissue-Specific	76.607	3.58718	2.4122	22.4149	1.83642	7.87495	24.4486	11.481	7.94159	0.272746	15.8877	3.98984
kel	KEL	0.892092	Tissue-Specific	Spleen	Tissue-Specific	9.16221	81.0135	0.53297	6.2265	2.06694	13.8411	5.62124	112.638	3.34989	0.379559	23.4832	4.55356
kidins220b	KIDINS220B	0.913299	Tissue-Specific	Brain	Tissue-Specific	4.89202	2.69451	1.11961	1.01683	1.22049	1.44467	42.2056	2.64927	4.91261	0.939013	6.30947	2.65752
kif11	KIF11	0.930303	Tissue-Specific	Ovary	Tissue-Specific	1.14226	12.5102	0.141038	0.605488	5.47928	4.44883	0.958614	3.54349	15.6145	69.737	11.4181	3.51325
kif16bb	KIF16BB	0.978303	Tissue-Specific	Ovary	Tissue-Specific	0.0727368	0.0565271	0.0108623	0.0319586	0.148766	0.0819493	0.567548	0.0384403	3.85899	20.7063	2.55741	1.35468
kif1ab	KIF1AB	0.990492	Tissue-Specific	Brain	Tissue-Specific	0.124094	0.112017	0.65676	1.02556	0.209059	0.347558	180.466	0.103129	7.84538	0.0502783	19.094	4.25505
kif22	KIF22	0.944426	Tissue-Specific	Ovary	Tissue-Specific	2.3759	30.9695	0.434527	2.23669	14.4588	13.0013	4.88007	6.80558	83.7915	299.108	45.8062	5.51747
kif23	KIF23	0.91985	Tissue-Specific	Ovary	Tissue-Specific	0.345528	7.92429	0.0439317	0.445142	7.14764	4.32402	0.500051	1.47831	25.6788	63.53	11.1418	3.47791
kif2c	KIF2C	0.964647	Tissue-Specific	Ovary	Tissue-Specific	1.03476	21.2955	0.276568	0.695363	14.6411	9.76752	2.39338	3.49557	70.3495	368.731	49.268	5.62258
kif4	KIF4	0.881347	Tissue-Specific	Ovary	Tissue-Specific	0.442358	14.4868	0.114953	0.574871	8.18338	5.91576	3.08927	2.51462	17.0493	48.4553	10.0827	3.3338
kitlga	KITLGA	0.890227	Tissue-Specific	Skin	Tissue-Specific	0.269035	3.5907	0.447128	0.734024	38.0251	29.6763	4.78916	1.77577	2.75315	0.0277408	8.20882	3.03717
kl	KL	0.972862	Tissue-Specific	Liver	Tissue-Specific	0.0648579	0.333439	0.0457999	43.4637	0.149921	0.186689	0.733046	0.11347	8.60087	1.17616	5.4868	2.45596
klf5b	KLF5B	0.920906	Tissue-Specific	Skin	Tissue-Specific	14.5477	1.11959	9.76632	1.9393	149.72	40.1816	32.4213	1.44683	18.1933	12.9074	28.2244	4.81887
klf5l	KLF5L	0.906462	Tissue-Specific	Skin	Tissue-Specific	0.0185411	0.00558607	0.0127496	0.0182012	4.30125	3.16418	0.0387318	0.0131273	0.980264	0.454515	0.900715	-0.150857
klhl26	KLHL26	0.862964	Tissue-Specific	Ovary	Tissue-Specific	8.40938	5.32468	2.5036	3.26173	5.93844	5.15522	19.9034	4.94939	35.0436	61.2758	15.1765	3.92377
klhl30	KLHL30	0.881059	Tissue-Specific	Muscle	Tissue-Specific	41.2166	1.82416	89.7643	18.7717	1.5897	6.03806	1.10529	1.60482	15.9002	0.415746	17.8231	4.15567
klhl31	KLHL31	0.953353	Tissue-Specific	Muscle	Tissue-Specific	1132.55	3.6796	3003.07	178.978	1.99663	32.3008	2.02594	0.493114	1.30794	0.151995	435.656	8.76705
klhl41a	KLHL41A	0.955415	Tissue-Specific	Muscle	Tissue-Specific	27.7558	1.77466	151.7	3.76727	0.409201	14.5269	1.68914	0.261308	6.03829	1.38975	20.9312	4.38758
klhl43	KLHL43	0.96463	Tissue-Specific	Muscle	Tissue-Specific	211.4	0.877509	752.536	27.7134	0.517695	11.2551	1.17165	0.647811	8.59224	0.0316784	101.474	6.66497
knstrn	KNSTRN	0.874056	Tissue-Specific	Ovary	Tissue-Specific	1.34308	47.0095	1.35936	2.64027	49.0202	96.4398	1.63568	8.32761	66.942	267.091	54.1808	5.75971
kpna2	KPNA2	0.959026	Tissue-Specific	Ovary	Tissue-Specific	3.54221	95.0108	1.07266	3.05378	37.9031	42.0321	5.35037	26.0731	157.07	974.992	134.61	7.07264
ky	KY	0.953645	Tissue-Specific	Muscle	Tissue-Specific	33.5054	1.4393	136.225	1.21345	0.502033	2.25479	3.79761	4.0201	12.2494	0.158284	19.5365	4.2881
kyat1	KYAT1	0.947243	Tissue-Specific	Ovary	Tissue-Specific	5.18855	5.57285	0.957816	3.70487	9.06806	5.38596	15.6189	4.85046	34.5043	193.686	27.8538	4.7998
l1cama	L1CAMA	0.97396	Tissue-Specific	Brain	Tissue-Specific	0.0798953	0.28005	0.719395	0.179062	1.55083	6.75567	69.8245	0.443829	0.288477	0.0115158	8.01332	3.0024
l3mbtl2	L3MBTL2	0.86882	Tissue-Specific	Ovary	Tissue-Specific	3.78972	5.56032	1.28989	2.61532	6.08987	6.37019	6.06597	4.52435	63.5196	75.1385	17.4964	4.12898
lactb	LACTB	0.885927	Tissue-Specific	Ovary	Tissue-Specific	10.8183	8.11897	2.1225	17.1302	10.0289	13.7418	12.3526	6.32111	39.187	104.217	22.4038	4.48567
lad1	LAD1	0.911325	Tissue-Specific	Skin	Tissue-Specific	1.01769	0.3742	1.11797	1.16046	64.5102	37.2677	1.03257	0.168712	2.96658	0.0108184	10.9627	3.45453
lamc2	LAMC2	0.968846	Tissue-Specific	Skin	Tissue-Specific	0.228768	0.232065	0.500697	0.333535	13.9363	3.65887	0.481397	0.238329	0.406654	0.333581	2.03502	1.02504
lancl2	LANCL2	0.924464	Tissue-Specific	Brain	Tissue-Specific	0.823193	0.720719	0.330099	0.573147	0.872733	1.29962	26.5205	0.460535	4.50928	2.06852	3.81783	1.93275
layna	LAYNA	0.994054	Tissue-Specific	Liver	Tissue-Specific	0.268026	1.20637	0.0649896	577.738	0.982869	0.645506	1.71935	0.356927	8.51556	26.9584	61.8456	5.9506
lcat	LCAT	0.975655	Tissue-Specific	Liver	Tissue-Specific	0.166519	0.269074	0.0978626	50.7943	0.276763	0.189277	1.07459	0.307802	7.25902	3.23485	6.36701	2.67061
lcp1	LCP1	0.870751	Tissue-Specific	Head kidney	Tissue-Specific	12.1215	158.179	2.65796	6.79377	21.5104	64.3603	12.4199	63.0943	13.1004	0.678909	35.4916	5.14941
ldb3b	LDB3B	0.937436	Tissue-Specific	Muscle	Tissue-Specific	696.738	1.5401	1357.33	90.3123	1.46556	18.5032	1.78956	0.102666	12.7801	0.270695	218.083	7.76873
ldhba	LDHBA	0.938548	Tissue-Specific	Heart	Tissue-Specific	742.956	6.81356	4.15188	110.408	1.90914	12.9296	131.875	4.44731	58.209	48.072	112.177	6.80963
ldlra	LDLRA	0.974339	Tissue-Specific	Liver	Tissue-Specific	0.144615	0.284438	0.165641	51.1636	2.81927	2.96977	0.323134	0.31607	4.08651	1.58455	6.38576	2.67486
ldlrad2	LDLRAD2	0.90864	Tissue-Specific	Brain	Tissue-Specific	0.11179	0.130408	0.0060017	0.0356229	0.443823	0.144343	18.7756	0.0792636	9.99525	0.0221444	2.97443	1.57261
leap2	LEAP2	0.972673	Tissue-Specific	Liver	Tissue-Specific	1.10205	0.582558	1.43422	208.699	25.4916	1.1983	0.647675	0.601951	1.55336	3.11153	24.4422	4.6113
lgi2a	LGI2A	0.978311	Tissue-Specific	Brain	Tissue-Specific	0.327864	1.54061	0.325698	0.370059	1.96022	1.33252	131.236	1.22456	8.89611	0.278725	14.7492	3.88257
lhcgr	LHCGR	0.960503	Tissue-Specific	Testis	Tissue-Specific	0.0577579	0.0132509	0.0340275	0.0369988	0.481217	0.170508	0.555864	0.613222	23.2355	8.76978	3.39681	1.76418
lhx5	LHX5	0.951956	Tissue-Specific	Testis	Tissue-Specific	0.00602358	0.00385306	0.0617946	0.00750348	0.0180177	0.0374666	4.87508	0.0100653	10.9913	0.677707	1.66888	0.738881
lhx9	LHX9	0.87122	Tissue-Specific	Brain	Tissue-Specific	0.204375	0.0647251	0.0213975	1.83225	0.0662189	0.174958	21.2028	0.0857139	14.4015	0.42128	3.84752	1.94393
lmbr1l	LMBR1L	0.909133	Tissue-Specific	Ovary	Tissue-Specific	0.63323	0.346517	0.063629	2.66323	5.96326	1.51144	0.80231	0.478139	7.1382	21.2516	4.08516	2.03039
lmnb1	LMNB1	0.858258	Tissue-Specific	Ovary	Tissue-Specific	4.21273	25.9471	3.25286	2.45154	6.55926	7.83237	6.59922	11.2712	49.5936	88.9004	20.662	4.36891
lmod2b	LMOD2B	0.955519	Tissue-Specific	Heart	Tissue-Specific	726.998	0.77938	91.3785	127.836	0.00972815	4.96171	0.388124	0.24867	33.3924	1.38926	98.7383	6.62554
lmod3	LMOD3	0.982058	Tissue-Specific	Muscle	Tissue-Specific	12.8817	6.97628	723.438	7.96524	5.83599	23.7248	38.4353	8.65109	9.40568	0.926528	83.8241	6.38929
LOC116034121	CLEC17A	0.988136	Tissue-Specific	Ovary	Tissue-Specific	4.25114	0.774612	12.3455	0.958898	36.1793	0.173617	2.23093	0.535754	1292.04	10905.1	1225.46	10.2591
LOC116034125	LOC116034125	0.986914	Tissue-Specific	Ovary	Tissue-Specific	5.54348	0.620274	9.90648	1.05277	36.4516	2.41225	6.27302	0.452421	1215.68	9852.39	1113.08	10.1203
LOC116034478	TRIM35	0.989839	Tissue-Specific	Ovary	Tissue-Specific	0.290364	0.376353	0.125349	0.211071	1.76313	0.702649	0.446845	0.419757	52.4441	565.338	62.2118	5.95912
LOC116034483	UNC119B	0.945561	Tissue-Specific	Testis	Tissue-Specific	0.284082	0.363486	0.858271	0.65421	0.398112	0.398822	39.8025	0.159907	64.7692	0.269571	10.7958	3.4324
LOC116034518	NSG1	0.990341	Tissue-Specific	Brain	Tissue-Specific	3.42309	6.79725	0.239548	0.313028	1.13157	1.95283	414.653	0.973056	9.22992	0.0226289	43.8736	5.45528
LOC116034520	PIGR	0.941387	Tissue-Specific	Spleen	Tissue-Specific	0.105968	2.53293	0.0349862	0.0557511	0.0737497	0.173584	1.11944	6.131	0.406243	0.044259	1.06779	0.0946286
LOC116034545	TMEM233	0.995486	Tissue-Specific	Muscle	Tissue-Specific	0.0881331	0.00680895	113.575	0.0908105	0.0289013	2.97243	0.456293	0.0274655	0.46405	0.0385195	11.7748	3.55764
LOC116034590	LAMB3	0.973108	Tissue-Specific	Skin	Tissue-Specific	0.0525685	0.0136698	0.0311579	1.77537	14.8268	3.53336	0.226419	0.0132228	0.102149	0.10339	2.06781	1.0481
LOC116034603	TRIOBP	0.996114	Tissue-Specific	Testis	Tissue-Specific	0.314331	0.0515885	0.0776845	0.0430018	0.121448	0.032892	0.120529	0.0421494	42.394	0.166768	4.33644	2.11651
LOC116034655	LOC116034655	0.932605	Tissue-Specific	Liver	Tissue-Specific	0.123719	0.0286494	0.0200466	12.7662	0.0673525	0.0239511	6.2995	0.0452055	5.82172	0.650901	2.58473	1.37001
LOC116034737	LOC116034737	0.95349	Tissue-Specific	Skin	Tissue-Specific	3.36837	2.44246	0.974804	1.4403	157.182	59.1888	1.61702	8.69035	4.59927	2.03034	24.1534	4.59415
LOC116034738	LOC116034738	0.952895	Tissue-Specific	Skin	Tissue-Specific	1.82102	1.22698	0.446097	0.740891	76.2798	29.245	0.781859	4.75726	1.61273	0.821929	11.7734	3.55745
LOC116034747	CFAP44	0.985056	Tissue-Specific	Testis	Tissue-Specific	0.0213598	0.0547291	0.0327832	0.0220881	0.0310334	0.0327375	0.816708	0.0912926	9.00361	0.19085	1.02972	0.0422509
LOC116034756	CEL	0.856996	Tissue-Specific	Liver	Tissue-Specific	0.838303	1.54822	0.347886	30.125	2.04946	1.11791	1.54547	2.54793	40.5972	3.28265	8.40001	3.07039
LOC116034786	NPR2	0.89847	Tissue-Specific	Liver	Tissue-Specific	0.272205	0.167274	0.0904182	23.2997	0.208144	1.35889	2.25131	3.93419	11.9951	1.16604	4.47433	2.16167
LOC116034797	LOC116034797	0.902436	Tissue-Specific	Skin	Tissue-Specific	0.0407407	0.0375656	0.027521	0.0844426	6.19094	2.80943	0.210884	0.740332	0.770906	0.580916	1.14937	0.20084
LOC116034823	ENTPD2	0.90068	Tissue-Specific	Heart	Tissue-Specific	59.2601	0.0436341	0.0392349	5.56371	7.88386	7.28156	13.9447	0.00557065	5.33083	4.72101	10.4074	3.37954
LOC116034840	MAMDC2	0.869185	Tissue-Specific	Skin	Tissue-Specific	0.0536838	1.24408	0.586027	0.252586	5.64966	0.873816	1.67542	0.0182128	0.556773	0.0390821	1.09493	0.130843
LOC116034844	LOC116034844	0.895231	Tissue-Specific	Ovary	Tissue-Specific	0.0365807	0.0154224	0.451887	0.0679722	17.606	44.3887	0.115641	0.0303642	21.4326	87.9198	17.2065	4.10488
LOC116035114	LOC116035114	0.975466	Tissue-Specific	Ovary	Tissue-Specific	0.0449952	0.844488	0.0541087	0.02052	0.324865	0.192144	0.259141	0.504181	8.53231	42.988	5.37648	2.42666
LOC116035245	ITIH3	0.99311	Tissue-Specific	Liver	Tissue-Specific	1.5665	0.0956316	0.107402	2412.03	0.335409	1.61404	0.70003	0.0358581	12.7157	121.308	255.05	7.99464
LOC116035246	LOC116035246	0.915648	Tissue-Specific	Spleen	Tissue-Specific	5.20441	15.2806	0.458836	2.88242	2.47913	9.97322	4.11903	40.5172	1.2973	0.142273	8.23545	3.04185
LOC116035286	LOC116035286	0.968251	Tissue-Specific	Liver	Tissue-Specific	0.496334	1.23266	0.139885	99.7764	3.45898	5.7004	1.089	0.734706	3.18018	11.3277	12.7136	3.6683
LOC116035350	LOC116035350	0.908426	Tissue-Specific	Gills	Tissue-Specific	0.28021	1.00329	0.445456	0.0459676	10.7642	28.6344	1.03384	2.62365	0.201342	0.0194983	4.50519	2.17159
LOC116035355	LOC116035355	0.985525	Tissue-Specific	Brain	Tissue-Specific	7.30484	15.4161	16.1002	3.66007	29.4288	33.258	1721.56	10.7182	14.9184	13.7161	186.608	7.54387
LOC116035385	LOC116035385	0.936304	Tissue-Specific	Spleen	Tissue-Specific	0.453985	14.1806	0.0597388	0.19438	7.2088	7.31059	2.00429	36.1442	0.670251	0.00232739	6.82292	2.77039
LOC116035394	LOC116035394	0.949626	Tissue-Specific	Spleen	Tissue-Specific	0.247606	8.3513	0.0318708	0.124753	0.738615	3.37737	1.04792	24.5449	0.391724	0.00898466	3.8865	1.95847
LOC116035454	KLHL28	0.858434	Tissue-Specific	Ovary	Tissue-Specific	8.63262	9.83432	2.03419	4.12383	8.00488	9.63682	29.3072	10.3768	40.8246	83.2615	20.6037	4.36483
LOC116035519	RBM38	0.865875	Tissue-Specific	Heart	Tissue-Specific	488.842	76.5819	4.92492	65.6947	68.7434	50.6956	15.6035	61.1029	23.7288	41.2395	89.7158	6.48729
LOC116035536	GK	0.929513	Tissue-Specific	Liver	Tissue-Specific	0.796002	0.296119	0.290998	25.965	0.797805	0.436138	2.42058	0.15889	10.1326	2.11917	4.34133	2.11814
LOC116035585	CLEC10A	0.988295	Tissue-Specific	Liver	Tissue-Specific	0.0284436	0.113159	0.227749	134.734	0.244146	0.238319	2.22586	0.0585323	1.2523	9.63066	14.8754	3.89485
LOC116035586	LOC116035586	0.945318	Tissue-Specific	Liver	Tissue-Specific	4.18277	0.66067	0.39467	129.018	6.90113	7.27817	19.3654	0.823256	22.4719	13.519	20.4615	4.35484
LOC116035623	KCNK15	0.988213	Tissue-Specific	Testis	Tissue-Specific	0.00723783	0.0662958	0.0221395	0.0280376	0.0602668	0.0777391	0.498373	0.350307	12.7278	0.0163376	1.38545	0.470358
LOC116035706	LOC116035706	0.979996	Tissue-Specific	Muscle	Tissue-Specific	2.13396	12.9749	562.38	1.57413	0.275201	61.8592	0.0795465	0.0229568	0.369402	0.0251533	64.1694	6.00381
LOC116035712	RPA2	0.973981	Tissue-Specific	Ovary	Tissue-Specific	0.118682	0.136577	0.0397658	0.0535137	0.133605	0.100003	0.182658	0.185742	4.22206	19.1857	2.43583	1.28441
LOC116035720	LOC116035720	0.968988	Tissue-Specific	Heart	Tissue-Specific	3908.63	10.912	154.191	660.38	4.16779	66.696	2.29533	1.60192	10.8354	1.03109	482.074	8.91311
LOC116035726	MYCL	0.873883	Tissue-Specific	Ovary	Tissue-Specific	23.9477	42.197	2.42333	19.0553	89.1349	58.2948	35.853	24.626	38.8532	275.411	60.9796	5.93026
LOC116035879	CYP1C2	0.96139	Tissue-Specific	Spleen	Tissue-Specific	12.2866	119.789	8.51017	14.2904	1.67815	4.82815	31.4581	479.584	28.9111	0.653726	70.199	6.13338
LOC116035880	LOC116035880	0.922776	Tissue-Specific	Gills	Tissue-Specific	0.518532	0.308372	0.563457	1.55827	46.9527	94.1904	0.264002	0.514067	6.31232	0.077762	15.126	3.91896
LOC116035883	LOC116035883	0.943586	Tissue-Specific	Skin	Tissue-Specific	0.0936313	0.280651	0.313798	0.82691	107.647	53.5127	0.141089	0.227096	1.50819	0.190257	16.4741	4.04213
LOC116036022	LOC116036022	0.960692	Tissue-Specific	Liver	Tissue-Specific	0.491645	6.56495	0.0981264	65.9099	0.446931	1.02421	0.769698	7.36127	1.22698	1.60801	8.55018	3.09595
LOC116036025	LOC100693362	0.926159	Tissue-Specific	Liver	Tissue-Specific	0.557794	2.60293	0.264218	25.1078	0.621019	0.930519	0.179096	2.13219	13.8589	0.915952	4.71704	2.23788
LOC116036028	LOC116036028	0.866877	Tissue-Specific	Head kidney	Tissue-Specific	25.4633	639.664	5.84341	25.5893	52.0896	130.703	24.6584	464.748	12.1262	0.446943	138.133	7.10992
LOC116036105	AFP4	0.988033	Tissue-Specific	Liver	Tissue-Specific	1.5118	0.122862	0.0797835	6057.34	1.24966	0.22163	17.9044	0.0771706	9.44997	569.386	665.734	9.3788
LOC116036127	CR396586.1	0.978229	Tissue-Specific	Brain	Tissue-Specific	0.0790318	0.0221573	0.448923	0.062724	0.435816	0.364819	63.3047	0.135899	6.99326	0.33862	7.2186	2.85172
LOC116036130	LOC116036130	0.962358	Tissue-Specific	Heart	Tissue-Specific	44.4207	0.0751206	7.08697	4.73481	0.136319	0.86272	0.336197	0.00735415	0.382322	0.0185124	5.8061	2.53757
LOC116036144	LOC116036144	0.906482	Tissue-Specific	Heart	Tissue-Specific	262.233	7.82587	3.05454	102.44	11.9061	11.3229	21.1559	9.75654	18.941	29.0454	47.7681	5.57798
LOC116036146	LOC116036146	0.923928	Tissue-Specific	Heart	Tissue-Specific	270.363	7.83375	2.53905	85.9749	12.061	9.45527	19.3077	8.50894	16.3703	24.1976	45.6611	5.51289
LOC116036155	LOC116036155	0.978521	Tissue-Specific	Liver	Tissue-Specific	0.430371	1.93656	0.0923165	71.3641	0.840214	1.14083	1.25274	2.31732	4.52142	1.40741	8.53033	3.0926
LOC116036194	LOC116036194	0.95189	Tissue-Specific	Testis	Tissue-Specific	0.126553	0.084681	0.00500835	0.0079443	0.232556	0.0702221	2.65794	0.0525544	10.211	0.118268	1.35667	0.440073
LOC116036280	LOC116036280	0.97812	Tissue-Specific	Liver	Tissue-Specific	0.157297	0.122273	0.0309806	22.6166	0.0805025	0.0529935	0.21314	0.0662647	3.7457	1.3234	2.84091	1.50635
LOC116036283	LOC116036283	0.949979	Tissue-Specific	Liver	Tissue-Specific	0.134992	0.126025	0.0354798	9.03568	0.0836083	0.269009	0.314543	0.0220529	3.51143	0.585646	1.41185	0.497583
LOC116036292	LOC116036292	0.982159	Tissue-Specific	Liver	Tissue-Specific	0.187598	0.0485161	0.006211	68.7483	0.78837	0.0535122	0.0942479	4.32204	5.12198	0.155834	7.95266	2.99144
LOC116036293	LOC116036293	0.882873	Tissue-Specific	Liver	Tissue-Specific	0.522564	0.35533	0.0882182	5.01028	0.669849	0.764201	0.150807	1.20647	1.37869	0.0741751	1.02206	0.0314781
LOC116036296	LOC116036296	0.974074	Tissue-Specific	Ovary	Tissue-Specific	0.761039	3.21095	1.69141	0.389178	0.967985	0.582018	2.97464	1.91176	7.8533	82.4108	10.2753	3.36111
LOC116036299	LOC116036299	0.889554	Tissue-Specific	Ovary	Tissue-Specific	0.803173	3.60767	3.55651	0.202589	2.27323	1.39131	1.72854	0.640736	17.3527	28.8735	6.043	2.59526
LOC116036335	LOC116036335	0.890118	Tissue-Specific	Spleen	Tissue-Specific	0.310269	6.77919	0.0813363	0.209062	0.0969961	0.670272	0.388582	8.35268	0.127449	0.0105792	1.70264	0.767774
LOC116036348	LOC116036348	0.904523	Tissue-Specific	Head kidney	Tissue-Specific	13.5443	243.404	0.094313	9.72637	2.09555	15.7862	10.8713	174.842	1.62366	0.0463982	47.2034	5.56082
LOC116036353	MLKL	0.98118	Tissue-Specific	Gills	Tissue-Specific	0.124272	0.100318	0.0668574	0.062501	1.45021	21.4548	0.21812	0.0619635	0.873818	0.019281	2.44321	1.28878
LOC116036365	TNNI2	0.999792	Tissue-Specific	Muscle	Tissue-Specific	0.0698902	0.0517823	1628.62	0.0716042	1.26141	0.493233	0.929181	0.275732	1.66541	0.0347441	163.348	7.3518
LOC116036422	LOC116036422	0.909729	Tissue-Specific	Heart	Tissue-Specific	14.3101	0.314148	0.0157723	7.66399	0.776814	1.13411	0.971093	0.343693	1.06832	0.058195	2.66562	1.41447
LOC116036424	C1QL1	0.988396	Tissue-Specific	Liver	Tissue-Specific	0.124246	0.167033	0.0608997	36.4128	0.495961	0.467915	0.961762	0.123187	0.48067	2.78743	4.20819	2.0732
LOC116036426	C1QTNF3	0.992181	Tissue-Specific	Liver	Tissue-Specific	0.49645	0.880346	0.319545	18279.5	64.3151	1.19408	0.133139	0.0992957	1.84085	1188.47	1953.72	10.932
LOC116036433	LOC116036433	0.920235	Tissue-Specific	Gills	Tissue-Specific	0.0327186	0.161078	0.158058	0.146684	3.12505	7.83298	0.604595	0.343805	0.659418	0.0688729	1.31333	0.393224
LOC116036736	AHNAK2	0.972959	Tissue-Specific	Skin	Tissue-Specific	0.00223355	0.0152071	0.032155	0.038028	28.3802	0.669477	7.53197	0.0132663	0.754002	0.040625	3.74771	1.90601
LOC116036782	LOC116036782	0.908521	Tissue-Specific	Gills	Tissue-Specific	0.0408944	0.0277925	0.0380467	0.0192731	1.80876	3.14951	0.0106705	0.0178456	0.747347	0.527834	0.638797	-0.64657
LOC116036812	SYNE2	0.902063	Tissue-Specific	Skin	Tissue-Specific	5.90019	0.0535102	9.23424	2.90821	42.1666	5.08801	0.292278	0.00490888	4.46345	0.0142674	7.01257	2.80994
LOC116036886	LOC116036886	0.931832	Tissue-Specific	Head kidney	Tissue-Specific	5.91766	40.2266	0.640985	4.32181	0.351937	2.05903	1.82746	10.1055	1.33638	0.0718986	6.68592	2.74113
LOC116036889	LOC116036889	0.954641	Tissue-Specific	Liver	Tissue-Specific	0.891258	0.308621	0.082548	7.51867	0.0445509	0.222783	1.61909	0.14451	0.334927	0.248127	1.14151	0.190942
LOC116036922	MEDAG	0.863329	Tissue-Specific	Ovary	Tissue-Specific	1.15786	4.00278	0.714785	4.27778	2.61417	6.02381	2.70453	2.84678	46.6462	51.8137	12.2802	3.61827
LOC116036987	LOC116036987	0.984994	Tissue-Specific	Gills	Tissue-Specific	0.00904707	0.0221682	0.0484561	0.0473179	0.787203	17.3587	0.0491996	0.0153811	1.17722	0.0387184	1.95534	0.967423
LOC116037006	ABLIM3	0.939062	Tissue-Specific	Brain	Tissue-Specific	0.104383	0.0485881	0.0320084	0.0601529	0.0388484	0.0570629	24.6106	0.224379	9.26631	0.0210996	3.44635	1.78507
LOC116037054	LOC116037054	0.948295	Tissue-Specific	Gills	Tissue-Specific	1.51403	0.133022	0.504814	0.379225	26.1985	91.9408	1.13411	0.201498	3.07348	0.0686864	12.5148	3.64557
LOC116037059	CLDN3	0.95751	Tissue-Specific	Gills	Tissue-Specific	0.0162953	0.104031	1.07167	3.00253	126.375	486.916	3.75821	0.233794	0.0422023	0.110348	62.1629	5.95798
LOC116037063	CLDN6	0.980674	Tissue-Specific	Ovary	Tissue-Specific	1.46785	0.224421	6.48542	0.352129	18.999	0.166064	1.06407	0.0377189	1250.91	6397.47	767.718	9.58443
LOC116037214	LOC116037214	0.854419	Tissue-Specific	Muscle	Tissue-Specific	63.91	0.577147	60.8059	7.70608	0.260942	1.93294	3.0461	0.840844	5.11059	0.0921573	14.4283	3.85083
LOC116037247	C19ORF26	0.886567	Tissue-Specific	Brain	Tissue-Specific	1.66677	1.05567	0.586052	1.16441	1.60344	2.31333	37.9532	1.36406	12.686	3.01605	6.34089	2.66469
LOC116037253	LOC116037253	0.985848	Tissue-Specific	Ovary	Tissue-Specific	0.183468	0.0844796	0.459337	0.0117205	5.48709	0.0117709	1.88159	0.069982	475.163	3381.78	386.513	8.59437
LOC116037255	LOC116037255	0.883333	Tissue-Specific	Ovary	Tissue-Specific	2.92861	5.59699	2.06956	0.682245	0.954964	0.624725	3.2612	2.23694	8.91746	31.4197	5.86924	2.55317
LOC116037261	LOC116037261	0.95915	Tissue-Specific	Ovary	Tissue-Specific	0.606019	3.65689	0.824899	0.611435	0.415704	1.37407	1.05781	0.570635	7.88565	62.1158	7.91189	2.98402
LOC116037298	LOC116037298	0.919741	Tissue-Specific	Brain	Tissue-Specific	0.133682	0.18303	0.0815454	0.0868854	0.0430733	0.124043	21.622	0.14241	10.1248	0.0612565	3.26027	1.70499
LOC116037328	GPR35	0.875479	Tissue-Specific	Brain	Tissue-Specific	0.0831051	0.547357	0.157184	0.291573	0.544571	1.67304	11.0777	0.75437	4.32057	0.0456449	1.94951	0.963114
LOC116037330	LOC116037330	0.93232	Tissue-Specific	Gills	Tissue-Specific	0.0192449	0.0109304	0.0684311	0.333305	2.78602	9.60548	0.0936468	0.00386317	1.04253	0.040823	1.40043	0.485867
LOC116037338	LOC116037338	0.979788	Tissue-Specific	Ovary	Tissue-Specific	0.722242	0.0178616	0.424079	1.8059	1.18617	0.990124	2.55335	0.181407	77.879	408.3	49.406	5.62661
LOC116037490	ACP2	0.954052	Tissue-Specific	Liver	Tissue-Specific	0.24531	0.669647	0.0293427	43.4055	0.141408	0.242303	0.171792	1.51323	8.06489	6.28194	6.07653	2.60325
LOC116037497	LOC116037497	0.922159	Tissue-Specific	Spleen	Tissue-Specific	0.109848	6.24288	0.0258747	0.301268	1.06201	3.85536	0.474662	15.3514	1.6035	0.0450828	2.90719	1.53963
LOC116037802	LOC116037802	0.970381	Tissue-Specific	Testis	Tissue-Specific	0.114568	0.0613764	0.10616	1.63817	0.15885	0.0494639	1.23533	0.0362412	14.3437	0.47874	1.82226	0.865729
LOC116038094	CFH	0.988914	Tissue-Specific	Liver	Tissue-Specific	0.277771	0.441839	0.0597486	283.227	0.449178	0.236371	20.9175	0.222518	5.14828	12.2191	32.3199	5.01435
LOC116038112	LOC116038112	0.981031	Tissue-Specific	Skin	Tissue-Specific	0.184837	0.296567	0.544498	0.710326	221.309	12.174	8.06781	0.0496192	10.1035	0.0810864	25.3521	4.66403
LOC116038126	LOC116038126	0.963214	Tissue-Specific	Skin	Tissue-Specific	0.0196302	0.0384113	0.0105678	0.0171294	5.42407	0.0663863	0.375565	0.23588	3.45055	0.0429631	0.968116	-0.0467484
LOC116038146	LOC116038146	0.9876	Tissue-Specific	Ovary	Tissue-Specific	0.0213723	0.0478435	0.0903239	0.00850542	0.285225	0.148844	0.0805411	0.0362866	14.8244	119.7	13.5243	3.75749
LOC116038155	RPE65	0.86585	Tissue-Specific	Heart	Tissue-Specific	23.9502	0.284923	0.529588	1.09489	6.45328	3.06683	16.6122	0.322234	2.44407	0.369576	5.51278	2.46278
LOC116038163	LOC116038163	0.973987	Tissue-Specific	Gills	Tissue-Specific	0.203988	0.111845	0.484177	0.255753	18.1316	142.593	0.205463	0.042016	0.882149	0.07273	16.2983	4.02665
LOC116038206	LOC116038206	0.948822	Tissue-Specific	Skin	Tissue-Specific	0.032287	0.0523856	0.0415797	0.193607	17.2894	7.36252	0.103924	0.056402	1.08321	0.0660872	2.62815	1.39405
LOC116038226	IRF4	0.915245	Tissue-Specific	Spleen	Tissue-Specific	0.558971	8.97387	0.0576312	0.211368	1.93196	5.32228	1.51455	20.4478	1.72283	0.027807	4.07691	2.02748
LOC116038357	LOC108876663	0.862508	Tissue-Specific	Liver	Tissue-Specific	0.0702273	1.69157	0.366773	33.1902	9.07767	1.45474	1.73953	0.34529	12.0634	16.5579	7.65574	2.93654
LOC116038492	LOC116038492	0.94616	Tissue-Specific	Skin	Tissue-Specific	0.575803	0.83186	6.78413	0.810892	137.05	33.2732	2.60129	1.64543	4.26746	0.0282308	18.7868	4.23165
LOC116038531	MUC5B	0.953267	Tissue-Specific	Gills	Tissue-Specific	1.35121	1.12495	3.05852	1.75677	191.577	754.704	3.03523	0.769094	14.1554	2.22673	97.3759	6.60549
LOC116038549	ARID3B	0.963971	Tissue-Specific	Ovary	Tissue-Specific	0.464657	0.255552	0.113928	0.0914139	0.294848	2.98785	1.61513	0.496051	9.27332	41.6604	5.72531	2.51736
LOC116038586	LOC116038586	0.956992	Tissue-Specific	Testis	Tissue-Specific	0.0513781	0.118393	0.144444	0.108945	0.272004	0.835174	7.30658	0.0601214	18.2168	0.0516839	2.71655	1.44178
LOC116038624	TNNI1	0.992017	Tissue-Specific	Heart	Tissue-Specific	3392.02	0.177107	3.74542	106.86	1.1543	68.3979	3.53239	0.26034	6.22031	0.258165	358.262	8.48487
LOC116038670	BCAP29	0.964272	Tissue-Specific	Muscle	Tissue-Specific	0.0495927	0.0562755	36.815	0.0469087	0.124487	1.30801	4.5096	0.126877	5.53993	0.649986	4.92267	2.29944
LOC116038696	IL17RA	0.97658	Tissue-Specific	Testis	Tissue-Specific	0.610928	0.758434	0.158937	0.567573	1.20844	1.75965	2.15175	0.905374	41.0469	0.484222	4.96522	2.31186
LOC116038724	TCF12	0.918907	Tissue-Specific	Brain	Tissue-Specific	0.0785759	2.2794	0.0938936	0.111213	0.340409	1.02012	26.3563	0.576026	6.6365	0.0290299	3.75215	1.90772
LOC116038729	FAIM2	0.990304	Tissue-Specific	Brain	Tissue-Specific	0.931947	4.24824	0.0948598	1.01746	1.35844	3.78035	551.915	5.11076	12.163	0.272818	58.0893	5.8602
LOC116038760	TEAD4	0.856428	Tissue-Specific	Muscle	Tissue-Specific	1.89046	0.333071	9.11739	0.740464	0.164399	1.25388	0.941331	0.402829	1.64328	3.56844	2.00555	1.004
LOC116038811	FADS2	0.974252	Tissue-Specific	Liver	Tissue-Specific	0.0332302	0.168023	0.0784326	191.871	1.10484	0.270387	40.5048	0.0207377	9.34898	13.2452	25.6646	4.68171
LOC116038861	AM2	0.915412	Tissue-Specific	Liver	Tissue-Specific	1.6584	1.44891	1.13863	282.817	2.64851	2.17785	3.29625	1.76239	140.712	232.096	66.9756	6.06556
LOC116039060	LOC116039060	0.941151	Tissue-Specific	Spleen	Tissue-Specific	1.11904	57.8459	0.0676023	0.879167	5.84376	19.4694	11.3801	139.25	1.10475	0.0370334	23.6996	4.56679
LOC116039062	LOC116039062	0.946209	Tissue-Specific	Spleen	Tissue-Specific	4.88103	146.446	0.05871	2.86818	18.9804	52.389	28.7881	414.654	2.58205	0.102293	67.175	6.06985
LOC116039084	LOC116039084	0.945747	Tissue-Specific	Gills	Tissue-Specific	0.0534136	0.061449	0.196651	0.0882021	7.62561	24.6237	0.0740943	0.032568	0.704382	0.0933161	3.35533	1.74646
LOC116039098	CP	0.995463	Tissue-Specific	Liver	Tissue-Specific	0.314112	0.106099	0.0308321	730.377	0.0593725	0.0834334	0.159559	0.188826	0.147702	26.2148	75.7682	6.24352
LOC116039124	NASP	0.966021	Tissue-Specific	Ovary	Tissue-Specific	13.3126	27.5557	4.10748	7.15103	27.9763	22.9674	24.4513	16.1471	246.867	1131.76	152.23	7.2501
LOC116039416	LOC116039416	0.887049	Tissue-Specific	Heart	Tissue-Specific	2561.25	70.2277	409.974	501.676	45.1129	161.664	243.059	44.2505	190.171	446.909	467.429	8.8686
LOC116039541	LOC116039541	0.9107	Tissue-Specific	Ovary	Tissue-Specific	1.64108	9.68113	0.427978	1.12378	5.29412	5.46185	4.99596	2.84802	30.7443	70.1775	13.2396	3.72678
LOC116039689	CD209A	0.956286	Tissue-Specific	Head kidney	Tissue-Specific	2.38645	49.9252	0.020126	0.965444	1.78778	4.90942	0.962542	7.63007	2.86275	0.0148518	7.14646	2.83723
LOC116039812	LOC116039812	0.968194	Tissue-Specific	Brain	Tissue-Specific	0.0160561	0.2444	0.147714	0.214554	0.0524666	0.346274	56.2036	0.257609	9.77477	0.023309	6.72808	2.75019
LOC116039919	SRRM1	0.992011	Tissue-Specific	Testis	Tissue-Specific	0.72504	0.141939	0.453672	0.325069	0.542073	0.132428	0.705162	0.224409	86.1001	0.196705	8.95466	3.16264
LOC116039933	MYOZ2	0.919415	Tissue-Specific	Muscle	Tissue-Specific	3.04463	2.31812	46.8828	1.28084	0.467792	3.64075	1.00341	6.55142	11.9576	0.133614	7.7281	2.95011
LOC116040062	APOD	0.88063	Tissue-Specific	Liver	Tissue-Specific	28.9411	32.4209	3.73684	263.439	21.4744	24.5414	48.7174	29.3137	66.6628	16.9341	53.6182	5.74465
LOC116040115	LOC116040115	0.928951	Tissue-Specific	Head kidney	Tissue-Specific	0.237555	7.73688	0.0198661	0.161964	0.445974	0.922	0.122303	0.536288	3.72286	0.17592	1.40816	0.493812
LOC116040140	LOC116040140	0.873914	Tissue-Specific	Ovary	Tissue-Specific	0.626024	2.85194	0.41635	0.746421	1.24772	1.69765	1.01331	1.71036	8.73509	16.281	3.53259	1.82073
LOC116040204	CYCD	0.972549	Tissue-Specific	Ovary	Tissue-Specific	0.082014	0.336775	0.088659	0.200975	0.711127	1.19117	1.39982	0.182245	10.6359	49.4987	6.43274	2.68543
LOC116040391	SLC4A2	0.982203	Tissue-Specific	Liver	Tissue-Specific	0.115095	1.77833	0.0394984	48.2943	0.268647	1.62068	1.2915	0.303063	0.404714	3.27304	5.73889	2.52077
LOC116040400	LOC116040400	0.91061	Tissue-Specific	Gills	Tissue-Specific	0.147003	0.0929646	0.109966	0.182272	1.45368	4.13272	0.21437	0.0656353	0.520875	0.0146446	0.693413	-0.528212
LOC116040633	APOO	0.871956	Tissue-Specific	Heart	Tissue-Specific	692.915	33.8041	89.7629	136.928	60.9334	116.966	64.6539	29.9953	85.8169	25.8974	133.767	7.06358
LOC116040669	LOC100703985	0.928755	Tissue-Specific	Muscle	Tissue-Specific	3.6845	0.0767382	37.9076	1.16967	0.0713933	0.641684	5.74528	0.348143	7.22481	5.01206	6.18819	2.62952
LOC116040792	LOC116040792	0.976057	Tissue-Specific	Skin	Tissue-Specific	3.11735	1.03027	33.9149	26.7476	28592.1	4787.23	12.2206	0.594815	19.9415	0.239938	3347.71	11.709
LOC116040851	LOC116040851	0.942591	Tissue-Specific	Head kidney	Tissue-Specific	3.7873	272.928	0.362084	2.11234	16.7737	40.4892	1.39725	11.6099	16.2658	85.4601	45.1186	5.49565
LOC116040865	TGM6	0.942494	Tissue-Specific	Gills	Tissue-Specific	0.0166082	0.06502	0.0381229	0.0285508	2.98559	10.8467	0.0528664	0.0511639	0.328646	0.025575	1.44388	0.529951
LOC116040883	CTRC	0.993248	Tissue-Specific	Liver	Tissue-Specific	0.492943	0.135508	0.122631	114.374	2.08951	0.345314	0.717595	2.39864	1.71911	0.313604	12.2709	3.61716
LOC116040884	CELA2A	0.994152	Tissue-Specific	Liver	Tissue-Specific	3.45243	0.112868	0.843781	254.418	4.81797	0.0835185	0.547075	5.3981	1.40415	0.567568	27.1645	4.76365
LOC116040915	LOC116040915	0.92895	Tissue-Specific	Gills	Tissue-Specific	0.247383	3.27305	1.45473	0.444401	98.026	278.61	0.103429	0.0670296	15.5459	69.4379	46.7209	5.546
LOC116040917	LOC116040917	0.918597	Tissue-Specific	Gills	Tissue-Specific	0.246792	3.2346	1.50478	0.468482	68.7896	174.481	0.581565	0.459419	4.42278	8.71941	26.2908	4.71649
LOC116041067	CHRNA4	0.918876	Tissue-Specific	Ovary	Tissue-Specific	0.127237	0.0145901	0.00394769	0.00369622	0.0103215	0.0253045	2.55475	0.00546485	4.1037	7.28406	1.41331	0.499075
LOC116041235	LOC116041235	0.856958	Tissue-Specific	Liver	Tissue-Specific	0.0133453	0.0295557	0.0123409	21.5663	0.366476	0.315814	0.88413	0.026015	21.6604	6.38	5.12544	2.35768
LOC116041360	WBSCR27	0.964728	Tissue-Specific	Skin	Tissue-Specific	0.240598	0.220435	0.932379	0.290378	369.694	96.4965	0.254278	0.138816	1.77163	0.152072	47.0191	5.55518
LOC116041368	LYZ	0.991315	Tissue-Specific	Liver	Tissue-Specific	0.354334	0.363629	0.06945	9137.78	1.8979	0.237417	0.523917	0.044373	11.6622	674.277	982.722	9.94064
LOC116041435	LOC116041435	0.955522	Tissue-Specific	Testis	Tissue-Specific	1.71718	2.96889	0.182613	1.92802	6.15538	6.68597	3.0298	3.49576	112.489	0.363218	13.9016	3.79718
LOC116041460	LOC116041460	0.986725	Tissue-Specific	Muscle	Tissue-Specific	4.81781	0.107405	59.7289	0.345561	0.102089	0.768822	0.376762	0.0224786	0.613101	0.167244	6.70502	2.74524
LOC116041523	MHC2	0.996175	Tissue-Specific	Heart	Tissue-Specific	15077.8	0.0316376	2.28382	445.549	0.292644	4.91097	0.0924346	0.0306625	2.04711	0.109644	1553.32	10.6011
LOC116041541	MYH6	0.987061	Tissue-Specific	Muscle	Tissue-Specific	0.0457447	94.4297	2881.49	2.86529	0.258385	124.634	1.43288	0.00446313	3.09784	0.0414474	310.829	8.27998
LOC116041552	ITIH4	0.98993	Tissue-Specific	Liver	Tissue-Specific	11.3708	2.78105	4.66843	1001.03	5.44863	4.57648	18.957	3.58867	12.2202	51.7455	111.639	6.80269
LOC116041579	LOC106565647	0.851164	Tissue-Specific	Skin	Tissue-Specific	0.0727709	0.465386	0.0231635	0.165339	18.8137	10.8336	0.24731	0.366422	5.0893	0.00854664	3.60855	1.85142
LOC116041598	TMEM82	0.901235	Tissue-Specific	Liver	Tissue-Specific	0.319007	0.273729	0.0992365	9.72568	0.497036	1.02779	0.0724576	0.0840982	3.74444	2.31259	1.81561	0.860451
LOC116041651	LOC116041651	0.97861	Tissue-Specific	Ovary	Tissue-Specific	0.0290575	0.0204238	0.128619	0.0124311	0.27202	5.22998	0.0712805	0.0238476	37.5457	197.672	24.1005	4.59099
LOC116041822	DBNL	0.868919	Tissue-Specific	Gills	Tissue-Specific	0.217034	0.0814277	0.838144	0.262881	14.0935	39.192	0.331083	0.0517304	20.4469	7.28919	8.28039	3.0497
LOC116041850	LOC116041850	0.984258	Tissue-Specific	Ovary	Tissue-Specific	0.135404	0.0629023	0.0629697	0.027519	0.143134	0.0275114	0.146054	0.0891798	8.21275	54.6786	6.3586	2.66871
LOC116041859	LOC116041859	0.933821	Tissue-Specific	Skin	Tissue-Specific	0.0963506	0.0863571	0.0473869	0.161242	16.9612	12.9845	0.168015	0.130367	1.72521	4.96556	3.73262	1.90019
LOC116041903	LOC116041903	0.927556	Tissue-Specific	Spleen	Tissue-Specific	1.18935	31.2645	0.246161	1.04122	2.7474	3.42442	3.15706	53.0862	1.06015	0.726804	9.79432	3.29195
LOC116041919	LOC116041919	0.917911	Tissue-Specific	Gills	Tissue-Specific	0.671101	0.629888	0.150785	0.388261	4.59108	12.2387	0.711105	0.868684	0.233367	0.043585	2.05265	1.03749
LOC116041942	CYP46A1	0.911641	Tissue-Specific	Liver	Tissue-Specific	4.62487	1.91042	0.388319	108.496	21.1345	20.9052	5.2339	2.81723	30.5338	7.79276	20.3837	4.34934
LOC116041947	C2ORF44	0.887502	Tissue-Specific	Ovary	Tissue-Specific	2.98984	2.80393	0.337489	1.42728	4.83857	3.45343	4.99432	2.38808	33.7019	50.078	10.7013	3.41971
LOC116041974	BRSK1	0.964701	Tissue-Specific	Ovary	Tissue-Specific	0.0861906	0.412421	0.204911	0.183357	0.28716	0.340274	1.75246	1.33912	24.5837	106.138	13.5328	3.75838
LOC116041981	LOC116041981	0.981537	Tissue-Specific	Ovary	Tissue-Specific	0.344911	0.0331068	0.738958	0.0985484	3.21834	0.183657	0.123565	0.0678367	210.219	1200.08	141.511	7.14477
LOC116042010	LOC116042010	0.942296	Tissue-Specific	Spleen	Tissue-Specific	1.10185	13.008	0.0857817	0.221538	0.396493	2.10912	1.33771	30.9945	5.38012	0.111269	5.47463	2.45276
LOC116042122	MGST1	0.945825	Tissue-Specific	Liver	Tissue-Specific	30.3108	49.9677	11.1967	395.402	16.953	13.2721	16.8256	15.5539	8.2357	14.952	57.267	5.83963
LOC116042225	HMCN1	0.993547	Tissue-Specific	Gills	Tissue-Specific	0.0103061	0.0155903	0.05044	1.03478	4.44043	178.884	0.0132622	0.0107108	3.25101	0.144234	18.7855	4.23155
LOC116042251	LOC116042251	0.912461	Tissue-Specific	Ovary	Tissue-Specific	18.0829	27.091	4.99573	13.6576	21.2838	19.0987	28.2584	19.5645	62.3905	286.88	50.1303	5.64761
LOC116042276	EPD	0.96144	Tissue-Specific	Liver	Tissue-Specific	1.30987	13.9523	0.092567	390.443	2.18879	31.5238	1.8725	19.2475	4.36282	42.7614	50.7755	5.66606
LOC116042292	LOC116042292	0.886425	Tissue-Specific	Gills	Tissue-Specific	0.505702	0.171854	0.0573175	0.136377	6.28151	22.229	3.67015	0.187846	10.4823	0.845939	4.4568	2.15601
LOC116042364	LOC116042364	0.894481	Tissue-Specific	Gills	Tissue-Specific	0.371643	1.93548	0.979198	0.703407	19.9472	40.6508	0.956671	0.658011	5.09361	0.00498257	7.1301	2.83392
LOC116042387	ZNF180	0.8875	Tissue-Specific	Ovary	Tissue-Specific	10.3491	11.0759	3.57475	7.56586	12.1069	15.7367	31.8294	8.61622	71.8162	147.255	31.9926	4.99967
LOC116042446	OLA.18724	0.871768	Tissue-Specific	Liver	Tissue-Specific	4.74176	8.65782	7.61538	448.887	5.80629	1.76521	2.11056	0.137823	54.8801	401.07	93.5672	6.54793
LOC116042452	CLDN20	0.973995	Tissue-Specific	Brain	Tissue-Specific	0.280159	0.335344	1.987	0.238329	0.359633	1.31058	132.629	1.57176	13.7031	0.166651	15.2582	3.93151
LOC116042495	LOC116042495	0.964937	Tissue-Specific	Liver	Tissue-Specific	0.0308756	0.0490484	0.13204	89.4963	3.17195	0.296506	0.247161	4.75152	20.3991	3.18377	12.1758	3.60595
LOC116042523	LOC116042523	0.978945	Tissue-Specific	Liver	Tissue-Specific	0.0324289	0.103713	0.202277	154.46	4.78358	0.442889	0.418297	9.29067	24.5397	3.37607	19.7649	4.30487
LOC116042530	PPP1R13B	0.928313	Tissue-Specific	Heart	Tissue-Specific	35.4443	0.833659	0.857676	6.52612	0.375802	1.06035	3.52488	1.58397	4.9766	0.036475	5.52198	2.46519
LOC116042609	LPAR2	0.931774	Tissue-Specific	Ovary	Tissue-Specific	0.395187	0.380107	0.107196	0.118977	1.81815	1.71494	0.343937	0.293129	13.1112	24.9375	4.32203	2.11171
LOC116042751	ITPRIP	0.872152	Tissue-Specific	Head kidney	Tissue-Specific	1.30703	28.1267	0.220025	1.00649	3.49178	12.8376	1.58557	10.9787	1.82563	0.0974191	6.14768	2.62004
LOC116042811	CD300	0.923552	Tissue-Specific	Spleen	Tissue-Specific	1.59678	25.7292	0.135166	0.579911	4.43142	3.62197	4.11188	50.1491	3.06688	0.0655955	9.34878	3.22478
LOC116043174	CNFN	0.900882	Tissue-Specific	Head kidney	Tissue-Specific	13.6721	267.57	0.763145	7.1616	24.3542	84.7303	11.3125	90.4099	2.91617	0.0770202	50.2967	5.65239
LOC116043338	LOC116043338	0.98006	Tissue-Specific	Liver	Tissue-Specific	0.0953341	0.61656	0.436879	164.843	2.97941	1.10841	0.788718	14.8672	7.18534	1.45319	19.4374	4.28076
LOC116043372	LOC116043372	0.895169	Tissue-Specific	Spleen	Tissue-Specific	8.63517	81.1217	0.212617	4.60243	1.60966	10.8446	9.78894	105.793	5.74475	0.200547	22.8553	4.51446
LOC116043376	LOC116043376	0.904745	Tissue-Specific	Head kidney	Tissue-Specific	17.3951	286.295	0.958411	11.7576	12.4368	29.4827	14.9152	188.305	1.07772	0.429401	56.3053	5.8152
LOC116043521	GPR173	0.974378	Tissue-Specific	Brain	Tissue-Specific	2.75728	0.382433	0.857028	0.140133	0.633082	0.80676	77.4108	1.32553	5.2343	0.0445807	8.9592	3.16337
LOC116043597	SLC17A9	0.919157	Tissue-Specific	Gills	Tissue-Specific	0.0671231	0.237878	0.137825	0.106638	5.11831	10.9097	0.729586	0.239866	0.546067	0.0639321	1.81569	0.860519
LOC116043620	SOGA1	0.926699	Tissue-Specific	Ovary	Tissue-Specific	0.121837	0.0368197	0.246681	2.68419	0.224028	0.581626	0.571608	0.110388	19.131	30.7638	5.4472	2.44551
LOC116043720	LOC116043720	0.986447	Tissue-Specific	Brain	Tissue-Specific	8.04846	5.71031	0.866378	2.62508	5.79066	4.39627	1121.14	2.26093	62.1573	7.24954	122.025	6.93103
LOC116043794	ADGRG5	0.945056	Tissue-Specific	Gills	Tissue-Specific	0.148088	0.270479	0.0320764	0.0899189	0.844918	7.78749	1.14347	0.25847	1.02426	0.013526	1.16127	0.215702
LOC116043850	C5AR1	0.893871	Tissue-Specific	Head kidney	Tissue-Specific	10.8963	113.547	1.8245	6.2601	8.29123	17.1228	11.5053	48.2734	6.22518	0.111297	22.4057	4.4858
LOC116043891	ACOX3	0.873659	Tissue-Specific	Liver	Tissue-Specific	0.557845	0.415242	0.0485707	8.3858	0.798385	0.787996	1.1618	0.590357	6.32082	0.825974	1.98928	0.992246
LOC116043932	CYP7A1	0.970998	Tissue-Specific	Liver	Tissue-Specific	0.0204278	0.00386343	0.0296176	56.0224	1.17756	7.04366	0.265655	0.007792	1.56728	3.21284	6.93511	2.79392
LOC116043980	LOC116043980	0.97597	Tissue-Specific	Ovary	Tissue-Specific	1.51008	12.8814	0.0477746	0.929076	4.26298	5.0363	1.93265	9.63477	56.9384	416.63	50.9803	5.67187
LOC116044007	LOC116044007	0.926009	Tissue-Specific	Ovary	Tissue-Specific	1.93395	6.04293	0.87278	1.09468	3.43028	2.38887	5.31344	4.18163	60.1407	122.781	20.818	4.37976
LOC116044067	ALOX12B	0.988205	Tissue-Specific	Ovary	Tissue-Specific	2.24876	2.91928	1.77745	1.07827	28.528	11.1874	2.48965	4.30244	488.372	5161.21	570.411	9.15586
LOC116044141	SLC7A2	0.993499	Tissue-Specific	Ovary	Tissue-Specific	0.038687	0.0646749	0.0366025	0.0296539	0.204432	0.0473046	0.120737	0.0476283	4.96535	83.6665	8.92216	3.15739
LOC116044182	MYOF	0.902176	Tissue-Specific	Skin	Tissue-Specific	4.1341	0.623485	1.60732	1.48018	117.41	60.3871	3.12018	0.623034	15.8888	0.63173	20.5906	4.36392
LOC116044191	COX6B1	0.944794	Tissue-Specific	Heart	Tissue-Specific	1355.29	93.0495	1.79872	105.912	23.1643	70.7983	54.5308	73.538	12.998	1.20387	179.228	7.48565
LOC116044233	CYTH3	0.900805	Tissue-Specific	Heart	Tissue-Specific	25.8988	1.47016	0.127046	5.41305	0.7726	0.959062	4.41366	0.940207	4.78687	0.186626	4.49681	2.1689
LOC116044307	LOC116044307	0.911889	Tissue-Specific	Muscle	Tissue-Specific	11.7223	0.737773	156.962	12.2082	51.2741	30.7412	1.70701	0.990514	2.20996	0.0286062	26.8582	4.74729
LOC116044389	ENSDARP00000111906	0.989109	Tissue-Specific	Testis	Tissue-Specific	0.966708	0.204034	0.058925	0.586422	0.191584	1.70301	0.604595	0.266717	65.8073	0.312039	7.07013	2.82174
LOC116044417	ATP1A1	0.988591	Tissue-Specific	Gills	Tissue-Specific	1.52472	1.41915	0.0452027	2.63239	1.37828	123.026	2.63443	1.18938	2.22916	0.495329	13.6574	3.77162
LOC116044435	LOC116044435	0.961272	Tissue-Specific	Ovary	Tissue-Specific	0.0652643	0.196504	0.0318174	0.0195365	0.324028	0.050299	0.428939	0.0545291	58.6866	148.601	20.8459	4.38169
LOC116044489	LOC116044489	0.958213	Tissue-Specific	Brain	Tissue-Specific	0.0530624	0.184569	0.0397754	0.22899	0.296962	0.597781	60.7756	0.408554	5.86253	6.8528	7.53006	2.91266
LOC116044496	CHN1	0.922332	Tissue-Specific	Brain	Tissue-Specific	2.10502	1.05479	0.218765	0.773389	0.938771	0.836153	33.1621	1.09569	6.61778	1.78867	4.85911	2.28069
LOC116044507	TMEM182	0.862292	Tissue-Specific	Muscle	Tissue-Specific	1.54742	0.485631	11.2539	0.236784	0.285772	1.22313	10.4764	0.327821	0.757273	0.889593	2.74837	1.45858
LOC116044515	LYPD1	0.947036	Tissue-Specific	Brain	Tissue-Specific	0.325354	1.12456	0.0646942	0.168191	0.77681	2.1598	39.8128	0.21531	8.32821	0.291806	5.32675	2.41326
LOC116044534	LOC116044534	0.976496	Tissue-Specific	Testis	Tissue-Specific	0.104134	0.121814	0.0441616	0.286771	0.0391435	0.531597	0.359001	0.16028	9.49037	0.15389	1.12912	0.175194
LOC116044615	LOC116044615	0.977436	Tissue-Specific	Testis	Tissue-Specific	0.698055	0.643289	0.0748175	0.400724	0.125466	0.893188	0.53403	0.549504	24.6285	0.260716	2.88083	1.52648
LOC116044623	CHDC2	0.958031	Tissue-Specific	Testis	Tissue-Specific	0.345924	0.370625	0.0878226	0.219006	0.243093	0.0972149	1.02419	0.590022	9.39907	0.122211	1.24992	0.321834
LOC116044646	LOC116044646	0.98126	Tissue-Specific	Ovary	Tissue-Specific	0.431161	5.68088	0.221793	0.653728	3.57251	1.94301	0.39412	1.3824	49.8478	339.343	40.347	5.33439
LOC116044659	LOC116044659	0.985969	Tissue-Specific	Ovary	Tissue-Specific	0.0253521	0.0705132	0.198433	0.050592	0.84751	0.1378	0.517201	0.108421	55.3664	395.318	45.264	5.50029
LOC116044667	LOC116044667	0.924902	Tissue-Specific	Ovary	Tissue-Specific	0.298206	0.168328	1.27985	0.590509	78.4148	56.0709	7.37313	0.251998	37.4393	279.905	46.1792	5.52917
LOC116044743	BTLA	0.901153	Tissue-Specific	Spleen	Tissue-Specific	1.70499	20.6938	0.201834	1.01894	3.35218	11.1495	3.20328	36.1769	0.550472	0.0309534	7.80828	2.96501
LOC116044766	KCNH3	0.965045	Tissue-Specific	Testis	Tissue-Specific	0.0171153	0.00525763	0.00816015	0.0127921	0.0191506	0.00658188	2.05506	0.0141984	9.87513	1.26719	1.32806	0.409325
LOC116044801	TRIM63	0.942149	Tissue-Specific	Muscle	Tissue-Specific	403.398	0.407954	877.711	71.5523	0.800697	13.3887	0.246401	0.0310643	0.283706	0.247271	136.807	7.096
LOC116044823	NLRP12	0.973587	Tissue-Specific	Head kidney	Tissue-Specific	0.660599	20.5675	0.0308788	0.26402	0.401309	1.01607	0.379429	2.02352	0.679753	0.0273441	2.60504	1.3813
LOC116044825	CYP4F8	0.974533	Tissue-Specific	Head kidney	Tissue-Specific	1.66374	37.8158	0.251647	0.372681	0.493611	1.76194	1.24534	2.41655	2.19616	0.443853	4.86613	2.28277
LOC116044854	DYNLT3	0.909909	Tissue-Specific	Head kidney	Tissue-Specific	36.7433	296.7	10.5249	15.5673	20.606	33.6267	41.8698	73.5643	29.0271	16.4298	57.4659	5.84463
LOC116044861	RAMP1	0.978594	Tissue-Specific	Muscle	Tissue-Specific	0.0338184	0.0428875	9.04876	0.0285992	0.0320871	0.810791	0.171737	0.0150753	0.454673	0.00808739	1.06465	0.0903821
LOC116045140	ATP8B5	0.92087	Tissue-Specific	Liver	Tissue-Specific	0.12817	0.0572253	0.00244438	8.19668	0.054505	0.1502	0.408957	0.0124574	4.61934	0.624118	1.42541	0.511376
LOC116045263	LOC116045263	0.928173	Tissue-Specific	Head kidney	Tissue-Specific	47.3946	931.207	9.33587	31.6146	520.933	201.742	26.0955	165.151	8.00805	0.310205	194.179	7.60125
LOC116045264	LOC116045264	0.946709	Tissue-Specific	Head kidney	Tissue-Specific	65.5244	1455.37	7.16336	41.1848	399.682	194.072	37.754	255.155	5.60501	0.0787934	246.158	7.94344
LOC116045265	LOC116045265	0.938068	Tissue-Specific	Skin	Tissue-Specific	3.69321	22.3278	2.88061	6.44797	505.555	49.1845	8.68804	6.62669	18.9272	0.401067	62.4732	5.96517
LOC116045343	RGS20	0.959959	Tissue-Specific	Brain	Tissue-Specific	0.427551	0.484957	0.739542	1.0302	0.623794	0.647586	51.2684	0.329691	7.58805	2.68511	6.58249	2.71863
LOC116045344	DNAH8	0.990157	Tissue-Specific	Testis	Tissue-Specific	0.0581508	0.0112583	0.0134053	0.0230078	0.037047	0.0243687	0.473813	0.0293859	27.2769	1.70472	2.96521	1.56813
LOC116045426	GLO1	0.929314	Tissue-Specific	Skin	Tissue-Specific	0.0594949	0.0357597	0.112079	0.198675	53.1521	25.9735	0.17276	0.0384968	2.9988	0.00724012	8.2749	3.04874
LOC116045436	LOC116045436	0.867645	Tissue-Specific	Liver	Tissue-Specific	0.158838	0.507616	0.336757	14.536	1.02657	0.678097	0.918524	0.198298	3.36181	9.43582	3.11583	1.63962
LOC116045453	LOC116045453	0.98033	Tissue-Specific	Ovary	Tissue-Specific	2.43634	0.611093	2.2202	1.75229	5.68837	0.926373	5.31248	0.989788	425.029	2182.52	262.749	8.03754
LOC116045470	REG1B	0.989692	Tissue-Specific	Ovary	Tissue-Specific	0.186414	0.019084	0.663433	0.0121646	14.1827	0.011653	0.0591283	0.0115469	104.236	1254.91	137.429	7.10254
LOC116045517	LOC116045517	0.91026	Tissue-Specific	Ovary	Tissue-Specific	0.26827	0.376057	0.425122	0.071657	0.368061	0.399687	1.32489	0.397183	17.9303	22.4705	4.40317	2.13854
LOC116045532	EHD2	0.947079	Tissue-Specific	Muscle	Tissue-Specific	0.7451	0.93132	15.5785	1.52841	1.19219	0.879606	0.845822	0.25847	0.115416	0.377227	2.2452	1.16684
LOC116045616	C8B	0.970332	Tissue-Specific	Liver	Tissue-Specific	0.0170946	0.0677078	0.0249302	40.0686	0.0530646	0.0321052	10.3761	0.0330365	2.21388	1.7932	5.46797	2.451
LOC116045656	LOC116045656	0.951309	Tissue-Specific	Muscle	Tissue-Specific	1.57917	0.141171	26.5055	6.84628	0.0507848	0.372196	0.323493	0.0177951	1.37445	0.299485	3.75104	1.90729
LOC116045673	LOC116045673	0.864314	Tissue-Specific	Skin	Tissue-Specific	57.8479	19.7751	15.243	46.6295	670.971	311.308	122.021	83.936	70.3661	2.37618	140.047	7.12977
LOC116045869	C13ORF42	0.940463	Tissue-Specific	Ovary	Tissue-Specific	0.0343147	0.424083	0.0248759	0.191246	0.0924473	0.106859	0.703617	1.85602	5.98155	16.7048	2.61198	1.38514
LOC116045890	TPM4	0.909976	Tissue-Specific	Muscle	Tissue-Specific	73.4657	16.5593	1040.05	60.09	177.164	117.109	31.5291	28.5605	72.2843	126.216	174.303	7.44545
LOC116045936	LOC116045936	0.925177	Tissue-Specific	Head kidney	Tissue-Specific	1.13564	48.258	0.191857	1.14405	5.34407	13.2385	1.02671	11.7619	0.900154	0.0172904	8.30182	3.05343
LOC116046046	TUBB2A	0.990215	Tissue-Specific	Brain	Tissue-Specific	0.563984	0.368836	0.0564375	0.489692	0.249624	0.58526	397.308	0.224669	20.807	1.15339	42.1806	5.39851
LOC116046099	LOC116046099	0.872147	Tissue-Specific	Ovary	Tissue-Specific	16.8821	15.9538	0.887331	6.51003	2.36841	14.975	13.9532	32.5179	57.7611	133.875	29.5684	4.88598
LOC116046129	ENSDARP00000099712	0.987749	Tissue-Specific	Ovary	Tissue-Specific	0.663993	1.23497	0.639836	0.474077	3.35921	1.03653	4.55049	0.926416	208.898	1774.53	199.631	7.64119
LOC116046162	AHSG	0.992969	Tissue-Specific	Liver	Tissue-Specific	0.105069	0.366188	0.138465	5913.48	7.63738	0.605297	2.97469	0.151071	3.3437	328.074	625.688	9.2893
LOC116046405	LOC116046405	0.926852	Tissue-Specific	Heart	Tissue-Specific	1305.39	0.706829	8.52594	324.435	1.20777	11.0375	2.31868	7.76763	79.6807	236	197.707	7.62722
LOC116046428	LOC116046428	0.9316	Tissue-Specific	Spleen	Tissue-Specific	5.59385	229.111	0.422615	3.44475	37.1274	144.024	51.5553	601.63	2.43315	0.374237	107.572	6.74915
LOC116046432	LOC116046432	0.948467	Tissue-Specific	Spleen	Tissue-Specific	0.754516	34.1264	0.0268975	0.637273	8.09811	14.0009	8.62224	98.9918	0.955391	0.0124283	16.6226	4.05507
LOC116046433	LOC116046433	0.937544	Tissue-Specific	Spleen	Tissue-Specific	2.39607	66.9516	0.362346	0.697395	30.3145	41.4228	13.694	177.345	0.884313	0.170281	33.4238	5.0628
LOC116046445	LOC116046445	0.891861	Tissue-Specific	Gills	Tissue-Specific	1.5199	0.24891	5.36418	0.501164	226.262	353.348	0.740035	0.00981635	5.6419	0.0370654	59.3672	5.8916
LOC116046456	LOC116046456	0.947157	Tissue-Specific	Spleen	Tissue-Specific	1.18301	64.4216	0.0292401	1.48045	3.77548	17.6358	5.72972	155.96	0.445623	0.0431549	25.0705	4.64792
LOC116046460	LOC116046460	0.946228	Tissue-Specific	Spleen	Tissue-Specific	0.285444	11.3707	0.0387108	0.181607	0.693802	2.38448	2.33465	27.4505	0.319403	0.00927946	4.50686	2.17212
LOC116046495	LOC116046495	0.980124	Tissue-Specific	Liver	Tissue-Specific	0.0531361	0.0284544	0.030517	32.684	0.0340564	0.0145411	0.0807612	0.0316863	1.58758	4.67814	3.92228	1.97169
LOC116046497	LOC116046497	0.957496	Tissue-Specific	Liver	Tissue-Specific	0.601254	0.103377	0.0341994	44.7827	0.0372261	0.0306453	0.465925	0.0914517	16.4251	3.61522	6.61871	2.72655
LOC116046498	LOC116046498	0.922638	Tissue-Specific	Liver	Tissue-Specific	0.0605529	0.033802	0.013782	9.98885	0.0032074	0.0160015	0.102624	0.0116796	3.0513	5.31288	1.85947	0.89489
LOC116046512	MYH1	0.999748	Tissue-Specific	Muscle	Tissue-Specific	0.0291541	0.0724858	9514.14	0.556276	10.2225	13.6864	6.44297	0.00557566	0.755866	0.0258351	954.593	9.89874
LOC116046562	LOC116046562	0.895568	Tissue-Specific	Gills	Tissue-Specific	0.964145	3.8861	2.45663	6.13783	63.511	152.951	5.06533	11.2785	31.0384	0.516923	27.7806	4.796
LOC116046593	MPP4	0.993519	Tissue-Specific	Liver	Tissue-Specific	0.0792466	0.356766	0.0486504	94.0387	0.106167	0.0677139	0.240538	0.539886	0.535892	6.1547	10.2168	3.35288
LOC116046603	LECTIN	0.994299	Tissue-Specific	Liver	Tissue-Specific	0.126036	3.23881	0.0118047	1343.18	0.164393	0.0646701	0.616117	5.53536	0.779594	80.091	143.381	7.16371
LOC116046624	LOC116046624	0.877009	Tissue-Specific	Skin	Tissue-Specific	0.113489	1.91932	0.0159442	0.704507	17.231	8.47747	0.121986	2.14318	2.8561	0.724957	3.4308	1.77854
LOC116046722	LOC116046722	0.909494	Tissue-Specific	Ovary	Tissue-Specific	7.94634	5.40961	1.26905	5.10285	4.53655	3.62514	15.3224	4.01783	25.7884	86.1135	15.9132	3.99215
LOC116046811	LOC116046811	0.967741	Tissue-Specific	Ovary	Tissue-Specific	0.148121	1.47416	0.067704	5.21419	0.567115	0.558414	0.65532	1.55601	35.8844	142.903	18.9028	4.24053
LOC116046813	LOC116046813	0.919593	Tissue-Specific	Liver	Tissue-Specific	1.90205	4.59168	0.502865	44.2043	4.32507	5.34565	3.78099	3.61367	7.29833	2.08764	7.76522	2.95703
LOC116046837	NRIP3	0.944591	Tissue-Specific	Brain	Tissue-Specific	0.169996	0.403123	0.130676	0.157939	0.351928	0.404307	32.5196	0.555114	8.41341	0.270962	4.33771	2.11693
LOC116046876	SLC2A11	0.861649	Tissue-Specific	Ovary	Tissue-Specific	0.186158	0.486296	0.0466003	0.081071	0.423372	0.54543	3.60841	0.395818	2.2884	5.63967	1.37012	0.454305
LOC116046882	LOC116046882	0.963638	Tissue-Specific	Head kidney	Tissue-Specific	6.09052	176.117	0.179362	1.96498	0.761213	6.77187	3.42396	35.1287	0.576655	2.01039	23.3025	4.54241
LOC116046885	RASD1	0.91705	Tissue-Specific	Brain	Tissue-Specific	0.490003	2.1187	0.785794	3.49353	14.2707	3.71521	147.503	0.998958	47.6946	0.921717	22.1992	4.47244
LOC116046886	TNFRSF13B	0.933609	Tissue-Specific	Spleen	Tissue-Specific	0.739473	9.9125	0.0146572	0.305899	0.704888	1.53405	1.60835	21.6604	2.14691	0.0108162	3.8638	1.95002
LOC116046956	SERPINA12	0.992232	Tissue-Specific	Liver	Tissue-Specific	0.040678	0.0262852	0.0226555	718.397	0.208831	0.0225048	0.0626046	0.00490461	8.11072	67.7765	79.4673	6.31229
LOC116046981	LOC116046981	0.978101	Tissue-Specific	Skin	Tissue-Specific	0.58858	0.0306975	0.163069	0.19056	34.1715	1.81629	0.761351	0.0382838	4.03036	0.137504	4.19281	2.06792
LOC116047021	LOC116047021	0.943612	Tissue-Specific	Gills	Tissue-Specific	0.104469	0.112319	0.0538073	0.0835795	1.06865	6.56728	0.13848	0.102303	1.24226	0.163536	0.963669	-0.0533908
LOC116047072	TUBB	0.92381	Tissue-Specific	Brain	Tissue-Specific	9.39707	1.38235	3.18702	5.52725	11.0174	6.34267	128.042	2.58941	19.3255	1.39859	18.821	4.23427
LOC116047142	CCNE2	0.850037	Tissue-Specific	Ovary	Tissue-Specific	5.70383	15.7181	2.72893	2.03391	5.26714	6.16207	11.2832	7.33357	45.0686	69.7402	17.104	4.09626
LOC116047162	LOC116047162	0.896624	Tissue-Specific	Brain	Tissue-Specific	3.69478	3.10473	2.2826	2.40714	3.07976	3.89708	87.5078	2.95744	23.1711	14.0644	14.6167	3.86954
LOC116047164	SCN1B	0.986926	Tissue-Specific	Brain	Tissue-Specific	0.106259	0.0690418	0.141845	0.129917	0.173651	0.557204	183.19	0.116021	14.3923	0.381082	19.9257	4.31656
LOC116047168	LMNA	0.919972	Tissue-Specific	Gills	Tissue-Specific	0.341656	0.364829	0.284934	0.143179	0.241127	9.01494	4.29666	0.146649	2.11045	0.0353734	1.69798	0.76382
LOC116047291	SLC4A7	0.903794	Tissue-Specific	Heart	Tissue-Specific	35.3838	1.27279	3.37805	3.30372	0.345645	1.04112	10.2421	2.89007	4.82237	1.6866	6.43663	2.68631
LOC116047356	BCAN	0.952262	Tissue-Specific	Brain	Tissue-Specific	0.0294615	0.0180176	0.0203805	0.065081	0.108344	1.83187	25.4015	0.0198999	6.03256	0.0594585	3.35865	1.74788
LOC116047367	CYP51A1	0.916788	Tissue-Specific	Liver	Tissue-Specific	0.961855	3.07182	0.129898	111.671	18.0233	12.9819	17.2573	0.425328	14.2937	4.86865	18.3684	4.19916
LOC116047391	ZNF516	0.9525	Tissue-Specific	Testis	Tissue-Specific	0.0149145	0.774651	0.0063192	0.0217446	0.00925073	0.0369814	7.08804	0.240111	14.5689	0.0279791	2.27889	1.18833
LOC116047397	CTSS	0.972933	Tissue-Specific	Ovary	Tissue-Specific	0.192716	0.210665	0.599408	0.10566	2.25305	0.144883	9.6609	0.295926	197.713	743.432	95.4608	6.57684
LOC116047403	AFPIV	0.991308	Tissue-Specific	Liver	Tissue-Specific	1.89493	1.3026	0.85321	1581.05	1.73924	1.34784	2.69065	0.840433	3.69677	100.842	169.625	7.40621
LOC116047488	PKHD1L1	0.995816	Tissue-Specific	Testis	Tissue-Specific	0.0259578	0.00861809	0.00160231	0.0107195	0.0101557	0.349425	0.0602113	0.00698139	23.2789	0.244282	2.39969	1.26285
LOC116047501	TLR8	0.905724	Tissue-Specific	Spleen	Tissue-Specific	3.7533	20.3548	0.2485	1.94366	3.88866	14.7027	4.63555	45.6456	1.62822	0.0617006	9.68627	3.27594
LOC116047617	LOC116047617	0.875557	Tissue-Specific	Brain	Tissue-Specific	0.188649	0.652782	0.241184	0.335232	0.995861	0.752256	14.4959	0.655323	6.43398	1.11527	2.58665	1.37108
LOC116047649	FASTKD5	0.890406	Tissue-Specific	Ovary	Tissue-Specific	4.51487	3.29383	0.965249	3.01853	4.52134	4.42664	6.00802	3.2858	42.1248	65.2107	13.737	3.77999
LOC116047719	LOC116047719	0.970664	Tissue-Specific	Gills	Tissue-Specific	0.0897017	0.0349202	0.0492761	0.254352	4.06569	23.796	0.072108	0.0793433	1.8186	0.0849133	3.03449	1.60145
LOC116047770	TGM5	0.976505	Tissue-Specific	Skin	Tissue-Specific	0.0223375	0.0211643	0.118733	1.62796	32.4505	9.43637	0.125782	0.0449814	2.81098	0.0525264	4.67113	2.22377
LOC116047831	SSUH2	0.90871	Tissue-Specific	Skin	Tissue-Specific	1.77128	0.147248	0.378314	0.49172	16.4647	5.22468	1.45019	0.479699	3.84888	1.55907	3.18158	1.66974
LOC116047834	ATRIP	0.911821	Tissue-Specific	Ovary	Tissue-Specific	1.50503	2.01419	0.699651	0.892872	2.78345	2.28797	3.55837	1.23222	23.1109	41.4786	7.95633	2.9921
LOC116047872	LOC116047872	0.962699	Tissue-Specific	Testis	Tissue-Specific	0.317986	0.130068	0.0141047	0.0434525	0.428835	0.0916258	4.18398	0.0906181	729.779	201.444	93.6524	6.54924
LOC116047898	LOC116047898	0.958537	Tissue-Specific	Heart	Tissue-Specific	42.893	0.166538	0.138698	4.91438	0.0883034	4.94548	0.985542	1.60189	0.513821	0.0347158	5.62824	2.49268
LOC116047925	TSPAN8	0.93175	Tissue-Specific	Gills	Tissue-Specific	3.88676	0.300866	0.204698	0.468353	20.0593	61.8674	0.658537	0.0959463	2.0377	0.0619898	8.96416	3.16417
LOC116047929	IFNG	0.875439	Tissue-Specific	Ovary	Tissue-Specific	0.0745733	0.231719	0.0246413	0.0503852	0.266683	1.59407	0.0482216	0.745467	0.709342	4.04865	0.779375	-0.35961
LOC116047944	LOC116047944	0.905792	Tissue-Specific	Gills	Tissue-Specific	0.0515974	0.160289	0.158773	0.0505104	3.3294	7.86428	0.30026	0.133016	0.426183	0.107308	1.25816	0.331318
LOC116048263	SLN	0.86804	Tissue-Specific	Muscle	Tissue-Specific	18.1038	2.48316	59.5215	4.20104	0.198213	32.7999	0.641713	0.018282	5.23639	0.666638	12.3871	3.63076
LOC116048555	ARHGAP21	0.953559	Tissue-Specific	Brain	Tissue-Specific	2.10254	0.0860695	1.52445	0.892328	3.93775	4.31006	67.5918	0.431539	4.47504	0.347491	8.56991	3.09928
LOC116048591	CD38	0.975503	Tissue-Specific	Skin	Tissue-Specific	0.0276161	0.742711	0.020739	0.0668542	14.6532	0.348032	0.20121	0.415914	0.292654	0.122434	1.68914	0.75629
LOC116048619	KIF5C	0.91276	Tissue-Specific	Brain	Tissue-Specific	2.3827	0.131782	0.0340905	0.111025	0.09589	0.102532	24.2127	0.100276	9.15233	1.94689	3.82703	1.93622
LOC116048626	FHL2B	0.887791	Tissue-Specific	Skin	Tissue-Specific	0.0961465	0.429872	0.012489	0.00495253	11.6788	0.0491304	6.7141	0.111524	6.91543	0.0460804	2.60585	1.38176
LOC116048664	OVCH2	0.979284	Tissue-Specific	Testis	Tissue-Specific	0.0219717	0.51327	0.0532858	0.0102124	0.144641	0.598362	0.201739	0.0616541	12.5701	0.470349	1.46456	0.550466
LOC116048665	CYB5R2	0.972965	Tissue-Specific	Liver	Tissue-Specific	0.0807679	3.5724	0.0302886	67.8736	0.272591	0.664448	5.20467	0.0399253	2.03165	4.64817	8.44186	3.07756
LOC116048677	ENSDARP00000127843	0.992011	Tissue-Specific	Testis	Tissue-Specific	0.0639762	0.0223467	0.0599939	0.0259335	0.0301541	0.251225	0.0501365	0.0082055	34.9237	1.65715	3.70928	1.89114
LOC116048729	LOC116048729	0.876034	Tissue-Specific	Ovary	Tissue-Specific	0.381101	0.121571	0.054302	3.27989	7.75633	8.83372	0.713286	0.182906	13.6119	31.0143	6.59493	2.72136
LOC116048764	TMEM238	0.937011	Tissue-Specific	Liver	Tissue-Specific	0.0936607	0.211526	0.203695	32.0227	0.722785	0.802971	8.05357	0.27458	6.43861	2.60545	5.14295	2.3626
LOC116048844	LOC116048844	0.94948	Tissue-Specific	Gills	Tissue-Specific	0.982403	1.36868	0.868972	0.651285	39.5521	166.838	2.97574	2.95707	16.8573	1.67241	23.4723	4.55289
LOC116048934	LOC116048934	0.964694	Tissue-Specific	Testis	Tissue-Specific	1.01088	1.94637	1.06142	0.882301	1.71381	3.33331	1.07063	3.02562	98.3988	3.84065	11.6284	3.53958
LOC116048976	PCOLCE	0.945665	Tissue-Specific	Gills	Tissue-Specific	0.0173384	0.029326	0.0132589	0.357533	0.0199099	9.46174	0.194014	0.00777375	3.81683	1.34045	1.52582	0.609582
LOC116048980	LOC116048980	0.97952	Tissue-Specific	Ovary	Tissue-Specific	0.494491	0.555106	0.612272	0.204365	0.676069	0.377758	0.491034	1.35492	31.6437	174.149	21.0559	4.39615
LOC116048983	LOC116048983	0.958187	Tissue-Specific	Ovary	Tissue-Specific	11.1186	0.999432	0.552625	22.5131	7.74571	9.12843	7.12934	2.23605	41.357	244.042	34.6822	5.11612
LOC116049004	SGCZ	0.871019	Tissue-Specific	Ovary	Tissue-Specific	0.121793	0.185736	0.00559555	0.0662813	0.0993138	0.425959	1.72067	0.152174	3.52952	4.84766	1.11547	0.157653
LOC116049018	ENSPSIP00000013043	0.989188	Tissue-Specific	Ovary	Tissue-Specific	1.64154	0.424011	3.51291	0.29859	20.9093	0.095359	0.757586	0.229347	1405.09	13185.3	1461.83	10.5136
LOC116049020	SAP25	0.992299	Tissue-Specific	Ovary	Tissue-Specific	0.208555	0.0717556	0.515193	0.0218429	3.34768	0.0555883	0.11954	0.0197875	167.343	2165.8	233.75	7.86882
LOC116049022	LOC116049022	0.987572	Tissue-Specific	Ovary	Tissue-Specific	0.398705	0.286214	0.783275	0.22529	6.76087	0.346172	0.709249	0.193639	486.412	4125.46	462.158	8.85224
LOC116049025	LOC116049025	0.959212	Tissue-Specific	Ovary	Tissue-Specific	0.0304095	0.00383416	0.012449	0.0116559	0.260391	0.0578152	0.584669	0.00430834	15.8402	39.5742	5.63799	2.49518
LOC116049072	LOC116049072	0.929125	Tissue-Specific	Gills	Tissue-Specific	0.0425518	0.152191	0.0925912	0.0826475	21.1537	52.1626	0.0561465	0.143789	1.12623	0.0233713	7.50358	2.90758
LOC116049075	LOC116049075	0.908301	Tissue-Specific	Gills	Tissue-Specific	0.0604488	0.0622276	1.97281	0.00764523	98.3236	199.996	0.0356409	0.0132008	0.646149	0.0135703	30.1131	4.91232
LOC116049156	RIPK3	0.981378	Tissue-Specific	Ovary	Tissue-Specific	0.274705	0.163196	0.092984	0.123856	0.894316	1.01146	0.290813	0.161659	23.7872	144.128	17.0928	4.09532
LOC116049266	LOC116049266	0.958714	Tissue-Specific	Testis	Tissue-Specific	0.05785	0.501197	0.0104843	0.66763	1.54431	0.569584	0.4315	0.0754983	33.4834	6.93221	4.42737	2.14645
LOC116049300	PRSS2	0.996511	Tissue-Specific	Liver	Tissue-Specific	0.046997	0.280733	0.182658	230.626	2.82994	0.0841302	2.13102	2.112	2.7386	0.636506	24.1669	4.59496
LOC116049308	LOC116049308	0.978126	Tissue-Specific	Head kidney	Tissue-Specific	1.45197	43.7603	0.0296168	0.58617	0.585059	2.11656	0.477573	3.63051	0.30091	0.0524531	5.29911	2.40575
LOC116049319	LOC116049319	0.908497	Tissue-Specific	Spleen	Tissue-Specific	0.34785	3.32531	0.0258213	0.157557	0.414386	1.03479	0.441717	11.0951	11.1935	0.266765	2.83028	1.50094
LOC116049323	LOC116049323	0.850298	Tissue-Specific	Spleen	Tissue-Specific	0.397772	3.82367	0.0353648	0.166525	0.457747	1.21465	0.651737	11.8809	22.6658	0.207707	4.15019	2.05318
LOC116049327	LOC116049327	0.91487	Tissue-Specific	Spleen	Tissue-Specific	4.59489	10.0772	0.25701	2.19656	0.87575	2.62032	3.66599	31.1069	9.19532	0.0974727	6.46874	2.69348
LOC116049354	LOC116049354	0.983273	Tissue-Specific	Ovary	Tissue-Specific	0.0195273	0.0767985	0.124561	0.0332547	2.28968	1.76053	6.40928	0.0750103	16.5129	146.957	17.4259	4.12316
LOC116049355	FCGBP	0.883345	Tissue-Specific	Brain	Tissue-Specific	0.0350104	0.468744	0.153991	0.0746618	2.27658	10.9103	35.0529	0.376663	10.1086	0.30905	5.97665	2.57934
LOC116049428	TPPP	0.895065	Tissue-Specific	Brain	Tissue-Specific	2.00845	6.4885	0.523775	1.24207	5.2771	10.8436	80.5293	7.99238	9.00433	2.24145	12.6151	3.65708
LOC116049451	LOC116049451	0.904318	Tissue-Specific	Head kidney	Tissue-Specific	23.0636	373.512	3.76775	17.5636	17.5448	50.8466	27.4758	170.2	8.88559	0.348625	69.3208	6.11522
LOC116049472	FRRS1L	0.981586	Tissue-Specific	Brain	Tissue-Specific	0.0177236	0.146898	0.0474639	0.0223526	0.0385872	0.293034	236.883	0.0278146	25.3468	0.265479	26.3089	4.71748
LOC116049527	LOC116049527	0.927915	Tissue-Specific	Liver	Tissue-Specific	22.6452	6.67586	4.05482	1686.9	88.5113	159.444	608.465	68.7215	114.748	156.091	291.626	8.18798
LOC116049597	LOC116049597	0.985371	Tissue-Specific	Testis	Tissue-Specific	0.011807	0.659272	0.144463	0.0471232	0.116265	0.0139441	0.51365	0.020089	15.1974	0.0266513	1.67507	0.744218
LOC116049670	NECAP1	0.94642	Tissue-Specific	Brain	Tissue-Specific	3.9199	0.308005	1.63139	0.901752	0.094851	0.269977	145.5	0.589264	23.8036	14.6572	19.1675	4.26059
LOC116049739	CLEC4D	0.99174	Tissue-Specific	Liver	Tissue-Specific	2.28565	3.29224	0.476657	3654.81	13.5488	14.8497	1.12037	10.058	11.038	194.806	390.628	8.60965
LOC116049748	LOC116049748	0.929378	Tissue-Specific	Skin	Tissue-Specific	0.424212	0.550589	0.105717	0.779616	114.951	36.4721	16.9355	0.525458	15.1939	0.663106	18.6601	4.22188
LOC116049773	LOC116049773	0.914062	Tissue-Specific	Spleen	Tissue-Specific	1.14311	2.88362	0.094816	0.322627	4.58404	5.27097	2.05977	20.6171	7.62643	1.1195	4.5722	2.19289
LOC116049783	C1R	0.99294	Tissue-Specific	Liver	Tissue-Specific	0.340486	0.288145	0.0640198	870.438	0.430193	0.67215	3.39234	0.606977	6.914	41.8175	92.4964	6.53133
LOC116049813	H2AFZ	0.909584	Tissue-Specific	Ovary	Tissue-Specific	26.7599	78.901	11.8702	24.0772	93.1705	70.9319	134.139	47.3995	282.118	823.476	159.284	7.31546
LOC116049943	LOC116049943	0.97744	Tissue-Specific	Testis	Tissue-Specific	0.330939	0.43176	0.0899121	0.164873	0.509459	0.382304	2.25033	0.444653	41.4575	0.0178613	4.60796	2.20413
LOC116049973	NME1	0.9954	Tissue-Specific	Muscle	Tissue-Specific	1231.49	19.8206	93226.4	1223.29	113.35	1175.74	31.9305	0.112215	4.68894	0.192492	9702.7	13.2442
LOC116049981	KRT12	0.992355	Tissue-Specific	Skin	Tissue-Specific	0.985349	0.186238	25.5596	12.685	17928.8	857.128	9.18959	0.232415	1.70732	0.228932	1883.68	10.8793
LOC116050039	LOC116050039	0.863782	Tissue-Specific	Head kidney	Tissue-Specific	1.02643	12.386	0.10069	0.493824	0.902886	3.17561	1.50328	4.53184	8.34657	0.0195031	3.24867	1.69985
LOC116050161	ENSDARP00000091267	0.993143	Tissue-Specific	Testis	Tissue-Specific	0.0197999	0.0313027	0.00293173	0.0171762	0.520643	0.217775	0.037234	0.0164836	14.3522	0.0216344	1.52372	0.607596
LOC116050637	GLIPR2	0.987244	Tissue-Specific	Gills	Tissue-Specific	2.80878	0.494257	0.0213678	0.372831	3.06638	120.793	1.67382	0.543042	5.78929	0.0157681	13.5578	3.76105
LOC116050645	LOC116050645	0.971264	Tissue-Specific	Testis	Tissue-Specific	1.90721	0.185367	0.187101	0.354633	0.273986	0.212904	1.12333	0.257925	19.2005	0.621872	2.43248	1.28243
LOC116050848	FCGR1A	0.932721	Tissue-Specific	Spleen	Tissue-Specific	32.5623	584.095	3.19171	24.1584	20.2925	68.5413	39.8233	1034.31	9.02466	0.347015	181.634	7.50489
LOC116050908	LOC116050908	0.934821	Tissue-Specific	Gills	Tissue-Specific	0.0161274	0.0196536	0.0189027	0.0276865	3.09361	8.83932	0.948592	0.00497304	1.29636	0.195287	1.44605	0.532119
LOC116050917	LOC116050917	0.908078	Tissue-Specific	Muscle	Tissue-Specific	0.0566191	0.276655	20.8208	0.293911	0.00780581	12.7426	0.204044	0.0085181	1.23234	0.0997358	3.5743	1.83766
LOC116051019	C10ORF71	0.993251	Tissue-Specific	Muscle	Tissue-Specific	2.40773	0.416063	156.907	1.2697	0.268331	2.95779	1.23338	0.0239785	0.537791	0.0104161	16.6032	4.05339
LOC116051236	OLA.22441	0.851262	Tissue-Specific	Ovary	Tissue-Specific	9.05077	8.80621	1.43966	4.67967	7.64837	8.12659	22.3117	8.18483	101.134	111.462	28.2844	4.82193
LOC116051265	LOC116051265	0.906911	Tissue-Specific	Liver	Tissue-Specific	8.32862	37.5957	2.37663	216.054	16.9376	31.356	13.3996	24.2253	16.199	19.5537	38.6027	5.27063
LOC116051287	TWF2	0.908364	Tissue-Specific	Muscle	Tissue-Specific	38.0923	0.610005	71.5917	9.51628	0.230213	2.61726	2.18932	0.350707	6.2744	0.0669627	13.1539	3.71742
LOC116051565	CELA1	0.990237	Tissue-Specific	Liver	Tissue-Specific	0.0508707	0.354616	0.0823805	338.898	3.28725	0.465609	0.0833785	17.4856	4.9076	0.631554	36.6247	5.19474
LOC116051575	GPD1	0.991038	Tissue-Specific	Muscle	Tissue-Specific	0.544616	3.31371	1148.07	0.35044	1.1143	39.1934	34.6857	0.0714363	14.3612	0.121967	124.183	6.95632
LOC116051592	PDE1B	0.900265	Tissue-Specific	Heart	Tissue-Specific	14.728	0.195188	0.300847	3.54579	0.456776	3.15754	2.9466	0.567456	0.239959	0.0256842	2.61639	1.38758
LOC116051696	LOC116051696	0.901572	Tissue-Specific	Spleen	Tissue-Specific	8.44714	12.7766	0.097534	2.27906	0.271708	4.07456	2.94421	26.3405	2.98372	0.0748356	6.02899	2.59192
LOC116051780	HSF2BP	0.996473	Tissue-Specific	Testis	Tissue-Specific	0.0989429	0.132254	0.0522982	0.0700535	0.129312	0.173366	0.275801	0.0702003	37.3031	0.118568	3.84239	1.942
LOC116051853	IGHG1	0.937324	Tissue-Specific	Spleen	Tissue-Specific	28.4852	445.87	0.692957	9.64677	27.8823	67.7891	80.2487	919.106	9.26287	0.524446	158.951	7.31244
LOC116051854	LOC116051854	0.946918	Tissue-Specific	Spleen	Tissue-Specific	223.567	12476.3	28.4827	168.961	988.154	2346.78	1485.79	29090.5	157.658	3.31015	4696.95	12.1975
LOC116051855	LOC116051855	0.942172	Tissue-Specific	Spleen	Tissue-Specific	2.63475	82.0771	0.0872508	13.3881	3.08374	11.6838	8.63148	185.726	2.96347	3.13334	31.3409	4.96997
LOC116051866	LOC116051866	0.937035	Tissue-Specific	Spleen	Tissue-Specific	2.05198	176.506	0.372965	1.37165	5.33906	17.9898	16.111	321.947	10.1049	0.412839	55.2207	5.78714
LOC116051877	LOC116051877	0.915428	Tissue-Specific	Spleen	Tissue-Specific	0.501873	23.6436	0.0393754	0.252348	3.64187	8.22924	2.23408	43.1341	0.300043	0.0581134	8.20346	3.03623
LOC116051898	LOC116051898	0.942097	Tissue-Specific	Spleen	Tissue-Specific	0.983658	232.089	0.185509	1.51162	6.5266	11.2919	27.6336	428.009	0.628264	0.54758	70.9406	6.14854
LOC116051900	LOC116051900	0.921458	Tissue-Specific	Spleen	Tissue-Specific	0.158304	10.3498	0.00455457	0.163017	1.38858	3.3187	1.89819	19.4172	0.813665	0.020166	3.75322	1.90813
LOC116051904	IGHV3-33	0.943715	Tissue-Specific	Spleen	Tissue-Specific	0.78928	71.0151	0.219481	0.746822	8.5164	8.26322	0.940835	154.538	0.185829	0.647857	24.5863	4.61978
LOC116051912	LOC116051912	0.934817	Tissue-Specific	Spleen	Tissue-Specific	0.320365	21.0894	0.0230908	0.219317	1.15057	4.54537	1.72705	40.9669	2.21897	0.0596387	7.23207	2.85441
LOC116051921	LOC116051921	0.940898	Tissue-Specific	Spleen	Tissue-Specific	2.20884	136.09	0.318412	1.66387	2.17891	18.2663	13.5575	272.175	0.673978	0.234969	44.7368	5.48339
LOC116051976	LOC116051976	0.887316	Tissue-Specific	Heart	Tissue-Specific	315.861	11.7387	27.4587	52.1839	35.9183	32.12	74.0777	24.8373	10.0789	0.172923	58.4447	5.869
LOC116051999	LOC116051999	0.880672	Tissue-Specific	Muscle	Tissue-Specific	12.6052	11.9151	81.7084	5.30555	1.70399	9.00749	7.18009	12.237	2.64214	7.32716	15.1632	3.9225
LOC116052001	LOC116052001	0.852053	Tissue-Specific	Muscle	Tissue-Specific	3.47093	5.2919	35.3807	1.01221	0.735384	0.304237	1.72684	1.15312	5.9114	39.7867	9.47734	3.24448
LOC116052004	LOC116052004	0.884082	Tissue-Specific	Muscle	Tissue-Specific	104.278	33.3868	450.555	28.7084	12.3613	18.9075	53.2086	41.4896	39.6528	82.0666	86.4614	6.43398
LOC116052019	BEST3	0.944042	Tissue-Specific	Muscle	Tissue-Specific	1.93218	0.15707	8.90408	0.149915	0.0571604	0.196946	1.84146	0.054381	0.539829	0.0576124	1.38906	0.474112
LOC116052082	LOC116052082	0.912421	Tissue-Specific	Ovary	Tissue-Specific	0.0360815	0.0654789	0.0234616	0.273578	0.358382	0.354013	0.311424	0.21006	6.33874	8.42882	1.64	0.713699
LOC116052141	LOC116052141	0.975284	Tissue-Specific	Liver	Tissue-Specific	0.173461	0.180598	0.214298	9.94852	0.182085	0.231136	0.25408	0.14064	0.607674	0.383528	1.2316	0.300535
LOC116052146	IL4I1	0.982744	Tissue-Specific	Skin	Tissue-Specific	0.157343	0.109458	0.224034	0.10803	220.643	10.6734	0.518841	0.0440831	0.829524	0.050915	23.3359	4.54448
LOC116052572	ABCF4	0.952247	Tissue-Specific	Testis	Tissue-Specific	0.32703	0.671659	0.0242758	0.199986	0.69769	0.420373	1.32112	0.261487	12.3733	0.895705	1.71926	0.781789
LOC116052622	NMT1	0.955159	Tissue-Specific	Liver	Tissue-Specific	0.827405	3.87	0.297918	195.185	19.3853	16.6669	4.12369	1.77296	35.6178	10.8951	28.8642	4.85121
LOC116052816	LDB3A	0.927051	Tissue-Specific	Heart	Tissue-Specific	43.1252	0.450714	12.7812	5.25466	0.778942	0.956989	1.51738	0.275474	3.3065	2.43365	7.08807	2.82539
LOC116053026	LOC116053026	0.978294	Tissue-Specific	Testis	Tissue-Specific	3.41616	1.02498	3.88822	13.7603	3.11413	1.95443	96.7322	2.51062	547.174	7.05414	68.0629	6.0888
LOC116053031	IFI30	0.97625	Tissue-Specific	Ovary	Tissue-Specific	0.169446	0.166191	0.339225	0.1157	2.64327	0.157737	2.03722	0.141537	24.0891	118.493	14.8352	3.89096
LOC116053070	LOC116053070	0.888696	Tissue-Specific	Heart	Tissue-Specific	1068.79	26.8159	12.1206	490.454	7.02907	17.0528	136.653	11.9665	36.0087	23.4514	183.034	7.51597
LOC116053080	LOC116053080	0.944634	Tissue-Specific	Gills	Tissue-Specific	1.18599	0.0623845	1.49857	0.829383	10.3113	31.3728	0.993631	1.27628	0.695607	0.0505228	4.82765	2.27132
LOC116053083	LOC116053083	0.963968	Tissue-Specific	Liver	Tissue-Specific	4.6475	5.63554	4.30997	199.654	6.44929	8.64063	10.6441	5.73451	20.7138	16.1921	28.2621	4.8208
LOC116053087	AFP	0.993028	Tissue-Specific	Liver	Tissue-Specific	2.76742	0.480966	0.0631281	11566.3	2.21608	0.61116	2.53407	0.342195	39.5861	636.249	1225.11	10.2587
LOC116053159	LOC116053159	0.984691	Tissue-Specific	Head kidney	Tissue-Specific	0.35296	44.2942	0.355595	0.386786	0.837963	1.40429	1.43467	1.73633	0.409055	0.0767894	5.12886	2.35864
LOC116053175	LOC116053175	0.889656	Tissue-Specific	Gills	Tissue-Specific	0.41975	0.291882	0.0751231	0.177995	2.74583	9.38825	0.868024	0.660898	3.32401	2.99694	2.09487	1.06686
LOC116053246	ADCY4	0.917234	Tissue-Specific	Gills	Tissue-Specific	0.0304369	0.112179	0.0806976	0.128828	4.27757	15.5901	0.381505	0.400714	4.14652	0.103666	2.52522	1.33641
LOC116053263	TRIM21	0.988048	Tissue-Specific	Testis	Tissue-Specific	0.0488333	0.515439	0.0702624	0.0414755	0.526726	0.471311	0.28522	0.570897	30.6037	0.088616	3.32225	1.73216
LOC116053270	CBLN1	0.99557	Tissue-Specific	Liver	Tissue-Specific	0.0204692	0.0266691	0.004659	120.375	0.0582367	0.0276055	0.0470605	0.0180006	0.126229	4.27352	12.4977	3.64359
LOC116053305	DLL3	0.931013	Tissue-Specific	Liver	Tissue-Specific	1.48022	3.23473	0.0957454	68.2788	4.97961	12.5563	0.853565	9.21823	1.87736	2.572	10.5147	3.39433
LOC116053319	LOC116053319	0.97961	Tissue-Specific	Gills	Tissue-Specific	0.0169219	0.00503925	0.0124456	0.0215194	0.00922775	65.8303	0.0090731	0.00359898	1.00798	11.0628	7.79789	2.96308
LOC116053333	LOC116053333	0.964253	Tissue-Specific	Skin	Tissue-Specific	0.0111614	0.0444912	0.0853525	0.420718	108.252	39.3641	0.0783651	0.0483317	1.14662	6.7688	15.622	3.96551
LOC116053339	LOC116053339	0.888889	Tissue-Specific	Gills	Tissue-Specific	0.492421	4.71138	0.34036	0.843585	12.3237	40.3058	0.949631	7.63206	4.06462	3.41832	7.50818	2.90846
LOC116053342	LOC116053342	0.976842	Tissue-Specific	Gills	Tissue-Specific	0.0923644	0.015466	0.0147515	0.158814	0.0644637	11.6181	0.0634912	0.069754	1.94901	1.69005	1.57363	0.654096
LOC116053393	LOC116053393	0.979064	Tissue-Specific	Gills	Tissue-Specific	0.0121444	0.0205704	0.0088039	0.0306324	0.102804	56.7981	0.145938	0.0103235	17.2486	0.0389805	7.44169	2.89563
LOC116053397	LOC116053397	0.914382	Tissue-Specific	Gills	Tissue-Specific	1.2075	5.01047	0.127364	5.22501	18.2178	57.6313	10.7959	1.63039	5.39182	0.0939876	10.5332	3.39687
LOC116053422	LOC116053422	0.948798	Tissue-Specific	Gills	Tissue-Specific	0.048437	0.0156453	0.0689616	0.0197351	6.59849	18.8957	1.89339	0.0326758	0.768766	0.0296477	2.83714	1.50444
LOC116053431	LOC116053431	0.885747	Tissue-Specific	Spleen	Tissue-Specific	1.19242	29.7641	0.0658985	1.15965	5.93234	20.9826	4.99643	57.7757	18.2542	0.0486293	14.0172	3.80913
LOC116053440	LOC116053440	0.889087	Tissue-Specific	Head kidney	Tissue-Specific	0.992303	18.5365	0.101636	0.642412	1.11471	3.81786	0.682994	10.1256	1.04165	0.0834442	3.71391	1.89294
LOC116053512	LOC116053512	0.902281	Tissue-Specific	Gills	Tissue-Specific	0.117119	0.10678	0.0210776	0.473227	1.95362	5.01073	0.532833	0.125847	0.848936	0.0315466	0.922172	-0.116892
LOC116053527	LOC116053527	0.863813	Tissue-Specific	Ovary	Tissue-Specific	0.495863	0.273136	0.771348	0.476075	73.4772	100.039	0.786826	0.840821	29.0963	187.484	39.3741	5.29917
LOC116053545	LSS	0.865893	Tissue-Specific	Liver	Tissue-Specific	0.858228	5.11266	0.0928694	36.9302	3.32016	4.4139	2.15993	3.26827	11.089	9.73494	7.69802	2.94449
LOC116053681	LOC116053681	0.852171	Tissue-Specific	Ovary	Tissue-Specific	0.724342	1.18714	0.114807	0.517941	0.987231	0.804783	1.83126	0.908365	13.6999	12.2901	3.30659	1.72534
LOC116053734	VIM	0.887475	Tissue-Specific	Gills	Tissue-Specific	0.179033	0.256025	4.69287	0.143743	204.552	273.006	0.212642	0.00612295	4.73935	0.184957	48.7972	5.60873
LOC116053829	ARHGAP19	0.861865	Tissue-Specific	Ovary	Tissue-Specific	0.796572	7.83289	0.152199	0.41155	5.0749	2.9215	1.17778	1.68569	34.4559	42.0485	9.65575	3.27139
LOC116054291	LOC116054291	0.89659	Tissue-Specific	Head kidney	Tissue-Specific	0.764168	11.1923	0.0436776	0.480016	2.98239	3.5617	0.780494	2.07327	0.207825	0.0452838	2.21312	1.14608
LOC116054413	LGI1	0.974436	Tissue-Specific	Brain	Tissue-Specific	1.63794	1.62127	1.9322	1.13439	1.7761	3.19006	192.038	2.77014	16.6995	0.323755	22.3123	4.47977
LOC116054594	SLC26A3	0.977923	Tissue-Specific	Testis	Tissue-Specific	0.17208	0.162328	0.0498226	0.121401	0.188061	0.175536	1.26446	0.233868	20.474	0.145265	2.29868	1.20081
LOC116054606	MUC19	0.949542	Tissue-Specific	Gills	Tissue-Specific	0.109213	0.463183	0.0974128	0.644852	1.09829	38.4451	1.80989	0.720361	21.0987	0.606233	6.50932	2.70251
LOC116054620	PLXNC1	0.96672	Tissue-Specific	Testis	Tissue-Specific	0.147238	1.21325	0.0070641	0.904725	0.146375	0.337899	0.359994	0.712376	22.2134	1.08428	2.71266	1.43971
LOC116054692	LOC116054692	0.979602	Tissue-Specific	Ovary	Tissue-Specific	0.0923336	0.028307	0.107087	0.038324	1.01643	0.0631814	0.862836	0.034576	64.3264	313.206	37.9775	5.24707
LOC116054705	C12ORF40	0.960678	Tissue-Specific	Testis	Tissue-Specific	1.19665	0.550793	0.261793	10.2064	0.821092	1.1899	37.2925	0.533548	149.966	9.40578	21.1424	4.40207
LOC116054988	ALOXE3	0.910993	Tissue-Specific	Gills	Tissue-Specific	0.0873714	0.124003	0.117798	0.117995	3.21001	7.36566	0.852921	0.0933945	0.904403	0.281723	1.31553	0.395642
LOC116055067	LOC116055067	0.98758	Tissue-Specific	Muscle	Tissue-Specific	1.27517	3.37021	649.716	2.29092	4.92612	7.44092	3.49809	3.31042	53.3238	14.4581	74.361	6.21647
LOC116055083	LOC116055083	0.920525	Tissue-Specific	Spleen	Tissue-Specific	1.49736	29.1536	0.661647	0.679923	1.47482	18.0826	4.78186	64.0416	6.15071	0.0893469	12.6613	3.66236
LOC116055099	SLC25A30	0.874292	Tissue-Specific	Ovary	Tissue-Specific	9.80927	3.78086	1.65792	1.71792	9.86618	5.53771	9.93231	2.45484	15.3538	45.1354	10.5246	3.3957
LOC116055101	LOC116055101	0.980154	Tissue-Specific	Muscle	Tissue-Specific	4.2579	0.263365	76.0252	1.61358	0.0721003	4.2638	0.469766	0.00643545	2.249	0.129598	8.93508	3.15948
LOC116055135	CSF3	0.964033	Tissue-Specific	Skin	Tissue-Specific	0.296683	0.129798	0.080589	0.621013	20.3236	1.83584	5.76014	0.345772	3.72551	0.166516	3.32854	1.73489
LOC116055138	WNK4	0.891375	Tissue-Specific	Spleen	Tissue-Specific	6.68629	78.0752	0.338906	3.25942	0.989303	7.20814	4.9096	98.6497	0.392983	0.147361	20.0657	4.32666
LOC116055171	MINPP1	0.920361	Tissue-Specific	Liver	Tissue-Specific	5.20746	4.1853	0.0554385	39.2464	0.913879	2.20178	8.40286	2.62971	6.8751	3.41186	7.31298	2.87046
LOC116055328	LOC116055328	0.973414	Tissue-Specific	Testis	Tissue-Specific	0.0150375	0.00708908	0.0109012	3.1154	1.31991	0.591167	0.131241	0.0149952	39.2725	0.233288	4.47115	2.16065
LOC116055370	LOC116055370	0.973122	Tissue-Specific	Testis	Tissue-Specific	0.0641098	0.33716	0.0133728	0.0617195	0.100606	0.132964	0.183764	0.255385	8.85294	0.0102607	1.00123	0.00177087
LOC116055461	LOC116055461	0.884921	Tissue-Specific	Liver	Tissue-Specific	3.39215	0.532788	0.361964	41.5207	3.77352	4.80438	11.2072	0.389894	16.7487	4.82397	8.75552	3.13019
LOC116055518	LOC116055518	0.998192	Tissue-Specific	Testis	Tissue-Specific	0.21811	0.0166737	0.0639115	0.106282	0.0455749	0.0254531	0.748304	0.179671	358.6	3.82018	36.3824	5.18517
LOC116055591	PFKP	0.908967	Tissue-Specific	Heart	Tissue-Specific	287.418	16.577	3.62161	34.327	9.25973	11.0215	109.294	9.8746	18.4175	0.145524	49.9957	5.64373
LOC116055677	LOC116055677	0.944067	Tissue-Specific	Spleen	Tissue-Specific	0.294243	10.2342	0.0412727	0.178659	1.54952	4.71141	2.32538	28.8492	0.459551	0.0293073	4.86727	2.28311
LOC116055678	LOC116055678	0.953404	Tissue-Specific	Spleen	Tissue-Specific	3.38431	80.9105	0.07097	2.77348	7.62268	21.4014	9.77922	233.65	1.50221	0.104743	36.12	5.17473
LOC116055679	LOC116055679	0.892652	Tissue-Specific	Spleen	Tissue-Specific	1.70039	76.3865	0.0840565	1.52901	17.2213	28.1056	14.6519	118.741	3.91427	0.124058	26.2458	4.71401
LOC116055683	LOC116055683	0.949196	Tissue-Specific	Spleen	Tissue-Specific	2.49998	102.869	0.884445	1.19246	60.9723	49.0759	12.7851	312.686	0.919396	0.246561	54.4132	5.76588
LOC116055780	AGL	0.908814	Tissue-Specific	Muscle	Tissue-Specific	4.13072	0.144715	7.62312	0.719231	0.0645682	0.684401	0.171804	0.0865414	0.5652	0.0503096	1.42406	0.510011
LOC116055808	CSTA	0.99073	Tissue-Specific	Skin	Tissue-Specific	0.0184671	0.0857985	0.144322	0.0620666	47.7787	4.29584	0.360101	0.0821372	0.407313	0.218074	5.34528	2.41827
LOC116055851	LOC116055851	0.978311	Tissue-Specific	Ovary	Tissue-Specific	0.154547	1.5174	0.0871562	0.574045	1.65302	0.200507	0.463783	0.238122	15.4978	102.599	12.2985	3.62042
LOC116055852	LOC116055852	0.97965	Tissue-Specific	Ovary	Tissue-Specific	0.123846	1.13328	0.0745178	0.362862	1.73344	0.357666	0.516052	0.242611	15.9275	108.776	12.9248	3.69207
LOC116055853	LOC115167876	0.870093	Tissue-Specific	Head kidney	Tissue-Specific	1.87002	13.2384	0.15919	0.421196	0.648896	1.02306	2.60639	2.27725	14.1329	1.92944	3.83067	1.9376
LOC116055865	LOC116055865	0.977587	Tissue-Specific	Ovary	Tissue-Specific	0.140988	2.12264	0.210953	0.261757	0.958224	1.82272	0.869594	3.08353	13.3937	162.172	18.5036	4.20973
LOC116055866	LOC116055866	0.860362	Tissue-Specific	Head kidney	Tissue-Specific	0.966462	7.18468	0.083933	0.159339	0.451186	0.606699	1.03848	1.01005	7.08625	1.49081	2.00779	1.00561
LOC116055919	LOC116055919	0.895108	Tissue-Specific	Ovary	Tissue-Specific	15.0414	16.4089	1.58746	2.8715	2.50188	4.46408	13.6604	11.9742	26.9017	154.384	24.9795	4.64268
LOC116055975	LOC116055975	0.98401	Tissue-Specific	Ovary	Tissue-Specific	114.637	1.72313	3.65674	10.308	12.6417	1.48596	0.18934	6.39677	467.646	3715.46	433.414	8.7596
LOC116055981	KCNJ6	0.967693	Tissue-Specific	Brain	Tissue-Specific	0.953556	0.0479324	0.493705	0.0457579	0.75146	2.42762	40.6414	0.277282	2.5387	0.388187	4.85657	2.27994
LOC116056007	LOC116056007	0.938543	Tissue-Specific	Heart	Tissue-Specific	1431.1	2.80712	465.146	101.38	0.147555	96.4327	1.15593	0.485276	14.6288	1.756	211.504	7.72454
LOC116056015	LOC116056015	0.971603	Tissue-Specific	Muscle	Tissue-Specific	14.4232	0.725312	100.897	2.14649	0.0982461	5.74371	0.523204	0.232837	2.13178	0.0183356	12.694	3.66607
LOC116056033	LOC116056033	0.882954	Tissue-Specific	Gills	Tissue-Specific	0.0446135	0.128337	0.080121	0.067644	5.49463	21.2019	18.4121	0.0226847	0.135673	0.0788328	4.56665	2.19114
LOC116056055	LOC116056055	0.948519	Tissue-Specific	Brain	Tissue-Specific	0.00935027	0.0633693	1.65424	0.124394	1.56374	1.05232	25.615	0.153823	6.58671	0.137189	3.69601	1.88597
LOC116056058	SPARCL1	0.98892	Tissue-Specific	Testis	Tissue-Specific	0.252382	0.0267792	0.0497891	0.171995	0.0755673	0.098058	2.49265	0.12139	28.6031	0.0867498	3.19785	1.6771
LOC116056080	SLC22A5	0.964158	Tissue-Specific	Testis	Tissue-Specific	0.0822767	0.0742244	0.0375221	0.05875	0.163115	0.082588	0.767946	0.0579882	20.3957	4.18659	2.59067	1.37333
LOC116056165	LOC116056165	0.979596	Tissue-Specific	Ovary	Tissue-Specific	0.13355	0.342174	0.239382	0.222895	0.882202	0.300264	0.220903	0.386016	2.98713	44.8067	5.05212	2.33689
LOC116056166	LOC116056166	0.936239	Tissue-Specific	Skin	Tissue-Specific	0.105032	0.101356	0.0283528	0.865766	12.0992	1.96966	0.0228247	0.0125987	2.6651	6.83615	2.4706	1.30486
LOC116056173	LOC116056173	0.870307	Tissue-Specific	Head kidney	Tissue-Specific	0.500351	5.07761	0.0163602	0.23461	0.235013	0.69263	0.658536	1.76728	4.29194	0.565373	1.40397	0.489512
LOC116056177	LOC116056177	0.886321	Tissue-Specific	Head kidney	Tissue-Specific	0.526589	5.48147	0.0319441	0.340307	0.266694	0.69184	0.680078	2.84787	0.605837	0.00942916	1.14821	0.199381
LOC116056180	LOC116056180	0.975096	Tissue-Specific	Ovary	Tissue-Specific	0.0106808	0.109475	0.0472772	0.0212342	3.61227	0.0741639	0.0389871	0.226016	4.2697	50.7734	5.91832	2.56519
LOC116056182	LOC116056182	0.96979	Tissue-Specific	Skin	Tissue-Specific	0.149417	0.168633	0.0192933	0.417955	21.0624	3.04329	0.0146474	0.0293645	1.09663	2.42033	2.8422	1.50701
LOC116056200	LOC116056200	0.851468	Tissue-Specific	Head kidney	Tissue-Specific	0.578035	3.41039	0.0169672	0.204955	0.291014	0.936616	0.493772	0.972363	3.30518	0.485454	1.06947	0.0969017
LOC116056356	MYBL1	0.984537	Tissue-Specific	Testis	Tissue-Specific	0.0976932	0.0822512	0.23568	0.0693408	0.0766812	0.0859893	0.374674	0.0857721	9.00164	0.0458949	1.01556	0.0222779
LOC116056508	CYB5A	0.876612	Tissue-Specific	Liver	Tissue-Specific	3.74476	2.07077	0.384423	19.666	0.950056	1.66369	1.70874	1.71784	7.8479	2.03088	4.17851	2.06299
LOC116056535	LOC116056535	0.975389	Tissue-Specific	Testis	Tissue-Specific	0.312431	0.357929	0.0898026	0.167496	0.48382	0.382663	1.8538	0.44641	33.2215	0.01076	3.73266	1.9002
LOC116056567	PERP	0.911301	Tissue-Specific	Skin	Tissue-Specific	46.6569	7.60865	4.39127	38.6379	511.694	248.277	27.2305	16.3151	38.966	6.56455	94.6342	6.56429
LOC116056614	ACTB_G1	0.914944	Tissue-Specific	Ovary	Tissue-Specific	3.69529	4.05323	7.64408	2.28956	150.464	177.949	3.12039	2.94253	75.4539	535.023	96.2635	6.58892
LOC116056820	LOC116056820	0.950455	Tissue-Specific	Brain	Tissue-Specific	139.807	3.60587	3.28555	312.166	32.5328	2.66264	1726.84	6.89933	55.4594	5.88981	228.915	7.83867
LOC116057129	LOC116057129	0.897434	Tissue-Specific	Gills	Tissue-Specific	0.390432	0.0725374	0.471277	0.188088	31.7102	58.3712	0.428729	0.0587592	0.540802	0.373802	9.26058	3.2111
LOC116057340	TDRD6	0.982016	Tissue-Specific	Ovary	Tissue-Specific	1.18866	2.46116	0.0643293	1.00552	2.637	1.88093	1.24572	3.36562	20.5813	195.574	23.0004	4.52359
LOC116057345	ANKRD66	0.950424	Tissue-Specific	Gills	Tissue-Specific	0.285164	0.232511	0.93799	1.05271	51.3267	161.464	1.989	0.297167	14.1196	0.0286861	23.1734	4.5344
LOC116057440	DESI2	0.89251	Tissue-Specific	Brain	Tissue-Specific	0.72956	1.38159	0.691202	0.34817	1.13385	1.7374	27.5767	2.20958	8.96537	0.18221	4.49556	2.1685
LOC116057517	LOC116057517	0.913472	Tissue-Specific	Spleen	Tissue-Specific	11.9859	60.8603	3.16626	7.05192	18.028	33.487	32.3373	171.194	33.79	5.43148	37.7332	5.23776
LOC116057518	LOC116057518	0.953031	Tissue-Specific	Spleen	Tissue-Specific	23.0978	341.932	8.1364	10.7182	28.8234	126.77	78.0054	1174.68	13.1332	0.196002	180.549	7.49625
LOC116057543	MAP1S	0.969182	Tissue-Specific	Brain	Tissue-Specific	0.744269	1.21039	0.951023	0.51203	0.195877	0.979828	55.8648	1.7474	3.0528	0.240287	6.54988	2.71147
LOC116057592	ACTC1	0.921055	Tissue-Specific	Muscle	Tissue-Specific	13.1672	0.304228	32.1705	5.00027	0.342085	0.569006	0.227149	0.0722337	4.61057	0.047276	5.65105	2.49852
LOC116057596	BDKRB2	0.914033	Tissue-Specific	Skin	Tissue-Specific	0.0993835	0.0736023	0.115847	0.371259	14.2136	9.95109	0.0905814	0.107758	0.645507	0.0821787	2.57509	1.36462
LOC116057600	CCDC73	0.984303	Tissue-Specific	Testis	Tissue-Specific	0.0127616	0.0149571	0.00347928	0.0105927	0.0126678	0.0149459	0.0621172	0.0960595	45.183	5.23258	5.06432	2.34037
LOC116057656	LOC116057656	0.890767	Tissue-Specific	Spleen	Tissue-Specific	11.3386	46.1125	3.12169	6.93149	17.7874	30.94	28.9871	118.831	34.3497	5.60476	30.4005	4.92602
LOC116057732	LOC116057732	0.951825	Tissue-Specific	Ovary	Tissue-Specific	0.208171	0.109286	0.132732	0.175333	0.309754	0.110268	0.315182	0.243201	62.1691	127.705	19.1478	4.25911
LOC116057733	LOC116057733	0.874051	Tissue-Specific	Gills	Tissue-Specific	0.458077	0.671982	0.054146	0.173506	1.17506	6.82608	0.843852	0.307083	3.69045	0.339632	1.45399	0.540014
LOC116057801	CARM1	0.902182	Tissue-Specific	Gills	Tissue-Specific	0.0366443	0.0366879	0.0174995	0.351658	0.0233557	4.48062	4.45187	0.0188246	0.509067	0.162044	1.00883	0.0126782
LOC116057945	MAPKBP1	0.974815	Tissue-Specific	Testis	Tissue-Specific	0.0556938	0.114045	0.334101	0.199778	0.241454	0.542723	0.151859	0.0927035	8.0469	0.0140101	0.979327	-0.0301378
LOC116057948	PLCB4	0.894474	Tissue-Specific	Brain	Tissue-Specific	2.28241	0.070471	0.159024	0.347824	0.786967	2.52697	16.412	0.12087	3.27859	0.7614	2.67465	1.41935
LOC116057972	LOC116057972	0.984248	Tissue-Specific	Ovary	Tissue-Specific	0.58678	0.378445	2.27311	0.256361	7.27107	0.0214551	0.30218	0.353114	624.847	3898.6	453.489	8.82492
LOC116058016	LOC116058016	0.871145	Tissue-Specific	Gills	Tissue-Specific	0.0234826	0.0347597	0.0459763	0.0122279	5.84312	11.5643	0.0799716	0.0419494	4.47518	0.0103736	2.21314	1.14609
LOC116058019	C3	0.996465	Tissue-Specific	Liver	Tissue-Specific	0.0193199	0.0383709	0.0116526	65.8041	0.0701814	0.102101	0.117531	0.0335091	0.325739	1.5343	6.80568	2.76674
LOC116058030	CAPN8	0.938703	Tissue-Specific	Skin	Tissue-Specific	0.0138642	0.147634	0.232062	0.128435	56.3693	40.4468	0.0524582	0.123365	3.09691	0.0469424	10.0658	3.33139
LOC116058086	LOC116058086	0.915089	Tissue-Specific	Spleen	Tissue-Specific	1.92707	43.0829	0.0247764	0.532963	0.0573925	0.858259	3.20843	62.7289	0.545149	0.0791897	11.3045	3.49883
LOC116058117	HIST2H2BF	0.922155	Tissue-Specific	Ovary	Tissue-Specific	97.9833	47.9218	117.293	43.2791	126.284	83.0787	355.402	47.5798	467.244	1617.37	300.344	8.23047
LOC116058152	MMP8	0.937354	Tissue-Specific	Head kidney	Tissue-Specific	334.122	3460.28	4.03697	105.061	282.114	364.234	77.1113	636.321	4.26307	0.622844	526.817	9.04116
LOC116058168	LOC116058168	0.951722	Tissue-Specific	Ovary	Tissue-Specific	5.06873	9.15934	2.3019	5.98864	9.04386	7.62259	7.75755	7.21099	56.8029	230.532	34.1489	5.09377
LOC116058301	KBP	0.994774	Tissue-Specific	Brain	Tissue-Specific	0.238627	2.40903	5.26675	0.185514	1.17447	3.18481	465.812	0.0436476	2.35451	0.0053164	48.0675	5.58699
LOC116058302	VSIG1	0.933435	Tissue-Specific	Head kidney	Tissue-Specific	4.50475	71.4467	0.182092	3.95544	0.39967	1.52107	2.04177	23.6463	5.17697	0.127301	11.3002	3.49828
LOC116058309	LOC116058309	0.894452	Tissue-Specific	Spleen	Tissue-Specific	1.59241	12.6145	0.0768063	0.812784	0.198858	1.05089	1.65875	16.3614	0.32409	0.0397548	3.47301	1.79619
LOC116058310	LOC116058310	0.880857	Tissue-Specific	Head kidney	Tissue-Specific	11.2176	255.306	0.314997	5.29261	1.28751	9.98692	14.0192	258.019	0.441675	0.133897	55.602	5.79707
LOC116058508	MS4A15	0.956151	Tissue-Specific	Liver	Tissue-Specific	0.0422727	0.116458	0.0334132	10.2032	0.112156	0.0575056	4.50265	0.032144	0.336259	0.443021	1.58791	0.667128
LOC116058520	TBPL1	0.992493	Tissue-Specific	Skin	Tissue-Specific	0.399285	0.152779	3.03369	0.510728	219.464	13.2238	0.398164	0.0446807	0.219318	0.0389851	23.7485	4.56976
LOC116058548	LGR6	0.91514	Tissue-Specific	Gills	Tissue-Specific	0.0234878	0.247315	0.0628013	0.102178	1.31587	4.48294	0.676586	0.0779066	1.39217	0.0747582	0.8456	-0.241952
LOC116058569	KCNA10	0.924295	Tissue-Specific	Heart	Tissue-Specific	21.2132	0.282415	0.09032	4.34073	0.271253	0.071392	2.54544	0.0370007	5.39125	0.0333254	3.42764	1.77721
LOC116058759	NQO1	0.98361	Tissue-Specific	Ovary	Tissue-Specific	1.45425	3.14221	2.76722	1.86086	10.4309	2.68372	8.39605	3.99717	406.374	2606.94	304.805	8.25174
LOC116058794	LOC116058794	0.902332	Tissue-Specific	Gills	Tissue-Specific	0.00286422	0.029714	0.301748	0.0945901	24.1192	38.92	0.211304	0.0166616	3.47158	0.0193958	6.71871	2.74818
LOC116058795	LOC116058795	0.871717	Tissue-Specific	Gills	Tissue-Specific	0.599265	0.157886	0.0178458	0.31631	0.560796	4.31119	1.36941	0.307024	2.79829	0.100085	1.05381	0.0756148
LOC116058856	TTC39C	0.96725	Tissue-Specific	Brain	Tissue-Specific	0.183708	1.68666	0.0973242	0.0988887	0.672682	2.62109	59.5257	1.64926	3.47791	0.0210504	7.00343	2.80806
LOC116058975	FMO5	0.893414	Tissue-Specific	Liver	Tissue-Specific	4.82197	1.0574	2.21731	31.8511	2.24981	3.66755	3.08942	2.3315	11.8071	1.64035	6.47335	2.69451
LOC116059001	MYO7B	0.980465	Tissue-Specific	Testis	Tissue-Specific	0.0568088	0.124461	0.0490674	0.0384113	0.321622	0.300443	0.608541	0.177287	14.9201	0.680218	1.7277	0.788849
LOC116059123	LOC116059123	0.9258	Tissue-Specific	Ovary	Tissue-Specific	5.2593	7.46453	7.51396	1.98527	2.22301	1.14522	6.92265	2.79364	10.984	104.421	15.0713	3.91373
LOC116059147	LOC116059147	0.885463	Tissue-Specific	Ovary	Tissue-Specific	3.02915	8.81972	1.65467	0.74827	1.42076	1.77245	1.3301	7.57017	16.3874	65.0665	10.7799	3.43027
LOC116059181	LOC116059181	0.977708	Tissue-Specific	Gills	Tissue-Specific	0.117936	0.388824	0.0904171	0.235578	1.49162	21.6352	0.338408	0.431634	1.30141	0.14981	2.61809	1.38851
LOC116059182	LOC116059182	0.972771	Tissue-Specific	Gills	Tissue-Specific	0.0692534	0.348113	0.0524258	0.298731	2.80561	21.2203	0.120965	0.276782	1.0732	0.113644	2.6379	1.39939
LOC116059183	LOC116059183	0.94735	Tissue-Specific	Gills	Tissue-Specific	0.0851669	4.02703	0.198743	0.503957	7.86898	44.3673	0.414816	4.49867	0.603786	0.0233887	6.25918	2.64597
LOC116059195	LOC116059195	0.892394	Tissue-Specific	Skin	Tissue-Specific	0.076201	0.19232	0.0401305	0.222666	19.8011	12.0643	0.352503	0.165795	1.52887	3.48874	3.79327	1.92344
LOC116059238	KIF20B	0.88694	Tissue-Specific	Ovary	Tissue-Specific	0.847756	5.01021	0.0862562	0.540436	3.51093	2.5038	0.885337	1.19915	11.6787	24.7308	5.09934	2.35031
LOC116059251	LECT2	0.98803	Tissue-Specific	Liver	Tissue-Specific	1.23562	7.60449	0.455925	4664	0.659323	1.83119	5.99674	48.8214	11.0172	378.8	512.042	9.00012
LOC116059294	LOC116059294	0.874838	Tissue-Specific	Head kidney	Tissue-Specific	19.4191	198.309	0.968274	8.83789	42.8987	54.0878	12.2797	94.9176	3.86199	0.250883	43.5831	5.4457
LOC116059298	LOC116059298	0.880113	Tissue-Specific	Ovary	Tissue-Specific	6.96989	8.26811	1.31985	4.98226	3.29393	5.50991	1.40778	8.28983	25.0315	60.4312	12.5504	3.64966
LOC116059303	LOC116059303	0.901518	Tissue-Specific	Gills	Tissue-Specific	2.49895	0.619877	0.384831	0.712318	15.4739	45.4253	10.6672	3.68314	5.30755	0.147636	8.49207	3.08612
LOC116059341	LOC116059341	0.971824	Tissue-Specific	Liver	Tissue-Specific	0.045288	0.828053	0.13853	265.725	15.9633	13.1386	0.662529	0.851777	0.821027	39.664	33.7838	5.07826
LOC116059368	LOC116059368	0.985302	Tissue-Specific	Ovary	Tissue-Specific	0.019903	0.056184	0.11664	0.015219	0.526332	0.0322334	0.723403	0.0450653	41.3	279.809	32.2644	5.01187
LOC116059371	MYADML2	0.880759	Tissue-Specific	Muscle	Tissue-Specific	6.4777	0.0562565	14.8991	2.95425	0.0795958	4.76045	0.139309	0.061053	1.03458	0.0265211	3.04888	1.60828
LOC116059399	LOC116059399	0.979922	Tissue-Specific	Ovary	Tissue-Specific	1.60505	0.325369	3.96928	0.181104	21.8569	0.05359	1.78576	0.405854	1477.27	7267.45	877.49	9.77724
LOC116059512	CYP2K	0.992827	Tissue-Specific	Testis	Tissue-Specific	0.0650033	0.0293609	0.0456818	0.53408	0.345342	0.0598256	1.98798	0.0838775	51.979	0.542476	5.56726	2.47697
LOC116059567	TUBA1B	0.926636	Tissue-Specific	Brain	Tissue-Specific	294.896	159.13	25.5558	77.5252	124.104	99.8297	2644.47	73.263	268.05	218.32	398.514	8.63849
LOC116059619	LOC116059619	0.942385	Tissue-Specific	Spleen	Tissue-Specific	11.3445	237.643	0.420988	5.6445	24.0423	65.7139	49.3612	582.223	6.89653	0.32119	98.3611	6.62002
LOC116059621	LOC116059621	0.946597	Tissue-Specific	Spleen	Tissue-Specific	1.28092	175.066	0.483827	0.745265	4.43391	11.5127	27.4685	362.497	3.50613	0.105374	58.7099	5.87553
LOC116059693	TMC6	0.939542	Tissue-Specific	Ovary	Tissue-Specific	0.687529	4.83105	0.471378	0.225838	1.29428	3.1353	1.76507	9.71467	12.6712	64.7713	9.95676	3.31568
LOC116059736	LOC116059736	0.88564	Tissue-Specific	Spleen	Tissue-Specific	12331.8	172033	340.019	8268.25	2746.17	16242.9	11650.2	183547	582.447	175.697	40791.7	15.316
LOC116059739	HBZ	0.911523	Tissue-Specific	Spleen	Tissue-Specific	1834.18	19118.7	40.9353	1305.86	396.357	2570.91	1933.46	27928.7	66.2823	25.8546	5522.12	12.431
LOC116059868	LOC116059868	0.885366	Tissue-Specific	Skin	Tissue-Specific	1.45439	0.440123	1.69173	0.359435	14.8715	5.6803	0.621623	0.70368	0.22898	0.234645	2.62865	1.39432
LOC116059872	LOC116059872	0.891185	Tissue-Specific	Gills	Tissue-Specific	0.619364	9.99834	0.262207	0.864862	15.9873	54.1638	1.824	13.6427	1.84236	1.1516	10.0357	3.32706
LOC116059878	LOC116059878	0.931809	Tissue-Specific	Skin	Tissue-Specific	0.0459543	0.236973	0.21279	0.109754	38.0354	9.84752	0.441656	0.468647	0.102728	0.0127908	4.95142	2.30784
LOC116059905	LOC116059905	0.938665	Tissue-Specific	Head kidney	Tissue-Specific	1.0394	15.8798	0.156864	0.4856	0.201	1.80585	0.903565	3.94854	0.365236	0.0868176	2.48727	1.31456
LOC116059911	LOC116059911	0.914741	Tissue-Specific	Gills	Tissue-Specific	0.0791549	0.0492462	0.0398758	0.086075	1.7042	3.94733	0.131142	0.0789168	0.931873	0.0316441	0.707946	-0.498288
LOC116059961	LOC116059961	0.976313	Tissue-Specific	Ovary	Tissue-Specific	0.00834253	0.13599	0.115359	0.437097	0.276853	0.433554	1.42985	0.0694378	1.39359	15.9689	2.0269	1.01927
LOC116060041	LOC116060041	0.869076	Tissue-Specific	Ovary	Tissue-Specific	3.56838	3.75734	1.31002	2.46519	5.36499	4.31501	8.76546	4.13476	21.1539	40.9467	9.57817	3.25975
LOC116060085	PARP7S	0.994795	Tissue-Specific	Testis	Tissue-Specific	0.482336	0.345227	0.300631	0.216027	0.994549	1.04289	4.48471	0.509724	170.696	0.395163	17.9467	4.16565
LOC116060155	LOC116060155	0.910385	Tissue-Specific	Heart	Tissue-Specific	122.731	1.10462	17.0161	45.2411	1.154	3.97928	11.8453	0.840741	1.25346	2.98119	20.8147	4.37953
LOC116060158	KIAA1324L	0.906299	Tissue-Specific	Brain	Tissue-Specific	1.23775	0.700615	0.0159664	0.0742623	0.271766	1.0518	24.9191	0.428405	9.88457	1.10281	3.9687	1.98867
LOC116060200	LOC116060200	0.877452	Tissue-Specific	Gills	Tissue-Specific	0.00927937	0.00552665	0.21188	0.012345	7.59858	15.5638	0.161476	0.0078942	4.98668	1.74898	3.03064	1.59962
LOC116060321	LOC116060321	0.909595	Tissue-Specific	Ovary	Tissue-Specific	4.86774	3.90281	0.190951	4.41464	2.95185	3.23866	3.09945	4.80199	56.3159	92.5446	17.6329	4.14019
LOC116060335	SLC22A2	0.946718	Tissue-Specific	Liver	Tissue-Specific	0.0536511	0.234423	0.023122	11.402	0.109739	0.0838394	3.48328	0.114703	2.07738	0.44341	1.80255	0.850042
LOC116060343	LOC116060343	0.985115	Tissue-Specific	Ovary	Tissue-Specific	0.127105	0.0703383	0.1676	0.0605067	1.3224	0.0143798	0.181203	0.0561313	56.9029	387.045	44.5948	5.4788
LOC116060410	TMEM184C	0.93172	Tissue-Specific	Brain	Tissue-Specific	0.0258795	0.0380482	0.00792976	0.0624968	0.91811	0.673887	23.6657	0.0125855	8.58566	0.0063362	3.39967	1.76539
LOC116060429	LOC105416628	0.883562	Tissue-Specific	Head kidney	Tissue-Specific	2.57782	27.821	0.286733	1.27489	1.29456	3.9212	3.42073	14.9524	3.36234	0.260768	5.91725	2.56493
LOC116060448	SIGLEC10	0.921867	Tissue-Specific	Spleen	Tissue-Specific	1.90604	20.8915	0.0449949	0.947776	2.6405	11.0732	4.61588	45.8817	1.54924	0.664071	9.0215	3.17337
LOC116060783	LOC116060783	0.949856	Tissue-Specific	Gills	Tissue-Specific	0.0789965	0.530506	0.0491602	0.216826	3.15587	14.2272	0.433866	1.32676	0.230234	0.00668887	2.02561	1.01836
LOC116060869	TPSG1	0.977462	Tissue-Specific	Gills	Tissue-Specific	0.033954	0.0222398	0.0304869	0.0155243	1.46798	13.4788	0.0417923	0.0102491	0.435185	0.110628	1.56469	0.645876
LOC116060939	MAPTA	0.971319	Tissue-Specific	Brain	Tissue-Specific	0.194132	0.190404	4.49799	0.0895599	0.333413	0.817595	55.3043	0.107657	3.77736	0.192004	6.55044	2.71159
LOC116060945	LOC116060945	0.98203	Tissue-Specific	Ovary	Tissue-Specific	5.89273	0.292868	8.8574	0.655791	22.0814	0.0499192	1.01317	0.234603	1373.05	7682.12	909.425	9.82881
LOC116060984	LOC116060984	0.88027	Tissue-Specific	Skin	Tissue-Specific	0.221475	0.0972115	0.117639	0.883972	19.9193	16.1379	0.922848	0.128423	0.665047	0.0581645	3.91519	1.96908
LOC116061067	LOC116061067	0.965773	Tissue-Specific	Skin	Tissue-Specific	0.104713	0.0964486	0.10889	0.0723882	132.729	17.4587	0.0703538	0.0636965	0.210354	0.0253854	15.094	3.91591
LOC116061069	LOC116061069	0.926953	Tissue-Specific	Skin	Tissue-Specific	0.350024	0.0314719	0.114567	0.213441	71.4934	20.6891	0.184799	0.0151737	0.559544	0.0509853	9.37025	3.22809
LOC116061105	MSS51	0.92534	Tissue-Specific	Muscle	Tissue-Specific	35.6246	0.086721	56.7996	3.11452	0.145829	1.17475	0.151328	0.076568	1.93865	0.0577669	9.91704	3.30991
LOC116061107	LOC116061107	0.985729	Tissue-Specific	Ovary	Tissue-Specific	0.242587	0.296835	0.177934	0.127168	0.284692	0.173429	0.500179	0.222071	16.618	125.137	14.378	3.84579
LOC116061114	LOC116061114	0.897793	Tissue-Specific	Brain	Tissue-Specific	2.55865	9.08129	0.783801	2.39507	2.83879	4.34966	72.2228	8.76979	8.70392	2.99181	11.4696	3.51974
LOC116061129	LOC116061129	0.978865	Tissue-Specific	Muscle	Tissue-Specific	0.078674	0.052178	63.6527	0.131333	0.154506	1.92234	0.995197	0.0195437	6.59003	4.96886	7.85654	2.97389
LOC116061130	LOC116061130	0.942737	Tissue-Specific	Brain	Tissue-Specific	17.6301	1.55235	3.82757	7.29999	1.84095	3.36073	131.421	3.40128	7.51849	0.563949	17.8416	4.15717
LOC116061132	LOC116061132	0.967635	Tissue-Specific	Muscle	Tissue-Specific	0.513689	0.183807	76.9314	2.51954	0.162896	2.03806	0.606598	0.0165231	18.1342	3.20265	10.4309	3.3828
LOC116061202	FAM117A	0.880341	Tissue-Specific	Ovary	Tissue-Specific	4.42163	27.5657	0.247634	1.79779	4.26168	9.27544	3.18103	25.0579	30.5849	101.63	20.8024	4.37868
LOC116061212	FAM171A2	0.966862	Tissue-Specific	Brain	Tissue-Specific	1.22719	0.75136	0.530649	0.533964	0.478901	0.75541	52.0506	0.85193	5.34846	0.0769044	6.26054	2.64629
LOC116061231	MYLK	0.887869	Tissue-Specific	Skin	Tissue-Specific	11.0608	0.505929	1.13172	0.516915	61.123	38.7962	6.29965	0.804844	2.12939	2.04735	12.4416	3.6371
LOC116061249	LOC116061249	0.950733	Tissue-Specific	Heart	Tissue-Specific	134.622	1.348	8.5335	13.58	7.92151	6.92227	1.6874	0.475192	4.69119	0.342926	18.0124	4.17092
LOC116061260	LOC116061260	0.961608	Tissue-Specific	Gills	Tissue-Specific	0.838434	0.665539	3.28147	1.65272	160.71	777.975	2.19936	0.175312	5.98661	1.42126	95.4905	6.57729
LOC116061264	PPIF	0.903518	Tissue-Specific	Ovary	Tissue-Specific	16.1087	26.1059	1.84028	16.334	63.6435	41.6617	21.0792	16.9634	63.906	290.481	55.8124	5.80251
LOC116061340	RAMP2	0.968812	Tissue-Specific	Gills	Tissue-Specific	0.5359	0.500428	0.0813346	1.05846	1.09552	15.7842	0.205843	0.373312	0.564924	0.100848	2.03007	1.02153
LOC116061349	NRAP	0.931164	Tissue-Specific	Muscle	Tissue-Specific	12.8502	0.410579	78.2409	0.512302	0.683577	6.57517	0.0720714	0.0529123	10.8205	12.1255	12.2344	3.61287
LOC116061421	CDHR1	0.93592	Tissue-Specific	Brain	Tissue-Specific	0.111977	0.0945066	0.061269	0.080654	0.0641063	0.421627	26.1658	0.0189922	1.00748	7.5379	3.55643	1.83043
LOC116061431	CHST15	0.938035	Tissue-Specific	Ovary	Tissue-Specific	1.61063	0.648837	0.0341028	0.845586	0.218661	0.300534	1.27873	1.71639	4.48081	19.0328	3.01671	1.59298
LOC116061482	PLEKHS1	0.926761	Tissue-Specific	Gills	Tissue-Specific	0.0646717	0.0193216	0.492868	0.251165	21.4524	48.4012	0.239019	0.036949	0.212021	0.342208	7.15119	2.83818
LOC116061484	CDR2	0.934007	Tissue-Specific	Ovary	Tissue-Specific	0.0403543	3.28647	0.0210524	0.0593541	2.40051	2.01858	3.50248	0.542083	6.27421	27.4355	4.55806	2.18842
LOC116061504	CABZ01073071.1	0.977596	Tissue-Specific	Ovary	Tissue-Specific	0.854565	0.144112	0.058591	0.510204	4.1986	13.1738	1.24426	0.681361	47.1543	299.843	36.7863	5.2011
LOC116061511	FAM213A	0.961969	Tissue-Specific	Ovary	Tissue-Specific	1.46677	5.97466	10.6776	65.3882	11.2898	10.0248	74.6586	4.04997	108.248	702.569	99.4347	6.63568
LOC116061514	DKK3	0.988782	Tissue-Specific	Testis	Tissue-Specific	0.0816373	0.209284	0.0151906	0.127472	0.253726	0.202735	1.00723	0.103221	61.9664	3.60953	6.75764	2.75652
LOC116061548	LOC116061548	0.891145	Tissue-Specific	Gills	Tissue-Specific	0.332654	0.458087	0.105657	0.138631	10.5596	18.1013	0.209076	0.69628	1.57188	0.0222767	3.21954	1.68686
LOC116061551	KBTBD11	0.951673	Tissue-Specific	Brain	Tissue-Specific	1.07429	2.12803	0.119953	0.229344	0.239986	0.88981	42.3407	1.57031	4.40873	0.0230092	5.30242	2.40665
LOC116061552	ITGAX	0.878002	Tissue-Specific	Head kidney	Tissue-Specific	10.1935	92.7513	0.786714	4.62012	5.26049	31.2126	10.7404	42.2516	3.3967	0.030209	20.1244	4.33087
LOC116061564	LOC116061564	0.959804	Tissue-Specific	Gills	Tissue-Specific	0.362403	0.485546	4.78846	0.585252	215.485	954.252	0.491441	0.0266369	2.25674	0.0226083	117.876	6.88112
LOC116061579	MPP3	0.909478	Tissue-Specific	Brain	Tissue-Specific	0.0573382	0.731016	0.0380763	0.0797403	0.426185	0.3611	32.6387	0.254796	10.5889	4.19143	4.93673	2.30356
LOC116061585	LOC116061585	0.979226	Tissue-Specific	Testis	Tissue-Specific	0.0685069	0.0481458	0.0205052	0.545588	0.0146222	0.0408316	1.34255	0.0348338	10.1737	0.075658	1.23649	0.306256
LOC116061650	LOC116061650	0.925898	Tissue-Specific	Gills	Tissue-Specific	0.248459	0.223238	0.0978181	0.0748286	10.9432	21.0859	0.073288	0.119869	0.262512	0.0762664	3.32054	1.73142
LOC116061681	MAL	0.933691	Tissue-Specific	Skin	Tissue-Specific	0.0264833	0.0153896	0.059134	0.0316446	15.1535	10.5026	0.0906194	0.0354855	0.667563	0.0072729	2.65897	1.41087
LOC116061725	LOC116061725	0.967465	Tissue-Specific	Testis	Tissue-Specific	0.314064	0.111301	0.0139307	0.0429165	0.385882	0.0642966	4.04969	0.0548869	720.972	182.575	90.8584	6.50555
LOC116061803	LOC116061803	0.96722	Tissue-Specific	Testis	Tissue-Specific	0.0360313	0.0748779	0.06531	0.0504289	0.267574	0.390342	1.71104	0.156679	10.1893	0.267165	1.32088	0.401494
LOC116061827	PPM1K	0.971125	Tissue-Specific	Muscle	Tissue-Specific	1.06997	0.332869	39.0579	3.53861	0.432559	1.04441	0.308767	0.191206	2.28457	0.226843	4.84878	2.27762
LOC116061847	LOC115573635	0.940962	Tissue-Specific	Muscle	Tissue-Specific	8.13462	0.0563578	20.3651	0.68723	0.0314302	0.391058	0.44129	0.0139072	1.35735	0.0543319	3.15327	1.65685
LOC116061863	FABP7	0.98807	Tissue-Specific	Brain	Tissue-Specific	8.83673	3.46358	1.50868	19.3713	12.3529	14.8263	1516.55	4.33139	25.7502	10.3696	161.736	7.3375
LOC116061914	SCAR-DXA	0.936676	Tissue-Specific	Gills	Tissue-Specific	1.58105	2.91588	0.332749	1.21286	13.8403	65.4153	1.92966	8.20355	0.628582	0.0883639	9.61483	3.26526
LOC116061957	LOC116061957	0.878594	Tissue-Specific	Ovary	Tissue-Specific	1.02584	1.19412	0.32108	0.410019	1.15008	0.886035	1.96003	0.8202	30.5508	31.059	6.93772	2.79446
LOC116061983	TCFL5	0.992645	Tissue-Specific	Testis	Tissue-Specific	0.085514	0.0390107	0.090663	0.0449082	0.0168796	0.841588	1.3857	0.0883374	114.889	4.13872	12.162	3.60431
LOC116062029	GRIP2	0.92472	Tissue-Specific	Ovary	Tissue-Specific	0.0585546	0.0917895	1.31459	0.0384402	0.122733	0.135029	23.6095	0.120913	4.00056	27.2523	5.67445	2.50448
LOC116062065	LRTM1	0.959698	Tissue-Specific	Muscle	Tissue-Specific	1.0226	0.149038	39.0369	2.58299	0.0741005	2.09618	7.89379	0.0588425	1.67165	0.0383413	5.46244	2.44955
LOC116062143	LOC116062143	0.930166	Tissue-Specific	Heart	Tissue-Specific	32.2092	0.0484354	0.183186	4.4142	0.135518	0.433857	5.69388	0.376325	6.62909	0.718139	5.08419	2.34602
LOC116062284	DSEL	0.89862	Tissue-Specific	Skin	Tissue-Specific	0.368346	0.13752	0.37231	0.581709	61.6932	17.0132	28.9339	0.525617	7.89577	0.0472973	11.7569	3.55543
LOC116062333	LOC116062333	0.940146	Tissue-Specific	Spleen	Tissue-Specific	4.57658	302.873	0.094579	1.87535	5.04601	18.8734	14.29	495.509	1.82769	1.37325	84.6339	6.40316
LOC116062337	LOC116062337	0.954379	Tissue-Specific	Spleen	Tissue-Specific	1.21475	98.0452	0.0462291	0.877781	1.82479	5.69149	19.755	238.496	2.04371	0.0745639	36.807	5.20191
LOC116062373	LOC116062373	0.867183	Tissue-Specific	Ovary	Tissue-Specific	0.346521	15.0676	0.107413	0.407507	6.87861	6.02769	0.941953	2.67875	10.8104	36.2777	7.95441	2.99176
LOC116062594	LOC116062594	0.972699	Tissue-Specific	Testis	Tissue-Specific	0.154665	0.186253	0.0542344	0.225008	0.137316	0.126966	0.503483	0.142083	110.981	22.4831	13.4994	3.75482
LOC116062616	HDHD5	0.925422	Tissue-Specific	Gills	Tissue-Specific	0.0169403	0.0435483	0.0179486	0.0309674	2.45533	6.53377	0.182988	0.0260157	0.645855	0.102348	1.00557	0.00801441
LOC116062619	LOC116062619	0.874886	Tissue-Specific	Brain	Tissue-Specific	1.08646	0.727351	0.425148	0.657141	0.463881	1.03049	33.9588	0.867853	20.6671	0.671536	6.05557	2.59826
LOC116062862	GNA14	0.893102	Tissue-Specific	Gills	Tissue-Specific	0.016523	0.0837927	0.698219	12.1547	22.221	52.5275	0.546534	0.0359013	1.78658	2.33104	9.24018	3.20792
LOC116062874	SCARB2	0.909332	Tissue-Specific	Heart	Tissue-Specific	132.876	2.86395	4.07585	36.4609	0.551739	2.34667	6.34003	7.62772	23.2702	0.849713	21.7263	4.44137
LOC116062935	CAMSAP1	0.927315	Tissue-Specific	Brain	Tissue-Specific	0.879094	0.156584	0.101373	0.414685	0.218859	0.357373	23.8182	0.19126	8.17131	0.188564	3.44973	1.78648
LOC116063081	DENND5B	0.92459	Tissue-Specific	Brain	Tissue-Specific	5.35329	0.17901	0.227069	0.898588	0.440238	1.10035	85.8654	0.874409	7.65502	19.9898	12.2583	3.61569
LOC116063106	LOC116063106	0.915327	Tissue-Specific	Gills	Tissue-Specific	0.3774	1.03672	0.15965	0.340823	8.40285	22.887	0.911875	1.42558	1.08585	0.0644146	3.66922	1.87547
LOC116063128	SUN1	0.909725	Tissue-Specific	Ovary	Tissue-Specific	0.204223	0.800119	0.0501253	0.199501	1.56493	1.07027	0.652208	0.809773	4.70643	10.8247	2.08823	1.06228
LOC116063295	PRSS57	0.991259	Tissue-Specific	Head kidney	Tissue-Specific	3.17988	1250.2	0.240213	1.98689	25.2685	52.0168	1.13387	9.56487	20.9919	3.94619	136.853	7.09648
LOC116063369	LOC116063369	0.918178	Tissue-Specific	Gills	Tissue-Specific	0.104284	0.745093	0.231416	0.12206	4.1868	10.6156	0.26223	0.413564	0.982066	0.0258398	1.76889	0.822845
LOC116063398	NR2C2AP	0.872946	Tissue-Specific	Ovary	Tissue-Specific	12.2937	13.5551	3.14886	8.54325	15.11	15.6067	22.0694	12.1621	66.8297	146.399	31.5718	4.98056
LOC116063511	LOC116063511	0.921908	Tissue-Specific	Gills	Tissue-Specific	0.520196	0.257971	0.0630914	0.308985	5.13656	19.9172	5.7213	0.516456	2.11077	0.130823	3.46833	1.79424
LOC116063517	LOC116063517	0.982209	Tissue-Specific	Testis	Tissue-Specific	0.209659	0.491604	0.0426161	0.537241	2.36927	0.636321	1.17989	0.638587	40.8627	0.393101	4.7361	2.2437
LOC116063522	MTX1	0.950518	Tissue-Specific	Skin	Tissue-Specific	0.106938	0.343207	0.0610245	0.0625681	9.17508	2.45116	0.0951615	0.156299	1.23222	0.0727783	1.37564	0.460107
LOC116063528	LOC116063528	0.885008	Tissue-Specific	Head kidney	Tissue-Specific	0.747614	7.37263	0.0307682	0.424905	0.523366	1.81113	1.30123	2.75575	1.17366	0.133987	1.6275	0.70266
LOC116063577	LOC116063577	0.89579	Tissue-Specific	Gills	Tissue-Specific	0.267695	0.991275	0.012744	0.336216	1.36747	9.44942	0.610271	3.37477	0.382142	0.0333066	1.68253	0.750634
LOC116063591	LOC116063591	0.977323	Tissue-Specific	Gills	Tissue-Specific	0.0204985	0.0165938	0.0172826	0.0364963	0.100498	10.0438	0.2035	0.0257804	1.52646	0.3942	1.23851	0.308611
LOC116063678	LOC102075956	0.863821	Tissue-Specific	Skin	Tissue-Specific	1.75037	1.40501	0.239521	0.53905	12.473	4.85287	1.23682	0.903366	2.78372	0.639884	2.68236	1.4235
LOC116063689	LOC116063689	0.985209	Tissue-Specific	Skin	Tissue-Specific	0.0179176	0.457995	0.0208961	0.0633423	70.0524	1.10487	0.34429	0.277301	0.581023	0.00330984	7.29233	2.86638
LOC116063723	QRICH2	0.944756	Tissue-Specific	Testis	Tissue-Specific	0.0638865	0.142178	0.0242528	0.0153428	0.706557	1.61444	0.3416	0.0808755	9.56145	1.12263	1.36732	0.451353
LOC116063728	SIAT8A	0.989488	Tissue-Specific	Gills	Tissue-Specific	0.0372409	0.0205863	0.0368069	0.017699	0.0573703	6.48529	0.0754953	0.0304243	0.47208	0.00507967	0.723807	-0.466324
LOC116063741	XYLT1	0.962995	Tissue-Specific	Ovary	Tissue-Specific	0.0308401	0.0446153	0.0103376	0.0236911	0.0370178	0.0790197	0.3526	0.114811	2.88272	10.0727	1.36484	0.448727
LOC116063752	PRSS21	0.951597	Tissue-Specific	Gills	Tissue-Specific	0.10172	0.123277	0.712554	0.348669	41.3008	157.199	0.23154	0.0240312	3.67373	0.133165	20.3848	4.34943
LOC116063840	VSX1	0.894778	Tissue-Specific	Ovary	Tissue-Specific	6.26287	6.08622	0.384904	3.60333	6.35759	6.49081	5.41537	3.88953	55.1361	87.8259	18.1453	4.18152
LOC116063848	LOC116063848	0.980834	Tissue-Specific	Ovary	Tissue-Specific	0.116729	0.204487	1.20004	2.29905	3.11112	34.4318	0.0979885	0.0848282	81.7639	919.308	104.262	6.70407
LOC116063849	PXN1	0.994157	Tissue-Specific	Ovary	Tissue-Specific	1.36097	0.774181	6.11083	6.68567	13.5011	2.85208	0.956821	0.313703	443.175	8299.25	877.498	9.77725
LOC116063851	CRP	0.994155	Tissue-Specific	Ovary	Tissue-Specific	1.61629	0.77589	7.30236	7.27391	17.5928	1.92042	1.13866	0.496329	574.149	10734.5	1134.68	10.1481
LOC116063873	LOC116063873	0.98202	Tissue-Specific	Testis	Tissue-Specific	0.249638	0.16414	0.0106511	0.360516	1.17918	0.715338	0.334334	0.223148	24.8651	0.350691	2.84527	1.50857
LOC116063876	LOC116063876	0.94144	Tissue-Specific	Heart	Tissue-Specific	3326.68	50.9183	243.22	665.247	10.0988	170.252	37.468	117.891	86.6403	15.8479	472.427	8.88395
LOC116063896	ADAM11	0.968124	Tissue-Specific	Brain	Tissue-Specific	0.0947996	0.73712	0.0549907	0.0378146	1.53137	0.21767	92.8749	2.23026	10.1759	2.89398	11.0849	3.47052
LOC116063944	LOC115396256	0.964719	Tissue-Specific	Spleen	Tissue-Specific	12.2882	80.7251	0.242359	6.85616	2.19099	6.45459	15.9006	360.999	42.3588	0.2286	52.8244	5.72313
LOC116063962	LOC116063962	0.951497	Tissue-Specific	Muscle	Tissue-Specific	0.287004	0.415618	13.3819	0.234397	0.306109	1.36837	0.793001	0.541988	1.33019	0.0610191	1.87197	0.904554
LOC116063973	CLEC12B	0.962806	Tissue-Specific	Spleen	Tissue-Specific	6.44209	38.5209	0.161494	3.22222	1.55241	4.12638	11.3893	175.325	29.0926	0.19356	27.0025	4.75502
LOC116063976	LOC116063976	0.979518	Tissue-Specific	Testis	Tissue-Specific	0.163541	0.147084	0.170659	0.0703029	0.305549	0.150478	0.515359	0.0831809	8.82342	0.0732059	1.05028	0.0707711
LOC116064118	LOC116064118	0.961836	Tissue-Specific	Liver	Tissue-Specific	1.9591	0.941393	0.125239	28.8794	0.505875	0.86348	5.93656	0.157109	0.603862	0.944603	4.09167	2.03269
LOC116064123	LOC116064123	0.992214	Tissue-Specific	Liver	Tissue-Specific	0.0700743	0.0446242	0.0205686	148.536	0.100775	0.103416	0.167499	0.0537753	0.913628	8.48361	15.8494	3.98636
LOC116064130	LOC116064130	0.943343	Tissue-Specific	Spleen	Tissue-Specific	0.574664	12.2029	0.0108304	0.366304	1.07734	2.46596	2.1709	27.7037	0.467658	0.247756	4.7288	2.24147
LOC116064132	LOC116064132	0.964352	Tissue-Specific	Spleen	Tissue-Specific	8.40513	235.225	0.202681	3.65569	11.8919	26.2344	28.9344	754.16	4.55978	0.213666	107.348	6.74616
LOC116064133	LOC116064133	0.957436	Tissue-Specific	Spleen	Tissue-Specific	3.66412	191.067	0.256862	2.36605	4.00654	22.841	27.3998	520.076	3.9908	0.0796087	77.5748	6.27752
LOC116064152	LOC116064152	0.962649	Tissue-Specific	Spleen	Tissue-Specific	0.627744	17.0527	0.0085875	0.462985	1.10355	2.54708	1.84817	54.5149	0.751316	0.14364	7.90606	2.98296
LOC116064153	LOC116064153	0.958504	Tissue-Specific	Spleen	Tissue-Specific	14.8364	666.822	1.24579	8.9914	15.4969	103.041	60.523	1896.95	12.9627	0.202351	278.107	8.1195
LOC116064154	LOC116064154	0.955253	Tissue-Specific	Spleen	Tissue-Specific	0.89508	34.0465	0.0154514	0.757312	1.10789	2.90343	3.70324	82.6048	1.7343	0.0770608	12.7845	3.67632
LOC116064193	LOC116064193	0.946938	Tissue-Specific	Gills	Tissue-Specific	9.19247	1.61226	13.3807	58.6275	783.304	2685.91	8.97959	0.233542	1.45977	2.6914	356.539	8.47792
LOC116064194	LOC116064194	0.933865	Tissue-Specific	Gills	Tissue-Specific	8.41333	5.42743	49.7659	7.66286	4311.49	11283.2	8.2137	0.21647	2.56662	0.419438	1567.74	10.6145
LOC116064198	LOC116064198	0.931874	Tissue-Specific	Gills	Tissue-Specific	0.269213	0.320787	4.19893	1.34178	457.527	1182	1.28443	0.053915	0.809723	0.126024	164.793	7.36451
LOC116064200	LOC116064200	0.954227	Tissue-Specific	Gills	Tissue-Specific	3.6774	1.16943	17.3243	6.58694	979.232	3987.41	5.11468	0.170527	1.1135	0.0693215	500.186	8.96632
LOC116064357	SLC35A4	0.861278	Tissue-Specific	Ovary	Tissue-Specific	8.82307	8.9758	2.09643	6.23289	13.2307	7.22379	11.2992	7.37193	59.8566	96.2067	22.1317	4.46804
LOC116064536	GIMD1	0.90404	Tissue-Specific	Liver	Tissue-Specific	0.227827	0.153486	0.0178355	4.71729	0.162853	1.50722	0.546829	0.11712	1.21225	0.310756	0.897346	-0.156263
LOC116064542	LOC116064542	0.903438	Tissue-Specific	Ovary	Tissue-Specific	0.230746	1.30337	0.007717	0.309079	0.421177	0.339979	0.279707	0.832248	5.4655	10.4867	1.96762	0.976453
LOC116064549	AIMP1	0.989011	Tissue-Specific	Muscle	Tissue-Specific	0.0662991	0.243579	38.0389	0.0812372	0.128929	1.76861	0.417604	0.0574007	0.48717	0.0995989	4.13893	2.04926
LOC116064551	LOC116064551	0.867202	Tissue-Specific	Liver	Tissue-Specific	0.175691	0.126048	0.0463759	5.76623	0.0870822	0.0751271	5.78393	0.0405972	5.12523	0.341045	1.75674	0.812897
LOC116064650	LOC116064650	0.969607	Tissue-Specific	Testis	Tissue-Specific	7.03383	2.43142	1.86369	1.89427	1.20575	3.64584	8.30264	3.7293	230.729	0.482912	26.1319	4.70774
LOC116064663	LOC116064663	0.973909	Tissue-Specific	Liver	Tissue-Specific	0.24088	0.0314622	0.438763	11.9465	0.085997	0.0465617	1.88943	0.0512169	0.81685	0.26698	1.58147	0.661263
LOC116064682	AGP	0.990963	Tissue-Specific	Liver	Tissue-Specific	0.17797	0.109933	0.0214683	675.203	0.189905	0.111915	3.79139	0.0851336	1.39179	47.576	72.8659	6.18717
LOC116064691	LOC116064691	0.979882	Tissue-Specific	Liver	Tissue-Specific	0.111442	0.589149	0.258596	98.4839	0.252234	0.228209	2.25487	0.244404	8.5678	13.0375	12.4028	3.63259
LOC116064693	LOC116064693	0.854718	Tissue-Specific	Ovary	Tissue-Specific	0.15907	0.316487	0.0343606	0.131592	1.29407	0.829207	0.549218	0.905707	4.2038	5.87905	1.43026	0.516274
LOC116064701	PPP3CA	0.97629	Tissue-Specific	Brain	Tissue-Specific	0.142863	0.0650184	0.201678	0.0465921	0.0246008	0.0534815	57.9796	0.0616135	9.29472	0.0100478	6.78802	2.76299
LOC116064711	UCP2	0.937219	Tissue-Specific	Heart	Tissue-Specific	488.45	9.06664	3.62509	159.776	5.10049	6.54373	8.49424	14.5923	19.4115	0.866652	71.5927	6.16174
LOC116064797	ADGRG2	0.885328	Tissue-Specific	Gills	Tissue-Specific	0.0697447	0.337031	0.0866602	0.0671285	4.74784	8.30922	0.538682	0.124865	1.32281	0.0610375	1.5665	0.647546
LOC116064868	CFB	0.99677	Tissue-Specific	Liver	Tissue-Specific	0.0176197	0.0355533	0.00814681	755.057	0.0730059	0.0342734	0.138936	0.0299711	3.473	16.7884	77.5655	6.27734
LOC116064900	LOC116064900	0.956276	Tissue-Specific	Brain	Tissue-Specific	0.0413572	0.182677	1.41575	0.231601	2.53159	3.03925	77.966	0.456645	12.3742	0.0357712	9.82749	3.29682
LOC116064920	ADAMTS15	0.877701	Tissue-Specific	Heart	Tissue-Specific	12.656	0.492073	1.06604	3.62687	1.74595	1.96605	0.718217	0.338987	2.07201	0.0136812	2.46958	1.30427
LOC116064922	PYGM	0.991838	Tissue-Specific	Muscle	Tissue-Specific	89.843	5.21503	1745.27	10.0072	1.4047	17.2238	0.441856	0.00241429	5.52951	0.273483	187.521	7.55091
LOC116064925	NYAP1	0.967868	Tissue-Specific	Brain	Tissue-Specific	0.21945	0.0751854	1.15468	4.71131	0.563091	0.317034	122.82	0.435558	3.32278	15.0713	14.8691	3.89424
LOC116064989	GFRA3	0.939632	Tissue-Specific	Spleen	Tissue-Specific	0.0688804	0.0360613	0.0912711	0.109633	0.325093	0.379221	5.3965	9.9136	3.32799	0.00346547	1.96517	0.974655
LOC116065011	CRYAB	0.99605	Tissue-Specific	Brain	Tissue-Specific	0.0664543	0.0265158	1.30066	0.176818	0.293741	0.436601	453.845	0.0267392	8.17507	0.525014	46.4873	5.53876
LOC116065065	ASGR1	0.992558	Tissue-Specific	Liver	Tissue-Specific	0.463934	0.572021	0.214365	286.99	1.17331	0.993687	3.12329	0.411325	1.93457	12.8524	30.8729	4.94827
LOC116065088	LOC116065088	0.971071	Tissue-Specific	Liver	Tissue-Specific	0.654176	0.360536	0.119595	41.7878	3.2594	2.95417	1.29906	0.551824	0.871236	2.42168	5.42795	2.44041
LOC116065178	LOC116065178	0.915102	Tissue-Specific	Heart	Tissue-Specific	11.7569	0.164601	0.0281143	4.73366	0.88024	1.35423	1.07608	0.290325	0.601975	0.208895	2.10951	1.07691
LOC116065232	MYOSIN-7	0.98842	Tissue-Specific	Testis	Tissue-Specific	0.35651	0.0505203	0.191935	0.0728957	0.193299	0.125281	0.889648	0.201934	18.2852	0.00690509	2.03741	1.02674
LOC116065233	LOC116065233	0.912227	Tissue-Specific	Gills	Tissue-Specific	0.0301856	0.0225609	0.0279716	0.0928664	6.99467	14.8631	0.111845	0.0885771	0.390881	0.0511023	2.26738	1.18102
LOC116065246	LOC116065246	0.906132	Tissue-Specific	Ovary	Tissue-Specific	0.107728	0.59479	0.134186	0.234196	4.50446	30.9094	0.22533	0.676633	53.1898	101.791	19.2368	4.26579
LOC116065267	LOC116065267	0.934574	Tissue-Specific	Gills	Tissue-Specific	0.068291	0.103822	0.149017	1.02174	32.2362	113.634	0.337416	0.383839	3.68198	0.0560545	15.1672	3.92288
LOC116065332	MEI1	0.974235	Tissue-Specific	Testis	Tissue-Specific	0.173127	0.0931988	0.0492699	0.12991	0.131758	0.208144	0.877637	0.134191	23.3185	3.01208	2.81278	1.492
LOC116065353	LGALS2	0.97597	Tissue-Specific	Ovary	Tissue-Specific	2.28147	2.24803	0.489138	0.777369	3.00123	2.11091	8.60967	1.50846	34.5059	215.475	27.1007	4.76026
LOC116065397	FAM83G	0.922922	Tissue-Specific	Skin	Tissue-Specific	1.01421	0.302071	0.0953047	1.82607	32.2478	13.5564	2.46209	0.707666	4.09578	0.070829	5.63783	2.49514
LOC116065402	PPP1R27	0.979667	Tissue-Specific	Muscle	Tissue-Specific	0.240464	0.582487	73.5767	0.497015	0.462799	7.101	0.631693	0.585603	1.01323	0.058874	8.47499	3.08321
LOC116065432	MGAT5B	0.90764	Tissue-Specific	Ovary	Tissue-Specific	0.00621917	0.0123576	0.00674858	0.00417044	0.0446943	0.0185242	4.92781	0.00471507	5.39834	9.03402	1.94576	0.960334
LOC116065441	LOC116065441	0.968717	Tissue-Specific	Ovary	Tissue-Specific	1.63332	2.77949	0.0655002	0.876112	0.696814	1.06313	0.539441	2.33147	25.9202	116.23	15.2135	3.92728
LOC116065464	LOC116065464	0.904224	Tissue-Specific	Gills	Tissue-Specific	0.398907	0.171495	0.552969	0.372364	17.5939	44.0193	2.77079	0.11373	8.63306	0.0485443	7.4675	2.90063
LOC116065471	EMP1	0.919098	Tissue-Specific	Skin	Tissue-Specific	8.33233	8.15504	1.73713	2.93958	223.268	132.22	2.13729	8.75984	12.2282	0.0557271	39.9834	5.32133
LOC116065472	MGP	0.89531	Tissue-Specific	Gills	Tissue-Specific	92.8983	10.2391	3.3205	122.14	227.664	824.126	71.4527	65.7591	217.838	0.781529	163.622	7.35422
LOC116065473	BGLAP	0.920392	Tissue-Specific	Gills	Tissue-Specific	0.017775	0.0267952	0.115972	0.134504	0.036755	5.24478	4.49221	0.0226649	0.1091	0.0760711	1.02766	0.0393675
LOC116065474	PDE6H	0.973404	Tissue-Specific	Testis	Tissue-Specific	0.0299494	0.0677211	0.0108557	0.0172195	2.31506	0.949221	1.10903	0.0127294	19.7428	0.0640868	2.43187	1.28206
LOC116065490	LOC116065490	0.9846	Tissue-Specific	Ovary	Tissue-Specific	0.331581	0.0841301	1.03598	0.07408	4.62951	0.836947	11.3636	0.137623	280.142	1858.36	215.7	7.75288
LOC116065498	LOC116065498	0.969104	Tissue-Specific	Brain	Tissue-Specific	7.11717	10.5521	2.60762	4.29194	3.24888	17.5071	517.05	12.6579	27.2241	3.19787	60.5455	5.91995
LOC116065536	HEBP1	0.963011	Tissue-Specific	Brain	Tissue-Specific	0.0661941	0.451365	0.0120617	0.166304	0.510785	0.968044	38.3743	1.79486	4.1835	0.0105079	4.65379	2.21841
LOC116065541	LOC116065541	0.98501	Tissue-Specific	Ovary	Tissue-Specific	0.239575	0.668033	0.9201	0.188318	3.67274	0.37637	1.29241	0.884549	236.447	1585.39	183.008	7.51576
LOC116065617	LOC116065617	0.962963	Tissue-Specific	Testis	Tissue-Specific	0.0295821	0.525742	0.0428902	0.0746165	0.064405	0.102488	0.13618	0.457155	61.9517	16.4266	7.98114	2.99659
LOC116065657	LOC116065657	0.919183	Tissue-Specific	Brain	Tissue-Specific	1.44839	7.42793	0.724225	1.75256	0.729476	1.84611	64.6378	7.73632	1.65712	0.997258	8.89572	3.15311
LOC116065808	LOC116065808	0.924169	Tissue-Specific	Gills	Tissue-Specific	0.0477097	0.331825	0.0795496	0.926647	11.3396	27.342	0.119706	0.549755	3.15402	1.1982	4.5089	2.17278
LOC116065960	LOC116065960	0.962409	Tissue-Specific	Liver	Tissue-Specific	4.96445	18.1203	1.28084	308.215	12.5133	16.6194	2.97081	22.9062	7.31748	8.49369	40.3401	5.33414
LOC116065961	LOC116065961	0.904023	Tissue-Specific	Liver	Tissue-Specific	5.40181	32.2821	0.958921	128.334	6.75249	11.4491	2.33017	28.7816	3.51294	2.87495	22.2678	4.47689
LOC116065983	CALCOCO1	0.991063	Tissue-Specific	Muscle	Tissue-Specific	2.11775	1.25933	520.511	1.98286	1.77217	4.31985	3.67299	1.31465	21.8559	0.138371	55.8945	5.80463
LOC116066200	AGAP2	0.923697	Tissue-Specific	Brain	Tissue-Specific	0.0062309	0.0215508	0.00306447	0.0104274	0.0370446	0.0312098	21.6625	0.0258451	10.2643	0.0180912	3.20803	1.68169
LOC116066269	LOC116066269	0.918959	Tissue-Specific	Heart	Tissue-Specific	233.47	0.202299	0.228362	65.9898	10.791	32.8439	0.161937	0.275332	43.9094	1.4324	38.9304	5.28283
LOC116066275	LOC116066275	0.867887	Tissue-Specific	Ovary	Tissue-Specific	0.952216	1.53229	0.204612	0.874528	1.48904	2.18425	53.0774	1.40264	42.2361	63.4705	16.7424	4.06543
LOC116066285	LOC116066285	0.875263	Tissue-Specific	Ovary	Tissue-Specific	0.223229	0.791122	0.33319	0.149349	15.4753	133.214	3.26682	1.34696	27.6029	178.36	36.0763	5.17298
LOC116066287	LOC116066287	0.917859	Tissue-Specific	Ovary	Tissue-Specific	0.377577	1.48421	0.510369	0.209466	14.7995	74.5276	3.66148	2.33537	45.8176	320.838	46.4561	5.5378
LOC116066293	FBXO30	0.91146	Tissue-Specific	Ovary	Tissue-Specific	11.4126	6.559	2.1783	5.65491	8.09989	11.9149	12.3082	5.88052	53.3177	129.256	24.6582	4.624
LOC116066331	LOC116066331	0.88122	Tissue-Specific	Skin	Tissue-Specific	0.0555036	0.156412	2.08868	0.493553	10.5638	3.1923	0.485765	0.151496	1.42943	0.0589654	1.86759	0.901177
LOC116066344	TLR5	0.932594	Tissue-Specific	Liver	Tissue-Specific	3.87988	25.2381	0.129901	113.861	1.47322	7.43048	1.31964	11.9292	9.49158	0.548186	17.5302	4.13177
LOC116066346	DPYSL5B	0.922258	Tissue-Specific	Brain	Tissue-Specific	0.332849	1.00448	0.250633	0.130161	1.20161	1.77683	56.5761	1.97173	23.7376	1.68415	8.86662	3.14838
LOC116066350	LOC116066350	0.917382	Tissue-Specific	Gills	Tissue-Specific	0.0978097	2.3317	0.254331	0.207006	25.4167	61.4611	0.147185	0.965875	4.89069	7.70303	10.3475	3.37122
LOC116066408	LOC116066408	0.850925	Tissue-Specific	Skin	Tissue-Specific	0.845135	0.310418	0.0258281	1.06336	9.29777	4.45984	0.583925	0.514449	5.61242	0.110101	2.28232	1.1905
LOC116066418	LOC116066418	0.983333	Tissue-Specific	Ovary	Tissue-Specific	2.79914	1.38847	1.60892	1.2213	5.19217	1.40523	4.33171	2.26328	293.884	1824.24	213.833	7.74034
LOC116066456	LRG1	0.992428	Tissue-Specific	Liver	Tissue-Specific	1.59732	0.57043	1.14245	1057.36	1.5717	2.64016	0.817824	1.11138	5.84235	51.6631	112.432	6.81291
LOC116066463	CRISP2	0.979498	Tissue-Specific	Ovary	Tissue-Specific	0.166982	0.511845	0.452114	0.032926	2.60134	0.258288	0.107669	0.478004	216.344	1041.28	126.223	6.97983
LOC116066479	LOC116066479	0.940237	Tissue-Specific	Brain	Tissue-Specific	1.021	1.00337	0.823531	0.89663	0.308678	2.47955	35.9354	0.211723	6.45233	0.239306	4.93715	2.30368
LOC116066481	AK7	0.953715	Tissue-Specific	Testis	Tissue-Specific	4.13464	0.055991	0.0898635	0.461192	0.0951368	0.0993341	9.94539	0.0716009	48.8618	7.95767	7.17726	2.84343
LOC116066538	LOC116066538	0.948403	Tissue-Specific	Gills	Tissue-Specific	0.095599	0.268416	2.3777	1.07068	85.1308	264.531	0.102515	0.00389656	11.6253	0.402156	36.5608	5.19223
LOC116066573	LOC116066573	0.869495	Tissue-Specific	Skin	Tissue-Specific	4.76026	0.813739	1.20722	2.31332	29.7375	11.1167	5.71708	0.879982	2.80232	4.14991	6.3498	2.66671
LOC116066621	LOC116066621	0.885779	Tissue-Specific	Gills	Tissue-Specific	0.280356	0.180306	0.673712	0.10991	42.1115	71.0414	0.350087	0.23476	11.9489	0.34914	12.728	3.66993
LOC116066630	ZP3	0.991569	Tissue-Specific	Ovary	Tissue-Specific	0.0929251	0.041011	0.023102	0.0448243	0.0820348	0.0770835	0.426534	0.00806458	6.20865	78.2497	8.52539	3.09177
LOC116066730	LOC116066730	0.970209	Tissue-Specific	Skin	Tissue-Specific	0.0672337	0.971163	0.0342763	2.02745	35.5877	0.425986	0.330593	0.746658	0.638459	4.45173	4.52813	2.17892
LOC116066732	CST7	0.877706	Tissue-Specific	Ovary	Tissue-Specific	3.50951	50.8008	0.12659	2.59224	6.05216	15.4925	1.43096	9.13325	7.27247	92.649	18.906	4.24077
LOC116066739	LOC116066739	0.921751	Tissue-Specific	Gills	Tissue-Specific	0.0378123	0.0233704	0.0452515	0.0833653	2.32367	6.59736	0.684767	0.0262607	1.94354	0.256157	1.20215	0.265623
LOC116066875	LOC116066875	0.921254	Tissue-Specific	Spleen	Tissue-Specific	22.863	280.048	1.3298	25.8264	57.3443	119.314	42.4388	600.378	19.4913	1.0735	117.011	6.8705
LOC116066932	F11	0.994193	Tissue-Specific	Liver	Tissue-Specific	0.0466124	0.04598	0.0086158	184.656	0.0746279	0.0994944	0.0454787	0.0457872	1.01033	12.5538	19.8587	4.3117
LOC116066993	HOXA2	0.933324	Tissue-Specific	Gills	Tissue-Specific	0.465018	2.94975	1.22161	3.13464	2.02539	54.5149	3.0377	9.57583	8.04225	0.370063	8.53371	3.09317
LOC116067026	NOBOX	0.914387	Tissue-Specific	Ovary	Tissue-Specific	0.014378	0.0233906	0.00254148	0.0396853	0.990668	1.47514	0.215018	0.0690564	15.8007	20.4049	3.90355	1.96479
LOC116067115	LOC116067115	0.975397	Tissue-Specific	Brain	Tissue-Specific	0.257273	0.0990122	0.0100224	5.8153	0.5048	0.917076	68.4721	0.0506409	1.07642	1.38804	7.85907	2.97436
LOC116067376	EVI2B	0.960704	Tissue-Specific	Head kidney	Tissue-Specific	1.01531	19.0278	0.0813281	0.454213	0.403859	1.58361	0.590436	2.96832	0.0526504	0.0917776	2.62693	1.39338
LOC116067407	LOC116067407	0.980037	Tissue-Specific	Testis	Tissue-Specific	0.236808	0.00549815	0.112951	0.0480418	0.135436	0.0224917	0.367883	0.0244093	9.7067	0.083351	1.07436	0.103474
LOC116067415	SMN1	0.980632	Tissue-Specific	Testis	Tissue-Specific	0.135709	0.112347	0.108983	0.259389	0.22666	0.348255	0.384411	0.102874	76.191	9.66889	8.75385	3.12992
LOC116067552	CYP26A1	0.936194	Tissue-Specific	Ovary	Tissue-Specific	0.344684	0.423797	0.297724	0.744719	0.467159	2.28207	4.51025	2.31475	23.8311	53.2652	8.84815	3.14538
LOC116067592	TFR2	0.979488	Tissue-Specific	Liver	Tissue-Specific	0.134088	0.108101	0.032327	9.96303	0.0517162	0.101268	0.19779	0.137916	0.682435	1.29413	1.27028	0.345146
LOC116067607	LOC116067607	0.935239	Tissue-Specific	Gills	Tissue-Specific	0.116242	0.105161	0.0422954	0.636645	0.999861	5.72396	1.80475	0.10338	0.702301	0.300652	1.05352	0.0752242
LOC116067611	LOC116067611	0.934566	Tissue-Specific	Spleen	Tissue-Specific	2.34593	7.78263	0.59053	3.55256	7.65099	18.5787	1.44031	47.7022	0.229877	0.250444	9.01242	3.17191
LOC116067689	TWIST3	0.968243	Tissue-Specific	Skin	Tissue-Specific	0.0933192	0.0850166	0.265767	0.244324	64.3762	17.6786	0.0502045	0.236229	0.226348	0.01096	8.3267	3.05774
LOC116067761	HP	0.995963	Tissue-Specific	Liver	Tissue-Specific	3.93002	0.541892	0.066171	2064.64	2.229	0.390468	0.313829	2.01244	4.76216	55.7399	213.462	7.73784
LOC116067763	KRT8	0.974816	Tissue-Specific	Gills	Tissue-Specific	0.112645	0.967167	3.53033	1.49538	139.154	725.245	4.03887	0.0321232	13.4394	0.216249	88.8231	6.47286
LOC118492942	LOC118492942	0.976131	Tissue-Specific	Liver	Tissue-Specific	0.0908183	0.173884	0.012466	24.8263	0.55107	0.332646	3.37852	0.0845208	0.182948	1.32469	3.09578	1.6303
LOC118492953	LOC118492953	0.938735	Tissue-Specific	Spleen	Tissue-Specific	7.70001	144.843	0.9069	1.9238	118.571	122.44	31.712	439.573	2.40123	0.465079	87.0535	6.44383
LOC118492962	NEBL	0.953791	Tissue-Specific	Heart	Tissue-Specific	59.0533	0.0885757	0.0254805	4.7041	0.0687948	0.160259	20.5463	1.12624	3.23356	0.304589	8.93112	3.15884
LOC118493002	LOC118493002	0.914489	Tissue-Specific	Spleen	Tissue-Specific	1.83287	38.9568	0.0271157	0.419527	0.0418741	0.729526	2.74146	56.2764	0.52204	0.0866662	10.1634	3.34531
LOC118493421	IGKC	0.964407	Tissue-Specific	Spleen	Tissue-Specific	0.353645	17.8138	0.0912305	0.221538	0.55475	0.81359	0.364188	49.5448	0.875409	0.127164	7.07601	2.82294
LOC118493443	LOC118493443	0.934179	Tissue-Specific	Spleen	Tissue-Specific	1.53884	22.9206	0.0440873	0.665209	1.37529	3.26078	5.6929	46.7105	1.07515	0.058977	8.33423	3.05905
LOC118493481	ZNF814	0.864823	Tissue-Specific	Ovary	Tissue-Specific	9.34257	12.8696	1.23463	5.63288	9.28008	11.2612	15.185	10.4978	61.8946	106.21	24.3408	4.60531
LOC118493496	LOC118493496	0.961306	Tissue-Specific	Ovary	Tissue-Specific	0.218469	0.344598	0.196408	0.301866	0.463867	0.575519	0.507826	0.472273	3.34324	22.9939	2.9418	1.5567
LOC118493499	LOC118493499	0.977686	Tissue-Specific	Testis	Tissue-Specific	0.384268	0.0065432	0.263346	0.0933621	0.690637	0.217307	0.382582	0.0139508	18.8356	0.018508	2.09061	1.06392
LOC118493511	LOC118493511	0.932531	Tissue-Specific	Muscle	Tissue-Specific	0.176305	0.244125	6.82331	0.159473	0.524106	0.83453	0.329358	0.231555	1.69899	0.572256	1.1594	0.213379
LOC118493552	LOC118493552	0.875912	Tissue-Specific	Ovary	Tissue-Specific	0.282565	0.48336	0.0395066	0.034365	1.30296	2.98328	0.276998	0.384267	8.66336	12.0113	2.6462	1.40392
LOC118493558	LOC118493558	0.931873	Tissue-Specific	Head kidney	Tissue-Specific	5.80296	39.0022	0.617623	4.21076	0.269991	2.03225	1.82312	9.86407	1.29923	0.0435529	6.49658	2.69968
LOC118493565	LOC118493565	0.977228	Tissue-Specific	Skin	Tissue-Specific	0.083978	0.0667699	0.064219	0.083792	246.192	30.6882	1.2073	0.111025	0.706845	0.284339	27.9489	4.80472
LOC118493569	LOC118493569	0.86045	Tissue-Specific	Ovary	Tissue-Specific	0.328669	0.666881	0.0125116	0.241194	0.288295	0.221793	0.519499	0.410842	7.15576	6.68458	1.653	0.725089
LOC118493755	LOC118493755	0.947398	Tissue-Specific	Spleen	Tissue-Specific	6.19411	171.238	0.5069	3.7337	16.3041	104.523	76.799	599.893	15.1999	0.220798	99.4612	6.63606
LOC118493855	PAK6	0.924452	Tissue-Specific	Skin	Tissue-Specific	0.159359	0.0401852	0.318715	0.164528	18.7621	7.20214	0.35407	0.0891525	3.61904	0.0284168	3.07377	1.62001
LOC118493887	LOC118493887	0.962349	Tissue-Specific	Testis	Tissue-Specific	0.353187	1.44996	0.844626	0.311752	0.384786	0.510499	2.21864	1.85473	40.5337	0.160097	4.8622	2.28161
LOC118493889	LOC118493889	0.935194	Tissue-Specific	Spleen	Tissue-Specific	1.90574	15.9761	0.278537	0.801179	1.02671	3.55916	4.19472	37.8554	4.70198	0.176436	7.0476	2.81713
LOC118493905	LOC118493905	0.971325	Tissue-Specific	Ovary	Tissue-Specific	0.172226	1.4263	0.0486405	0.404674	1.58986	0.138716	0.337811	0.226961	8.92813	58.1071	7.13804	2.83553
LOC118494087	RFC2	0.994778	Tissue-Specific	Testis	Tissue-Specific	0.349676	0.009737	0.0158073	0.129861	0.556222	0.177006	9.70231	0.054706	353.51	0.275418	36.4781	5.18896
LOC118494093	LOC118494093	0.937369	Tissue-Specific	Spleen	Tissue-Specific	0.965195	73.6574	0.364055	0.915098	5.65897	18.6408	5.2669	163.452	8.32236	0.402976	27.7646	4.79518
LOC118494194	IGHV3-11	0.931241	Tissue-Specific	Spleen	Tissue-Specific	0.250372	20.7125	0.0786956	0.184087	0.964603	4.47534	1.82281	37.5806	1.27299	0.0792505	6.74213	2.7532
LOC118494284	ARG1	0.97276	Tissue-Specific	Liver	Tissue-Specific	7.92	0.554261	0.0185887	39.1572	0.0309501	0.484152	1.56373	0.0642841	0.539008	0.413185	5.07454	2.34328
LOC118494351	SYCP2L	0.917185	Tissue-Specific	Ovary	Tissue-Specific	0.0423336	0.051514	0.0454225	0.0435258	0.106119	0.173266	0.590779	0.0523653	10.021	11.4343	2.25606	1.17381
LOC118494392	ASPH	0.942802	Tissue-Specific	Heart	Tissue-Specific	37.8487	0.753568	5.24952	3.35125	0.118592	0.994341	8.17677	0.468568	2.14414	0.287504	5.9393	2.57029
LOC118494425	IGSF10	0.994748	Tissue-Specific	Liver	Tissue-Specific	3.45749	0.190916	0.016693	608.178	0.11154	0.112002	0.537532	0.141287	1.38508	25.2281	63.9358	5.99855
LOC118494548	LOC118494548	0.925007	Tissue-Specific	Head kidney	Tissue-Specific	0.298406	5.39945	0.00734525	0.138028	0.202113	0.397014	0.301007	0.814824	4.56478	0.0216815	1.21447	0.280321
LOC118494550	LOC118494550	0.979146	Tissue-Specific	Ovary	Tissue-Specific	0.349077	0.735784	0.25991	0.47121	0.735321	0.901987	1.0329	0.751581	7.7365	69.4893	8.24636	3.04376
LOC118494702	SERPINB6	0.918157	Tissue-Specific	Ovary	Tissue-Specific	1.08491	1.90257	0.312715	1.16987	13.2701	4.33284	2.71425	1.58267	15.4105	76.3761	11.8157	3.56263
LOC118495274	H3	0.962302	Tissue-Specific	Ovary	Tissue-Specific	0.265662	0.516257	0.19548	0.112331	0.135772	0.240007	0.851948	0.496995	1.23916	16.9627	2.10163	1.07151
LOC118495401	LOC118495401	0.859012	Tissue-Specific	Gills	Tissue-Specific	5.22228	7.73447	2.84309	4.08782	27.1262	78.8563	4.9539	10.4949	13.116	1.63308	15.6068	3.9641
LOC118495537	LOC118495537	0.927833	Tissue-Specific	Gills	Tissue-Specific	1.53971	0.611822	8.95268	1.62345	573.511	1386.9	0.999991	0.0326553	0.584155	0.111898	197.487	7.62562
LOC118495959	LOC118495959	0.96945	Tissue-Specific	Testis	Tissue-Specific	7.12619	2.40557	1.87189	1.90261	1.21106	3.69814	8.40502	3.9271	234.051	0.485037	26.5084	4.72838
LOC118496061	LOC118496061	0.985379	Tissue-Specific	Ovary	Tissue-Specific	3.57177	0.453977	6.18229	0.72372	22.0207	3.0397	5.97509	0.336254	834.638	6048.6	692.554	9.43578
LOC118496102	LOC118496102	0.928098	Tissue-Specific	Head kidney	Tissue-Specific	1.03306	10.7969	0.0561817	1.07355	1.17856	2.03136	0.696256	1.68697	0.333463	0.121099	1.90074	0.926561
LOC118496190	LOC118496190	0.987548	Tissue-Specific	Ovary	Tissue-Specific	0.995799	0.649378	1.15091	0.773716	3.49981	0.345128	4.14351	0.189221	165.449	1430.63	160.783	7.32897
LOC118496267	LOC118496267	0.940702	Tissue-Specific	Gills	Tissue-Specific	1.61465	1.75167	1.81073	1.72565	54.4449	192.197	2.38081	1.69774	9.34944	4.98922	27.1962	4.76534
LOC118496285	LOC118496285	0.948063	Tissue-Specific	Gills	Tissue-Specific	0.0635165	0.0697688	0.0291066	0.0786163	3.80333	11.6993	0.396319	0.0909704	1.00066	0.0348861	1.72665	0.787974
LOC118496343	DSG2	0.959659	Tissue-Specific	Skin	Tissue-Specific	0.0017498	0.0174239	0.0102955	0.0093116	8.12127	1.84651	0.0467724	0.00877069	0.607253	0.114543	1.07839	0.108878
LOC118496492	LOC118496492	0.942609	Tissue-Specific	Muscle	Tissue-Specific	0.301263	2.70137	20.2434	0.160529	0.327993	0.743329	0.664967	0.585245	3.54169	0.0497879	2.93196	1.55187
LOC118496539	LOC118496539	0.986234	Tissue-Specific	Ovary	Tissue-Specific	3.28764	0.329456	5.35694	0.61406	24.1225	1.46088	3.62329	0.248052	677.308	5325.27	604.162	9.23879
LOC118496544	LOC118496544	0.963482	Tissue-Specific	Testis	Tissue-Specific	1.97995	1.27724	0.307708	1.22322	2.08175	1.39014	4.8667	1.15563	90.9295	2.29123	10.7503	3.42631
loxl4	LOXL4	0.915401	Tissue-Specific	Gills	Tissue-Specific	0.0111589	0.0112023	0.00409804	0.120571	0.0134595	6.55595	0.420693	0.00576033	4.1116	0.798365	1.20529	0.269376
loxl5a	LOXL5A	0.985185	Tissue-Specific	Testis	Tissue-Specific	1.32981	0.0287795	0.0246346	0.0964285	0.429038	0.429882	0.795374	0.11314	19.2098	0.0545367	2.25114	1.17066
lpcat1	LPCAT1	0.868342	Tissue-Specific	Ovary	Tissue-Specific	0.333713	0.286914	0.174032	0.421971	8.59164	3.81676	1.76597	0.808292	8.14555	17.1476	4.14924	2.05285
lpl	LPL	0.952822	Tissue-Specific	Liver	Tissue-Specific	19.2799	9.90556	13.1479	455.352	6.20208	40.9885	46.9184	2.00828	51.6404	16.1177	66.1561	6.0478
lratd2a	LRATD2A	0.865761	Tissue-Specific	Ovary	Tissue-Specific	13.1551	18.1494	4.9674	3.89076	14.5783	25.9394	23.2809	15.7492	46.7477	126.993	29.3451	4.87505
lrp11	LRP11	0.943011	Tissue-Specific	Brain	Tissue-Specific	1.12282	1.58648	0.296942	0.531002	0.950322	1.83107	129.626	2.0609	34.9285	0.356578	17.3291	4.11512
lrp2b	LRP2B	0.968973	Tissue-Specific	Testis	Tissue-Specific	0.00947461	0.0079164	0.00309516	0.00542361	0.0385233	0.0178935	0.48264	0.0114568	25.1965	5.76172	3.15346	1.65694
lrrc3ca	LRRC3CA	0.960808	Tissue-Specific	Testis	Tissue-Specific	0.868179	0.989632	0.0598869	0.0872833	0.160082	0.380628	1.39436	1.9159	19.876	0.109895	2.58418	1.36971
lrrc4bb	LRRC4BB	0.976782	Tissue-Specific	Brain	Tissue-Specific	0.105308	0.549868	1.24825	0.058663	0.556793	0.822224	112.326	1.99147	9.53568	0.0497669	12.7244	3.66953
lrrc53	LRRC53	0.995172	Tissue-Specific	Testis	Tissue-Specific	0.0109989	0.0438863	0.0252329	0.0073163	0.0318925	0.051959	0.919395	0.0408421	26.1781	0.0744816	2.73841	1.45334
lrrc71	LRRC71	0.950339	Tissue-Specific	Testis	Tissue-Specific	2.31622	0.262186	0.0781085	0.358245	0.629879	0.926265	14.603	0.0956474	33.4751	0.0838393	5.28285	2.40132
lrrc9	LRRC9	0.958564	Tissue-Specific	Testis	Tissue-Specific	0.190349	0.0183623	0.0306605	0.042437	0.0359073	1.40349	2.46902	0.00483981	9.58424	0.0271508	1.38065	0.465343
lsm10	LSM10	0.899387	Tissue-Specific	Ovary	Tissue-Specific	13.4489	17.6788	6.71859	7.09538	11.6903	15.0064	28.2054	16.5016	57.2102	174.803	34.8359	5.1225
lsm14b	LSM14B	0.977923	Tissue-Specific	Ovary	Tissue-Specific	0.166195	0.457274	0.0387855	0.277081	1.04889	0.598371	1.54923	0.623822	25.5137	131.472	16.1745	4.01565
lsp1a	LSP1A	0.965174	Tissue-Specific	Muscle	Tissue-Specific	9.84906	0.63527	244.783	7.50941	2.82285	2.94462	1.19295	0.287844	5.98223	36.5044	31.2512	4.96584
lsr	LSR	0.87538	Tissue-Specific	Skin	Tissue-Specific	0.204359	0.104843	0.201717	15.1272	87.1611	49.882	1.40416	0.185647	12.1393	12.9705	17.9381	4.16495
mad2l1	MAD2L1	0.867553	Tissue-Specific	Ovary	Tissue-Specific	2.40609	37.0688	0.50815	1.91792	26.6654	18.1711	5.54861	12.0892	96.5249	163.839	36.4739	5.18879
mamdc4	MAMDC4	0.967459	Tissue-Specific	Testis	Tissue-Specific	0.232803	0.196598	0.282701	0.288509	0.177957	0.223162	0.703732	0.167377	9.21806	0.385783	1.18767	0.248132
map2	MAP2	0.962653	Tissue-Specific	Brain	Tissue-Specific	0.0398205	0.162867	0.0393311	0.0186557	0.0321395	0.0488889	38.0453	0.060198	9.58769	0.109773	4.81446	2.26737
map6a	MAP6A	0.949439	Tissue-Specific	Brain	Tissue-Specific	0.0526923	0.0545626	0.0244974	0.0874927	0.262003	0.0469353	77.2035	0.042644	22.5599	1.31606	10.165	3.34554
map6b	MAP6B	0.959205	Tissue-Specific	Brain	Tissue-Specific	0.0696047	0.0850068	0.088504	0.154334	0.355137	0.262232	47.8888	0.016644	11.6572	0.0104743	6.05879	2.59903
mapk12a	MAPK12A	0.885944	Tissue-Specific	Skin	Tissue-Specific	1.82426	11.5945	0.394397	1.15613	83.1085	36.2625	4.13497	7.82577	18.3752	0.0572387	16.4733	4.04206
mapk15	MAPK15	0.87623	Tissue-Specific	Ovary	Tissue-Specific	0.229653	0.658668	0.0115855	5.75647	3.01713	6.64691	3.21971	0.821562	12.389	26.2809	5.90316	2.56149
mapk8ip3	MAPK8IP3	0.934882	Tissue-Specific	Brain	Tissue-Specific	13.4431	12.2206	0.812581	4.19954	1.43311	3.81024	119.98	2.81101	5.68014	0.130281	16.4521	4.0402
mapre3a	MAPRE3A	0.962795	Tissue-Specific	Brain	Tissue-Specific	15.7528	0.298833	11.2228	10.0339	0.525887	0.709659	201.492	0.0515839	9.87759	0.462379	25.0428	4.64632
maptb	MAPTB	0.966117	Tissue-Specific	Brain	Tissue-Specific	1.89529	1.19764	0.47264	0.684008	2.13098	1.25171	47.806	1.44904	1.07307	0.0457466	5.80061	2.53621
marcksb	MARCKSB	0.953481	Tissue-Specific	Ovary	Tissue-Specific	0.079364	0.678686	0.70372	0.255138	6.71601	11.4764	117.929	0.0201819	47.3161	309.367	49.4542	5.62802
marcksl1b	MARCKSL1B	0.916405	Tissue-Specific	Brain	Tissue-Specific	5.83997	36.4865	8.74342	4.38263	79.6268	36.915	2129.03	58.676	834.628	6.03948	320.036	8.32209
marco	MARCO	0.917384	Tissue-Specific	Spleen	Tissue-Specific	1.88647	50.7912	0.652247	1.99093	1.29613	3.0111	6.3853	77.6034	10.411	0.49532	15.4523	3.94975
mbpa	MBPA	0.996718	Tissue-Specific	Brain	Tissue-Specific	0.0342445	0.224827	16.9058	0.133434	0.724523	2.214	1125.26	0.0323376	3.48029	0.0326165	114.904	6.84429
mcm3	MCM3	0.924528	Tissue-Specific	Ovary	Tissue-Specific	0.979563	11.2772	0.308577	0.629198	12.2975	7.75792	1.07509	2.85113	71.7704	148.614	25.7561	4.68684
mcm5	MCM5	0.891413	Tissue-Specific	Ovary	Tissue-Specific	0.878844	9.5391	0.0992806	0.409137	9.21642	5.26761	0.78685	1.80799	37.5458	62.8702	12.8421	3.68281
mcm9	MCM9	0.858858	Tissue-Specific	Ovary	Tissue-Specific	0.148359	2.00099	0.0535032	0.0816619	1.10186	0.705878	1.19939	0.585719	4.82095	7.79275	1.84911	0.886828
mcoln2	MCOLN2	0.891215	Tissue-Specific	Ovary	Tissue-Specific	0.755356	6.50899	0.0745381	3.68934	0.726425	1.4592	0.376958	5.63515	7.2442	27.7654	5.42356	2.43924
mdh1ab	MDH1AB	0.860323	Tissue-Specific	Muscle	Tissue-Specific	75.8923	3.55319	244.251	9.54962	22.1517	32.1148	13.0242	2.87173	81.6214	45.4672	53.0498	5.72927
med4	MED4	0.854031	Tissue-Specific	Ovary	Tissue-Specific	5.74977	8.84084	1.43403	4.04889	10.2513	10.0878	11.9743	7.05947	46.8592	71.3228	17.7628	4.15079
meox2a	MEOX2A	0.961	Tissue-Specific	Muscle	Tissue-Specific	0.320734	0.197776	30.2323	1.21185	0.846445	3.80903	0.447176	0.107287	3.4749	0.921107	4.15686	2.05549
mettl11b	METTL11B	0.99736	Tissue-Specific	Muscle	Tissue-Specific	0.0494341	0.0205429	18.881	0.0111913	0.0364208	0.0908901	0.0536949	0.016564	0.194928	0.0388331	1.93935	0.955573
mettl18	METTL18	0.857059	Tissue-Specific	Ovary	Tissue-Specific	5.94976	10.2293	4.67812	7.22903	20.1363	17.02	5.77667	7.41575	94.3569	125.221	29.8013	4.8973
mfsd4aa	MFSD4AA	0.95547	Tissue-Specific	Ovary	Tissue-Specific	0.0938171	0.146872	0.0234991	0.0856356	0.780414	0.296671	0.167079	0.103975	3.52925	11.206	1.64332	0.716615
micall2a	MICALL2A	0.942748	Tissue-Specific	Ovary	Tissue-Specific	0.268268	0.432488	0.302192	0.561683	0.379686	1.94588	8.83572	1.60171	8.11367	34.9168	5.73581	2.52
minpp1b	MINPP1B	0.916459	Tissue-Specific	Ovary	Tissue-Specific	1.58292	1.35235	0.673165	1.28571	2.14186	2.43488	1.49476	0.997583	3.7902	19.3893	3.51427	1.81323
mis18bp1	MIS18BP1	0.946678	Tissue-Specific	Ovary	Tissue-Specific	0.981315	21.9765	0.513943	0.817465	12.7657	8.03553	3.73059	4.35967	33.435	181.922	26.8538	4.74705
mkrn4	MKRN4	0.965772	Tissue-Specific	Ovary	Tissue-Specific	18.2776	17.2507	5.63378	11.4195	21.2367	23.8011	26.8486	21.2991	116.843	761.23	102.384	6.67785
mllt11	MLLT11	0.949895	Tissue-Specific	Brain	Tissue-Specific	9.38457	0.23825	6.18069	0.96383	0.748761	2.88937	111.308	0.241615	3.54785	11.3708	14.6874	3.87651
mmd2a	MMD2A	0.888408	Tissue-Specific	Liver	Tissue-Specific	5.94473	0.373223	0.13992	21.6554	0.837926	4.42367	2.47578	0.812488	7.24231	1.07429	4.49797	2.16927
mmp25b	MMP25B	0.954911	Tissue-Specific	Head kidney	Tissue-Specific	2.36175	61.7032	0.368573	1.27391	0.899046	4.9355	1.4108	8.8055	6.83091	1.23678	8.9826	3.16713
mmp9	MMP9	0.922438	Tissue-Specific	Head kidney	Tissue-Specific	161.392	1416.48	2.87433	98.0927	124.263	318.788	44.8618	283.402	1.3086	0.293776	245.175	7.93767
mogat3b	MOGAT3B	0.984337	Tissue-Specific	Ovary	Tissue-Specific	1.30134	0.0216064	0.649815	69.3903	1.81155	0.0441937	1.98796	0.0998852	85.7093	1006.01	116.703	6.86669
morn2	MORN2	0.976747	Tissue-Specific	Testis	Tissue-Specific	2.09902	1.82177	0.243238	1.38808	2.83505	3.61116	2.25614	2.44695	91.428	2.18652	11.0316	3.46357
morn4	MORN4	0.858616	Tissue-Specific	Brain	Tissue-Specific	0.0974117	0.385699	0.231709	0.162849	0.0541158	0.281763	11.6701	0.152119	7.63685	1.05318	2.17258	1.11941
mospd2	MOSPD2	0.963073	Tissue-Specific	Ovary	Tissue-Specific	8.2342	5.74444	1.36641	4.602	6.3372	11.5609	8.13969	6.45895	49.6302	275.225	37.7299	5.23764
mov10l1	MOV10L1	0.91827	Tissue-Specific	Ovary	Tissue-Specific	0.0140733	0.0194666	0.0183241	0.00565532	0.134055	0.00804352	0.0734707	0.00378326	73.1176	85.5857	15.898	3.99077
mpl	MPL	0.908685	Tissue-Specific	Spleen	Tissue-Specific	14.8726	32.0924	0.171623	3.14694	0.186265	6.26337	2.78039	54.0941	0.51493	0.0249334	11.4147	3.51283
mpp3a	MPP3A	0.926372	Tissue-Specific	Brain	Tissue-Specific	3.35672	0.234557	0.0716512	1.25585	0.57406	0.422682	30.023	0.320945	6.03454	1.54614	4.38401	2.13225
mpz	MPZ	0.989452	Tissue-Specific	Brain	Tissue-Specific	4.19981	0.927864	27.3823	1.85069	2.26695	5.31011	1055.42	8.12693	10.6571	4.34042	112.048	6.80797
mrc1a	MRC1A	0.875381	Tissue-Specific	Liver	Tissue-Specific	458.389	75.1441	0.662861	564.95	0.897054	7.14341	18.3738	34.3582	14.7379	0.0496192	117.471	6.87616
mrc1b	MRC1B	0.891282	Tissue-Specific	Head kidney	Tissue-Specific	7.69293	112.565	1.56941	6.10189	3.54544	9.95413	4.97363	68.4753	3.29357	0.10186	21.8273	4.44806
mrpl42	MRPL42	0.877176	Tissue-Specific	Ovary	Tissue-Specific	11.6882	6.92402	3.35373	6.21758	8.7855	8.83024	16.1687	6.57549	65.1057	105.9	23.9549	4.58225
mrpl44	MRPL44	0.869404	Tissue-Specific	Ovary	Tissue-Specific	43.4144	19.1022	12.8178	19.8955	34.1441	29.9482	52.3244	15.325	188.954	308.931	72.4857	6.17962
mrpl47	MRPL47	0.870235	Tissue-Specific	Ovary	Tissue-Specific	31.121	29.9084	9.19225	15.5006	28.5268	24.6548	40.9002	28.8451	202.941	320.559	73.2149	6.19407
mrpl9	MRPL9	0.894561	Tissue-Specific	Ovary	Tissue-Specific	32.5723	14.2259	11.6899	14.3102	19.7253	24.7336	24.3958	10.8431	87.2368	224.807	46.454	5.53773
mrps2	MRPS2	0.877637	Tissue-Specific	Ovary	Tissue-Specific	33.0817	19.4032	17.0077	14.4608	18.2928	23.1798	25.8629	18.3761	119.473	237.797	52.6935	5.71955
msantd4	MSANTD4	0.919044	Tissue-Specific	Brain	Tissue-Specific	0.477224	0.186443	0.24032	2.19585	0.200283	0.263765	66.6847	0.419724	28.5131	0.320043	9.95014	3.31472
msh4	MSH4	0.972907	Tissue-Specific	Testis	Tissue-Specific	0.930751	1.37448	0.805763	0.705169	1.38818	1.27783	2.78782	1.71606	79.5631	7.199	9.77482	3.28907
msh6	MSH6	0.90471	Tissue-Specific	Ovary	Tissue-Specific	14.5206	22.9136	5.67781	6.18979	21.4189	19.1032	36.8757	14.0335	128.759	276.39	54.5882	5.77052
mst1	MST1	0.992654	Tissue-Specific	Liver	Tissue-Specific	0.0140825	0.0198496	0.0176004	254.308	0.0989214	0.307881	0.207038	0.0131715	2.7444	12.5731	27.0304	4.75651
mtss1la	MTSS1LA	0.902437	Tissue-Specific	Spleen	Tissue-Specific	2.3334	1.67051	0.28827	1.02548	0.416123	1.2342	9.3133	19.5318	11.1286	1.00734	4.7949	2.2615
mturn	MTURN	0.97573	Tissue-Specific	Brain	Tissue-Specific	3.56465	1.023	1.77065	1.4425	2.37921	3.20341	207.059	1.67998	14.8365	0.103449	23.7062	4.56719
mvb12bb	MVB12BB	0.949399	Tissue-Specific	Liver	Tissue-Specific	0.0249918	0.0193879	0.00421468	6.77997	0.0362776	0.0585219	0.203909	0.0219652	2.80957	0.483115	1.04419	0.0623874
myb	MYB	0.850044	Tissue-Specific	Head kidney	Tissue-Specific	1.71888	126.621	0.368231	1.25319	77.0274	44.5082	2.73143	24.9328	11.2991	0.963108	29.1423	4.86504
mybpc1	MYBPC1	0.97346	Tissue-Specific	Muscle	Tissue-Specific	6.74115	3.81316	120.794	1.4853	0.159253	7.43036	0.120599	0.0606986	4.32059	0.423941	14.5349	3.86145
mybpc2a	MYBPC2A	0.93926	Tissue-Specific	Gills	Tissue-Specific	0.0567625	0.049387	0.256402	0.124358	0.121897	6.14188	0.572882	0.0320959	2.65581	0.00988148	1.00214	0.00307776
mybpc2b	MYBPC2B	0.996824	Tissue-Specific	Muscle	Tissue-Specific	0.0186641	1.54881	834.053	0.202934	0.939128	7.91278	1.02104	0.00119692	10.8086	0.0201436	85.6526	6.42043
mybphb	MYBPHB	0.993803	Tissue-Specific	Muscle	Tissue-Specific	0.0075698	0.136892	689.672	0.0520863	0.504199	11.1207	0.94144	0.015757	21.577	0.712716	72.474	6.17939
mycn	MYCN	0.931045	Tissue-Specific	Skin	Tissue-Specific	4.01671	1.05658	1.43151	3.55057	151.731	56.2768	29.0727	4.66023	15.1438	0.169218	26.7109	4.73935
myh7ba	MYH7BA	0.977377	Tissue-Specific	Heart	Tissue-Specific	948.228	0.268954	7.53296	147.408	0.133986	5.05213	1.15104	0.259568	11.0855	0.0053977	112.113	6.8088
mylk4b	MYLK4B	0.966959	Tissue-Specific	Heart	Tissue-Specific	170.898	0.0498452	16.0979	27.6581	0.0396714	0.463062	0.217698	0.712955	2.02463	0.00921954	21.8171	4.44739
mylpfa	MYLPFA	0.99814	Tissue-Specific	Muscle	Tissue-Specific	0.105008	52.5671	44648.7	16.0162	51.2801	538.821	18.6845	0.0612006	0.282522	0.0328319	4532.65	12.1461
mylpfb	MYLPFB	0.982773	Tissue-Specific	Gills	Tissue-Specific	0.458812	0.603811	26.8013	5.91464	1.056	214.62	0.570091	0.464678	2.59065	0.0836277	25.3164	4.662
myo15ab	MYO15AB	0.970638	Tissue-Specific	Testis	Tissue-Specific	0.0377796	0.0275794	0.04292	0.0261993	0.0294847	0.0328558	1.73427	0.031766	9.91057	0.967554	1.2841	0.360755
myo1eb	MYO1EB	0.875842	Tissue-Specific	Skin	Tissue-Specific	0.220044	0.278425	0.248694	0.308491	25.1423	13.7172	0.617192	0.264068	6.552	9.55766	5.69061	2.50858
myo1f	MYO1F	0.894853	Tissue-Specific	Head kidney	Tissue-Specific	3.66181	57.5393	0.278624	1.95364	3.22804	12.5564	6.14785	23.8685	3.47192	2.24391	11.495	3.52294
myod1	MYOD1	0.989377	Tissue-Specific	Muscle	Tissue-Specific	0.0114616	0.230916	18.7922	0.0076241	0.0131615	0.763625	0.0375716	0.00513885	0.356206	0.0129358	2.02309	1.01656
myom1a	MYOM1A	0.97836	Tissue-Specific	Muscle	Tissue-Specific	63.5089	0.580618	432.991	7.43547	0.437462	8.55527	1.43908	0.134386	4.80875	0.548229	52.0439	5.70166
myoz1a	MYOZ1A	0.9997	Tissue-Specific	Muscle	Tissue-Specific	0.0141612	0.0734555	815.553	0.0745278	1.14617	0.298209	0.253588	0.0063492	1.32031	0.0159827	81.8756	6.35536
mypn	MYPN	0.946429	Tissue-Specific	Muscle	Tissue-Specific	18.5783	0.202297	63.4138	3.12011	0.283614	1.6825	0.44235	1.73795	2.79664	0.0406248	9.22983	3.2063
naalad2	NAALAD2	0.974739	Tissue-Specific	Testis	Tissue-Specific	6.21822	0.128775	1.1297	1.31457	0.225165	1.39268	8.14896	0.071261	71.7376	0.377499	9.07444	3.18181
nacad	NACAD	0.981225	Tissue-Specific	Brain	Tissue-Specific	2.12334	2.49401	2.97566	1.50759	2.18078	3.03491	206.09	3.51364	3.60548	0.0675135	22.7593	4.50839
nags	NAGS	0.912028	Tissue-Specific	Ovary	Tissue-Specific	1.05789	0.43459	0.680314	0.4252	3.55146	4.52023	2.97555	0.617449	29.6734	48.8661	9.28022	3.21416
nanos2	NANOS2	0.975627	Tissue-Specific	Testis	Tissue-Specific	8.77264	1.46754	4.20053	1.73076	0.830743	3.32387	20.5903	1.29506	165.134	0.802838	20.8148	4.37954
ncam3	NCAM3	0.963345	Tissue-Specific	Gills	Tissue-Specific	0.230716	0.327546	0.0918985	0.965304	0.0901978	91.687	38.0243	1.55483	0.533541	0.00968795	13.3515	3.73893
ncapd3	NCAPD3	0.864396	Tissue-Specific	Ovary	Tissue-Specific	0.214314	3.10083	0.0307024	0.144712	2.18325	1.41845	1.12576	0.598264	12.4809	15.7991	3.70963	1.89127
ncf1	NCF1	0.964817	Tissue-Specific	Head kidney	Tissue-Specific	1.65816	59.7542	0.12044	0.529284	0.976198	2.81583	2.22771	10.3378	1.77175	0.229607	8.0421	3.00757
ndrg3a	NDRG3A	0.905819	Tissue-Specific	Brain	Tissue-Specific	6.67419	3.59897	1.80962	3.45427	5.51961	11.3782	94.8407	2.59911	12.0967	3.44922	14.5421	3.86216
ndufa4	NDUFA4	0.895963	Tissue-Specific	Heart	Tissue-Specific	1972.31	169.602	81.8101	333.47	33.2606	155.202	726.598	93.8565	22.4002	5.17405	359.368	8.48932
ndufa4l2a	NDUFA4L2A	0.976078	Tissue-Specific	Gills	Tissue-Specific	0.0137915	1.81254	0.314908	0.668079	0.671879	100.65	19.8802	0.061835	5.53629	0.0622619	12.9672	3.6968
ndufaf4	NDUFAF4	0.891565	Tissue-Specific	Ovary	Tissue-Specific	10.9795	4.27527	3.05696	3.6459	5.90754	4.9164	10.7135	4.45941	24.0266	63.3351	13.5316	3.75826
neb	NEB	0.994539	Tissue-Specific	Muscle	Tissue-Specific	0.0635643	0.903894	521.78	0.26627	0.484735	11.0914	0.888734	0.103556	9.17437	0.0189651	54.4775	5.76759
nectin4a	NECTIN4A	0.944987	Tissue-Specific	Skin	Tissue-Specific	0.0342391	0.0953838	0.132929	0.146592	65.332	34.9117	0.288691	0.115215	0.204123	0.0118606	10.1273	3.34018
nek2	NEK2	0.96163	Tissue-Specific	Ovary	Tissue-Specific	0.265693	6.95539	0.0356094	0.164897	2.35918	2.36844	0.478639	1.02409	17.9541	87.5045	11.9111	3.57423
nexn	NEXN	0.937855	Tissue-Specific	Heart	Tissue-Specific	441.735	2.05829	134.159	62.079	0.228705	4.26476	15.038	1.62011	1.83191	0.0127732	66.3028	6.051
nfkbil1	NFKBIL1	0.896859	Tissue-Specific	Ovary	Tissue-Specific	4.14775	9.24734	4.03582	4.30759	7.60259	7.85889	13.5933	7.5595	108.66	159.775	32.6788	5.03028
nfkbiz	NFKBIZ	0.899858	Tissue-Specific	Skin	Tissue-Specific	0.270887	0.884053	0.328243	0.420648	36.9064	28.1654	0.189497	0.135584	0.184444	0.0160757	6.75013	2.75492
nicn1	NICN1	0.911379	Tissue-Specific	Brain	Tissue-Specific	0.526553	0.123597	0.159294	0.245551	0.084502	0.191647	28.0154	0.0941235	13.9923	1.22705	4.466	2.15898
nid1a	NID1A	0.86389	Tissue-Specific	Heart	Tissue-Specific	64.7595	3.61389	4.84599	17.293	2.5789	15.0902	5.97332	5.71899	9.51952	0.480789	12.9874	3.69904
nipal4	NIPAL4	0.962868	Tissue-Specific	Gills	Tissue-Specific	0.108616	0.0979844	0.0205312	0.197132	0.967374	7.07621	0.228041	0.0729539	0.711783	0.209643	0.969027	-0.0453915
nkx6.2	NKX6.2	0.914497	Tissue-Specific	Brain	Tissue-Specific	0.0577507	0.263925	0.0883255	0.0617658	7.11984	2.09151	57.1198	0.116407	17.225	0.304169	8.44485	3.07807
nme4	NME4	0.971999	Tissue-Specific	Liver	Tissue-Specific	0.0731009	0.0921601	20.164	192.589	4.76357	3.9373	0.774131	0.0772962	4.5836	14.7151	24.177	4.59556
notch1a	NOTCH1A	0.863841	Tissue-Specific	Heart	Tissue-Specific	27.2368	5.719	0.228424	2.63324	3.5724	3.85033	5.99612	2.13187	3.75637	0.153148	5.52777	2.4667
notch3	NOTCH3	0.861301	Tissue-Specific	Skin	Tissue-Specific	1.65884	1.34848	2.45461	2.66169	80.4125	32.9342	21.478	4.70613	13.9056	5.68414	16.7244	4.06388
nova1	NOVA1	0.926835	Tissue-Specific	Brain	Tissue-Specific	1.91803	2.62767	1.26747	1.54994	2.02442	2.73667	52.4849	2.66039	9.72709	1.71097	7.87076	2.9765
npas1	NPAS1	0.961091	Tissue-Specific	Testis	Tissue-Specific	0.0192883	0.0176405	0.0266387	0.0180584	0.043651	0.0772265	5.44267	0.0432126	11.2974	0.0353133	1.70211	0.767324
npas4l	NPAS4L	0.950693	Tissue-Specific	Brain	Tissue-Specific	0.0558404	0.0864253	0.0279931	0.0164814	0.0378305	0.0496566	84.4125	0.0164015	12.4218	9.90642	10.7031	3.41996
npm1a	NPM1A	0.865406	Tissue-Specific	Ovary	Tissue-Specific	11.4643	32.4263	9.65047	16.0281	50.5933	24.3909	12.6057	15.7326	94.69	220.331	48.7913	5.60855
nppa	NPPA	0.954282	Tissue-Specific	Heart	Tissue-Specific	15664.8	0.544685	0.0698228	5271.6	0.196245	0.986313	0.140798	0.105462	3.00366	0.511773	2094.2	11.0322
npr3	NPR3	0.943981	Tissue-Specific	Gills	Tissue-Specific	3.15119	0.100113	0.020754	0.554246	0.060851	12.2943	1.80964	0.0441586	1.32765	0.590883	1.99538	0.996667
nprl3	NPRL3	0.883867	Tissue-Specific	Spleen	Tissue-Specific	603.786	8420.02	17.2681	404.127	130.002	772.517	564.268	8816.93	35.7567	14.2426	1977.89	10.9497
nr1h4	NR1H4	0.987244	Tissue-Specific	Liver	Tissue-Specific	0.019605	0.100009	0.00739191	18.255	0.0217368	0.0263158	0.13468	0.00152224	1.30576	0.919653	2.07917	1.05601
nrg1	NRG1	0.919099	Tissue-Specific	Skin	Tissue-Specific	0.00549148	0.0305783	0.0125369	0.0483057	9.23366	3.7157	2.8104	0.0718983	0.289585	0.0274716	1.62456	0.700052
nsun5	NSUN5	0.914948	Tissue-Specific	Ovary	Tissue-Specific	17.103	18.3926	22.6715	13.9244	30.5558	22.4886	15.3383	13.341	187.366	399.758	74.0939	6.21128
nt5dc1	NT5DC1	0.984409	Tissue-Specific	Gills	Tissue-Specific	0.18009	0.195981	0.0766782	0.900301	0.190762	42.4464	1.56378	0.24048	3.17896	1.30242	5.02759	2.32987
nt5e	NT5E	0.968797	Tissue-Specific	Ovary	Tissue-Specific	0.898157	1.1038	0.333662	1.99296	0.282112	2.15975	2.56769	1.69215	19.2886	94.2554	12.4574	3.63893
ntn5	NTN5	0.961155	Tissue-Specific	Muscle	Tissue-Specific	0.00580745	0.00894175	7.23554	0.00745345	0.624147	0.555587	0.0887986	0.00468032	1.08339	0.362526	0.997687	-0.00334053
nudt18	NUDT18	0.992618	Tissue-Specific	Muscle	Tissue-Specific	6.22496	4.67377	1003.87	5.54293	3.42403	11.4016	10.7347	5.75146	12.505	0.879437	106.501	6.73472
nudt8	NUDT8	0.940649	Tissue-Specific	Ovary	Tissue-Specific	19.6932	19.1086	11.9156	12.0037	14.8723	20.714	22.9474	16.6542	109.473	432.178	67.956	6.08653
numa1	NUMA1	0.95205	Tissue-Specific	Ovary	Tissue-Specific	0.741162	15.9568	0.317431	0.591843	9.73993	8.17224	1.0224	3.50643	48.5729	198.621	28.7242	4.8442
nup42	NUP42	0.91514	Tissue-Specific	Ovary	Tissue-Specific	14.543	20.7123	5.42834	9.06779	14.4162	18.5909	21.4097	17.6404	69.7409	227.933	41.9483	5.39054
nup43	NUP43	0.851133	Tissue-Specific	Ovary	Tissue-Specific	9.65883	17.2331	3.13049	8.10527	18.1484	14.2733	15.0876	9.25155	63.697	112.131	27.0717	4.75871
obsl1a	OBSL1A	0.956907	Tissue-Specific	Heart	Tissue-Specific	162.386	0.194812	28.3753	18.1587	0.326118	1.84367	2.82139	0.305198	4.87262	0.392096	21.9676	4.4573
obsl1b	OBSL1B	0.865621	Tissue-Specific	Muscle	Tissue-Specific	19.8083	0.170066	22.4235	4.29072	0.100912	0.415485	0.183703	0.138901	3.63984	0.195874	5.13673	2.36085
ofd1	OFD1	0.896395	Tissue-Specific	Ovary	Tissue-Specific	8.22208	11.7948	3.83713	3.51587	6.34143	6.80621	7.97138	10.0575	56.8967	113.105	22.8548	4.51443
olfm1b	OLFM1B	0.984893	Tissue-Specific	Brain	Tissue-Specific	0.151816	0.127516	0.389115	2.03805	1.40499	0.93116	152.036	0.125452	8.7447	0.668857	16.6618	4.05847
opn9	OPN9	0.982017	Tissue-Specific	Muscle	Tissue-Specific	683.936	27.0361	8188.35	473.578	13.0086	42.244	2.95047	22.0687	31.373	81.9781	956.653	9.90185
orc1	ORC1	0.868233	Tissue-Specific	Ovary	Tissue-Specific	0.393964	2.2022	0.125096	0.38431	2.05539	1.575	0.417882	0.792334	10.1859	13.9149	3.2047	1.68019
orc2	ORC2	0.949026	Tissue-Specific	Ovary	Tissue-Specific	4.99483	12.094	1.58008	3.33696	9.27074	6.06376	8.9564	5.30141	80.9954	261.809	39.4403	5.3016
orc3	ORC3	0.908803	Tissue-Specific	Ovary	Tissue-Specific	1.35366	6.42327	0.131439	1.16077	6.39215	4.7511	1.6867	2.39212	54.8594	88.0023	16.7153	4.0631
org	ORG	0.977858	Tissue-Specific	Ovary	Tissue-Specific	1.05872	0.553836	1.23725	0.49449	5.68823	0.13092	0.389345	0.212646	377.658	1688.43	207.585	7.69756
osgepl1	OSGEPL1	0.861875	Tissue-Specific	Ovary	Tissue-Specific	4.63048	3.3028	0.725322	2.10458	3.37697	4.85922	6.30431	3.62931	31.2723	41.9302	10.2135	3.35241
otc	OTC	0.868367	Tissue-Specific	Ovary	Tissue-Specific	0.551736	5.67075	2.39914	0.50537	8.22673	4.4404	1.20676	2.44141	55.0032	64.2586	14.4704	3.85503
otogl	OTOGL	0.970356	Tissue-Specific	Testis	Tissue-Specific	0.01607	0.0106397	0.0119757	0.079386	0.0544331	0.237695	5.10834	0.0141638	16.5227	0.00302283	2.20584	1.14133
otop2	OTOP2	0.977589	Tissue-Specific	Ovary	Tissue-Specific	5.48761	2.34182	1.45306	2.75119	4.85554	3.37038	12.2468	3.44733	129.377	720.132	88.5463	6.46836
otos	OTOS	0.92992	Tissue-Specific	Liver	Tissue-Specific	0.73725	0.0175638	0.114615	25.3871	0.224367	2.01659	11.3556	0.858412	0.916495	2.69593	4.4324	2.14809
otulina	OTULINA	0.921588	Tissue-Specific	Ovary	Tissue-Specific	9.23456	8.74122	2.41708	15.0284	11.5936	10.8351	14.1433	6.86222	63.1167	179.645	32.1617	5.00727
otx1	OTX1	0.981	Tissue-Specific	Ovary	Tissue-Specific	0.034544	0.00951792	0.0405508	0.023216	6.90503	1.39983	12.9147	0.0393857	8.62484	126.864	15.6856	3.97137
ovch1	OVCH1	0.989683	Tissue-Specific	Ovary	Tissue-Specific	0.647935	0.356495	0.261521	0.343424	1.21053	0.611779	0.790774	0.474326	20.0586	229.834	25.4589	4.6701
p2rx5	P2RX5	0.902115	Tissue-Specific	Muscle	Tissue-Specific	4.34761	0.97626	12.7605	1.48761	0.227214	0.487003	0.246054	1.04279	1.12451	0.0457377	2.27452	1.18556
p4ha3	P4HA3	0.884375	Tissue-Specific	Ovary	Tissue-Specific	0.229031	0.0167708	0.0589697	1.82556	2.85885	1.58506	1.25466	0.0252796	6.34362	10.7008	2.48986	1.31606
p4htm	P4HTM	0.935589	Tissue-Specific	Brain	Tissue-Specific	0.0577764	0.164942	0.205148	0.037406	0.0153325	0.11779	78.9681	0.120892	30.0922	0.126933	10.9907	3.45821
pabpc1l	PABPC1L	0.910545	Tissue-Specific	Ovary	Tissue-Specific	0.097894	0.213666	0.0405189	0.0317587	0.253884	0.230956	1.26791	0.161699	80.2456	86.5866	16.913	4.08006
pabpc4	PABPC4	0.878622	Tissue-Specific	Muscle	Tissue-Specific	506.185	12.0193	667.533	139.805	21.0359	40.8383	11.2299	3.80089	16.2658	0.957249	141.967	7.14941
pah	PAH	0.983473	Tissue-Specific	Liver	Tissue-Specific	0.0279861	0.045558	0.0541909	134.564	9.21953	2.82001	0.222995	0.107478	2.61579	5.43341	15.5111	3.95523
panx3	PANX3	0.976895	Tissue-Specific	Gills	Tissue-Specific	0.108767	0.029611	0.0313203	1.14319	0.0861908	13.6756	0.29938	0.0608289	1.86113	0.0480626	1.73441	0.794443
paqr6	PAQR6	0.900731	Tissue-Specific	Brain	Tissue-Specific	3.45378	0.852097	0.546735	0.719556	2.88129	2.97989	27.805	0.815276	4.18474	0.267921	4.45062	2.15401
parm1	PARM1	0.887622	Tissue-Specific	Head kidney	Tissue-Specific	2.59272	64.3514	0.184827	1.98943	5.04408	16.0834	3.75883	34.3327	0.54838	0.0512094	12.8937	3.68859
pax1b	PAX1B	0.935254	Tissue-Specific	Gills	Tissue-Specific	0.0120853	0.013212	0.00668145	0.051548	0.075897	11.501	0.302743	0.034532	6.81145	0.197534	1.90067	0.926511
pclaf	PCLAF	0.885862	Tissue-Specific	Ovary	Tissue-Specific	0.936703	24.2829	0.113604	0.835959	14.2797	12.1822	1.10179	5.85328	39.0768	94.6434	19.3306	4.27282
pcnt	PCNT	0.897865	Tissue-Specific	Ovary	Tissue-Specific	3.23687	8.16083	1.15697	1.99391	5.51475	5.17503	7.55002	6.15201	20.7631	59.6064	11.931	3.57664
pcolcea	PCOLCEA	0.969229	Tissue-Specific	Spleen	Tissue-Specific	21.7566	39.4725	1.31852	49.4954	5.47157	35.7346	23.0446	551.902	48.3626	2.23328	77.8792	6.28317
pdca	PDCA	0.99857	Tissue-Specific	Testis	Tissue-Specific	0.0170208	0.0123897	0.00741931	0.00404877	0.0114793	0.0251263	0.0771195	0.0195873	14.5756	0.0105367	1.47603	0.561725
pde6c	PDE6C	0.981571	Tissue-Specific	Liver	Tissue-Specific	0.478317	8.74022	5.02107	291.993	6.57439	6.12986	1.59475	1.81012	8.73337	21.3828	35.2457	5.13938
pdk4	PDK4	0.901799	Tissue-Specific	Heart	Tissue-Specific	343.865	9.11691	10.7735	88.6316	6.45442	10.3993	63.1155	8.05454	52.3157	13.7706	60.6497	5.92243
pdx1	PDX1	0.951845	Tissue-Specific	Liver	Tissue-Specific	6.93719	0.127254	0.164356	41.6805	1.51229	2.9289	2.14153	0.126247	8.36266	3.25036	6.72313	2.74913
pex11a	PEX11A	0.888855	Tissue-Specific	Ovary	Tissue-Specific	11.6938	2.9296	0.976581	10.3225	12.7267	7.54955	11.3301	2.92659	17.0344	68.2868	14.5777	3.86569
pfkfb3	PFKFB3	0.938503	Tissue-Specific	Head kidney	Tissue-Specific	28.333	220.964	18.8846	6.01454	4.25225	9.48042	16.6563	26.8204	16.9322	21.0973	36.9434	5.20725
pgam2	PGAM2	0.971119	Tissue-Specific	Muscle	Tissue-Specific	1093.08	23.7997	4836.46	125.659	8.55645	95.1706	2.30283	1.85008	0.745663	0.0382295	618.767	9.27325
pgm1	PGM1	0.927629	Tissue-Specific	Muscle	Tissue-Specific	116.586	82.3271	846.79	94.7244	17.0729	23.6885	85.1332	16.8226	52.7699	36.8821	137.28	7.10098
pgr	PGR	0.914989	Tissue-Specific	Liver	Tissue-Specific	0.174683	0.151928	0.01979	41.5189	0.152486	0.181605	0.611877	0.292602	31.8106	1.55531	7.64698	2.93489
phactr1	PHACTR1	0.873095	Tissue-Specific	Brain	Tissue-Specific	0.846525	0.322986	0.196501	0.371265	0.388008	0.576827	12.5473	0.526205	5.6396	0.871286	2.22865	1.15617
phc1	PHC1	0.902196	Tissue-Specific	Ovary	Tissue-Specific	6.13279	10.6259	2.37295	3.31252	10.8572	9.05787	11.1962	7.27742	56.0296	118.544	23.5406	4.55708
phc3	PHC3	0.912017	Tissue-Specific	Brain	Tissue-Specific	0.573744	0.832272	0.0450412	3.54615	1.28882	0.997401	38.7778	1.72371	12.0905	0.3027	6.01781	2.58924
phf24	PHF24	0.900091	Tissue-Specific	Brain	Tissue-Specific	0.0373022	0.0480727	0.0517871	0.0977096	0.0404043	0.0716497	17.4432	0.073256	11.8413	0.387391	3.00921	1.58938
phgdh	PHGDH	0.850119	Tissue-Specific	Ovary	Tissue-Specific	6.56727	22.6605	0.806966	6.78414	36.9757	19.2049	101.723	10.2869	130.019	208.495	54.3523	5.76427
pi4kab	PI4KAB	0.966062	Tissue-Specific	Liver	Tissue-Specific	5.17109	8.2307	1.53148	314.115	7.17526	10.0391	30.8267	8.22733	9.75515	27.0322	42.2103	5.39952
pif1	PIF1	0.973847	Tissue-Specific	Ovary	Tissue-Specific	2.66112	1.99714	0.542562	0.660039	1.0293	1.49699	1.59047	0.734618	14.8557	94.7955	12.0363	3.58933
pih1d2	PIH1D2	0.983013	Tissue-Specific	Testis	Tissue-Specific	0.0638091	0.0914331	0.0590065	0.108702	0.118723	0.202787	8.60037	0.00840455	44.1963	0.0471486	5.34967	2.41945
pik3r6b	PIK3R6B	0.903155	Tissue-Specific	Gills	Tissue-Specific	0.011507	0.0492229	0.0540542	0.0605366	4.40449	10.713	0.213886	0.0635325	2.20461	0.0711659	1.7846	0.835602
pitpnc1b	PITPNC1B	0.912333	Tissue-Specific	Skin	Tissue-Specific	0.226576	0.576589	0.0879761	0.503715	36.123	16.8453	2.67741	0.837674	2.04609	0.0881642	6.00124	2.58526
pitx1	PITX1	0.937042	Tissue-Specific	Gills	Tissue-Specific	0.0139733	0.0622163	0.0957434	0.126083	8.8186	29.9683	4.33571	0.251629	1.9542	2.76933	4.83958	2.27488
pkhd1l1.1	PKHD1L1.1	0.968228	Tissue-Specific	Testis	Tissue-Specific	0.0393143	0.0116232	0.00989418	0.00939244	0.0329634	1.56432	0.0816594	0.0196363	11.1125	0.110938	1.29922	0.377651
pkib	PKIB	0.887257	Tissue-Specific	Brain	Tissue-Specific	0.205646	0.10026	0.3536	0.112095	0.356322	0.557705	13.6001	0.111259	9.52612	0.985981	2.59091	1.37346
pklr	PKLR	0.971378	Tissue-Specific	Ovary	Tissue-Specific	1.56625	0.208865	0.183633	32.4403	1.28513	3.03623	1.99968	0.0181823	39.5168	271.397	35.1652	5.13608
pkmb	PKMB	0.989454	Tissue-Specific	Muscle	Tissue-Specific	1701.39	29.2778	19996.9	262.075	27.8145	65.7943	3.76943	0.637693	19.1675	2.24091	2210.91	11.1104
pkp1b	PKP1B	0.955604	Tissue-Specific	Skin	Tissue-Specific	2.11118	0.16141	1.01016	0.759659	116.498	26.0406	2.26185	0.430812	5.15126	0.0964049	15.4521	3.94973
pkp3a	PKP3A	0.930016	Tissue-Specific	Skin	Tissue-Specific	0.0847063	0.0944007	0.154518	7.6043	127.111	62.3389	0.506935	0.14662	14.0727	1.48635	21.36	4.41684
pla1a	PLA1A	0.858821	Tissue-Specific	Liver	Tissue-Specific	1.61045	0.294073	0.233336	98.2146	0.244237	0.143382	36.3555	0.22158	14.0521	78.926	23.0295	4.52541
pla2g3	PLA2G3	0.977429	Tissue-Specific	Liver	Tissue-Specific	0.101884	0.0596292	0.0229236	52.4119	0.0619607	0.0286566	2.68269	0.0375637	7.09585	1.82695	6.433	2.68549
plaa	PLAA	0.883678	Tissue-Specific	Ovary	Tissue-Specific	20.8249	30.2391	24.8553	12.5849	27.8117	37.4457	30.6493	20.129	97.9749	267.298	56.9813	5.83242
plek2	PLEK2	0.926515	Tissue-Specific	Skin	Tissue-Specific	0.269936	0.163911	0.0129956	0.0663298	5.91024	3.57443	0.225571	0.153071	1.18833	0.00958998	1.15744	0.210938
plekhg6	PLEKHG6	0.896749	Tissue-Specific	Skin	Tissue-Specific	0.397603	0.484225	0.271149	0.768767	20.1406	14.675	0.431173	0.869826	2.4477	0.0337958	4.05197	2.01862
plin2	PLIN2	0.870082	Tissue-Specific	Liver	Tissue-Specific	25.0515	46.6457	11.4271	409.328	22.4895	46.8448	9.85669	40.5444	71.7297	155.493	83.941	6.3913
plk4	PLK4	0.854987	Tissue-Specific	Ovary	Tissue-Specific	1.15642	14.3283	0.234184	0.736749	7.11705	6.26642	1.52611	2.64342	31.2558	47.5638	11.2828	3.49606
pln	PLN	0.97215	Tissue-Specific	Heart	Tissue-Specific	662.31	0.53898	1.66281	117.103	1.41969	3.0389	14.7719	0.187223	0.660799	0.0496497	80.1742	6.32507
plvapa	PLVAPA	0.93429	Tissue-Specific	Spleen	Tissue-Specific	3.42507	200.616	28.3179	9.87087	25.4402	52.2606	36.7467	490.851	35.1604	1.51149	88.42	6.4663
plvapb	PLVAPB	0.934659	Tissue-Specific	Spleen	Tissue-Specific	3.65129	19.9591	1.14271	12.4737	0.513964	10.0667	1.81061	74.903	9.44082	1.86963	13.5831	3.76375
pmela	PMELA	0.915267	Tissue-Specific	Skin	Tissue-Specific	0.0210865	0.70258	0.0297842	0.143566	21.3606	0.807743	1.19788	0.0717554	11.8233	0.333183	3.64915	1.86756
pms2	PMS2	0.877613	Tissue-Specific	Ovary	Tissue-Specific	4.41691	6.6766	0.706087	2.18308	5.44793	4.33882	8.09943	3.97046	50.0001	68.8738	15.4713	3.95152
pnp5a	PNP5A	0.8868	Tissue-Specific	Liver	Tissue-Specific	138.392	3.07737	13.0863	249.584	47.2443	10.4085	28.4836	6.75992	13.9652	10.8326	52.1834	5.70552
pof1b	POF1B	0.927595	Tissue-Specific	Skin	Tissue-Specific	0.373755	0.111839	0.100498	1.2252	24.2441	12.1083	2.72704	0.247761	2.10697	0.161601	4.3407	2.11793
pole2	POLE2	0.887703	Tissue-Specific	Ovary	Tissue-Specific	0.522554	8.17185	0.166909	0.492142	6.91428	4.6044	2.87363	2.57339	30.154	51.6869	10.816	3.4351
poln	POLN	0.875759	Tissue-Specific	Brain	Tissue-Specific	0.285514	2.18064	0.072365	0.166497	2.03132	1.36637	26.6192	0.642659	8.25912	12.3913	5.40149	2.43336
pom121	POM121	0.879461	Tissue-Specific	Ovary	Tissue-Specific	5.4111	11.7465	4.28851	3.81635	14.2846	11.1678	9.65151	8.11335	18.8415	78.5866	16.5908	4.05231
popdc2	POPDC2	0.951928	Tissue-Specific	Heart	Tissue-Specific	328.7	1.11175	8.01431	51.2399	0.530324	1.22849	2.29804	8.36649	21.5163	22.468	44.5473	5.47727
pou2f3	POU2F3	0.886623	Tissue-Specific	Skin	Tissue-Specific	0.00520708	0.0292991	0.0465187	0.0356422	5.76024	5.285	0.164522	0.0284898	0.0954041	0.00755926	1.14579	0.19634
ppp1r14c	PPP1R14C	0.920573	Tissue-Specific	Heart	Tissue-Specific	64.5982	0.205857	2.28206	11.4436	3.35559	2.3929	17.3493	0.428204	5.07644	0.0643824	10.7197	3.42219
ppp1r1b	PPP1R1B	0.872885	Tissue-Specific	Liver	Tissue-Specific	0.0753834	2.5008	0.617066	26.5122	0.209581	2.84245	32.0279	0.21012	0.0701333	2.82812	6.78938	2.76328
ppp1r3aa	PPP1R3AA	0.974592	Tissue-Specific	Muscle	Tissue-Specific	10.4705	0.176768	90.5434	0.476361	0.151047	1.70627	4.79627	0.00496663	5.33615	0.125023	11.3787	3.50826
ppp1r3b	PPP1R3B	0.96353	Tissue-Specific	Ovary	Tissue-Specific	1.4554	0.126316	0.199028	8.34625	0.711295	0.776225	0.778471	0.118009	8.32072	53.9487	7.47804	2.90266
pprc1	PPRC1	0.919035	Tissue-Specific	Ovary	Tissue-Specific	8.10546	14.3435	8.02588	8.91703	31.9117	16.6334	9.63989	9.88984	77.5055	243.627	42.8599	5.42156
prdm1c	PRDM1C	0.920036	Tissue-Specific	Gills	Tissue-Specific	1.13717	3.19138	0.14333	0.835633	3.39257	23.5383	0.378399	3.83846	0.946059	0.195058	3.75963	1.91059
prdm5	PRDM5	0.978281	Tissue-Specific	Testis	Tissue-Specific	0.135923	0.0932169	0.142414	0.0774	0.284986	0.558285	0.26257	0.193443	9.45624	0.00562582	1.12101	0.1648
prelid3a	PRELID3A	0.873413	Tissue-Specific	Brain	Tissue-Specific	1.11811	1.64617	0.270848	0.6802	0.480142	0.890516	25.501	0.746514	11.7223	1.36854	4.44243	2.15135
prg4b	PRG4B	0.975959	Tissue-Specific	Liver	Tissue-Specific	67.0704	3.16053	0.438031	436.93	1.13445	2.83485	1.93416	3.39119	12.6179	3.46519	53.2977	5.736
prim2	PRIM2	0.863719	Tissue-Specific	Ovary	Tissue-Specific	0.607546	2.04284	0.675326	0.325973	2.4131	1.36367	2.49867	0.844578	16.2248	20.0414	4.70379	2.23382
prkar1b	PRKAR1B	0.930987	Tissue-Specific	Brain	Tissue-Specific	0.271802	0.557284	0.090799	0.0746035	2.26783	1.26912	21.1669	0.931995	2.92682	0.148364	2.97056	1.57073
prkcea	PRKCEA	0.919221	Tissue-Specific	Brain	Tissue-Specific	2.53654	0.265398	0.296891	0.772863	1.66508	1.96011	37.6322	0.551648	8.93781	2.01268	5.66313	2.5016
prkd4	PRKD4	0.995207	Tissue-Specific	Muscle	Tissue-Specific	0.426648	1.29089	1047.73	1.39986	1.61217	20.0992	3.85213	0.734251	13.1694	0.186132	109.051	6.76885
prkg3	PRKG3	0.890069	Tissue-Specific	Liver	Tissue-Specific	0.0255232	0.0385461	0.00391824	5.12378	2.94232	0.0437628	0.574766	0.0433233	1.15143	0.136539	1.00839	0.0120557
prlra	PRLRA	0.893377	Tissue-Specific	Gills	Tissue-Specific	0.0719089	0.238681	1.49719	1.46486	8.13532	24.0421	2.02307	1.61647	4.50762	0.0570133	4.36543	2.12612
prmt5	PRMT5	0.850529	Tissue-Specific	Ovary	Tissue-Specific	24.2215	25.9803	6.39802	12.8056	48.9854	29.9827	34.3909	15.1017	169.782	254.687	62.2335	5.95962
proca	PROCA	0.992254	Tissue-Specific	Liver	Tissue-Specific	0.374524	0.169491	0.152196	292.247	0.208304	0.292328	0.360092	0.151583	0.701567	17.0662	31.1723	4.96219
proza	PROZA	0.959737	Tissue-Specific	Brain	Tissue-Specific	26.9756	6.38021	7.08795	17.0252	10.0504	27.7937	614.302	21.2162	32.4655	5.11902	76.8416	6.26382
prozb	PROZB	0.993626	Tissue-Specific	Liver	Tissue-Specific	0.226091	0.0761122	0.0272928	116.802	0.0859281	0.0967226	0.623509	0.0871313	0.482887	5.15285	12.3661	3.62831
prph	PRPH	0.910078	Tissue-Specific	Brain	Tissue-Specific	0.432544	0.760986	0.058714	1.64991	0.522175	0.838414	23.5982	0.475924	7.55142	0.883441	3.67717	1.8786
prr33	PRR33	0.98999	Tissue-Specific	Muscle	Tissue-Specific	29.4707	1.54684	1046.32	14.974	4.89261	7.76423	1.98181	0.458101	9.14966	46.1322	116.269	6.86132
prrt1	PRRT1	0.946663	Tissue-Specific	Brain	Tissue-Specific	2.6566	6.94733	0.177928	0.991945	4.4955	8.70854	166.213	8.80568	16.2368	0.0293602	21.5262	4.42802
ptafr	PTAFR	0.872917	Tissue-Specific	Head kidney	Tissue-Specific	5.70628	99.7334	0.649679	3.96074	30.4005	23.0037	4.55247	29.3572	16.7086	2.81213	21.6885	4.43886
ptger4b	PTGER4B	0.890549	Tissue-Specific	Skin	Tissue-Specific	4.78701	12.5407	0.471693	2.97979	76.2498	23.1289	3.13664	12.7078	10.0901	0.0667497	14.6159	3.86947
ptges	PTGES	0.906615	Tissue-Specific	Heart	Tissue-Specific	100.04	1.18422	0.968325	18.8914	11.3658	19.7065	12.6005	0.781383	6.89773	0.471521	17.2907	4.11192
pth2	PTH2	0.943359	Tissue-Specific	Ovary	Tissue-Specific	0.0831773	0.311864	0.0131982	0.394441	0.147113	0.33731	1.98045	0.18294	16.9122	33.6084	5.39711	2.43219
ptk2bb	PTK2BB	0.953684	Tissue-Specific	Skin	Tissue-Specific	0.0740934	0.551589	0.0480775	1.06731	54.9608	16.3968	0.665351	0.0802676	5.76668	0.0788407	7.96898	2.99439
ptn	PTN	0.967359	Tissue-Specific	Brain	Tissue-Specific	0.554532	0.0910575	0.0092072	5.9477	0.590174	4.04861	61.9584	0.172785	0.812298	0.0509109	7.42357	2.89211
ptprnb	PTPRNB	0.957275	Tissue-Specific	Brain	Tissue-Specific	0.312618	2.58468	0.188135	0.315453	0.752583	2.10871	75.8848	2.43277	10.2655	0.0843009	9.49296	3.24686
ptprq	PTPRQ	0.992094	Tissue-Specific	Testis	Tissue-Specific	0.0115189	0.0440074	0.140904	0.0276514	0.0764473	0.0791828	0.427515	0.0381063	10.866	0.00590064	1.17172	0.228632
pttg1ipa	PTTG1IPA	0.906171	Tissue-Specific	Gills	Tissue-Specific	0.567257	3.61001	0.70782	0.768973	57.2725	118.087	7.2794	1.43178	11.5126	2.70329	20.394	4.35007
ptx3a	PTX3A	0.9901	Tissue-Specific	Skin	Tissue-Specific	0.54785	0.121461	0.0163809	0.0960234	51.9612	3.02275	1.00427	0.146444	0.949827	0.0825184	5.79487	2.53478
pygl	PYGL	0.925273	Tissue-Specific	Head kidney	Tissue-Specific	8.01211	319.3	0.613889	91.2189	33.7861	22.535	9.33789	11.9017	17.678	55.7573	57.014	5.83325
qsox1	QSOX1	0.876591	Tissue-Specific	Liver	Tissue-Specific	4.03768	3.04178	0.485868	24.7877	2.42125	3.4772	2.69727	3.49695	3.8397	3.54234	5.18278	2.37373
qtrt1	QTRT1	0.886275	Tissue-Specific	Ovary	Tissue-Specific	2.74666	4.87714	0.990619	2.96697	4.83076	5.64175	4.15653	3.61256	12.8321	38.7783	8.14334	3.02562
rab15	RAB15	0.902842	Tissue-Specific	Brain	Tissue-Specific	0.285356	0.253389	0.214161	0.448646	0.302308	1.27152	21.5545	0.438547	8.82776	0.834235	3.44304	1.78368
rab30	RAB30	0.921664	Tissue-Specific	Brain	Tissue-Specific	22.081	2.79924	1.41291	6.31177	6.72195	8.83476	198.299	6.63604	43.0689	0.307916	29.6474	4.88983
rab34b	RAB34B	0.961823	Tissue-Specific	Skin	Tissue-Specific	0.0918309	0.126924	0.0113939	0.13525	12.2893	0.611885	0.313375	0.0985783	2.69497	0.136562	1.65101	0.723346
rab38c	RAB38C	0.9489	Tissue-Specific	Ovary	Tissue-Specific	0.0377914	0.0147119	0.0452462	0.0483288	2.99026	0.0529582	0.611912	0.00595185	5.57393	17.2955	2.66766	1.41557
rab42a	RAB42A	0.972532	Tissue-Specific	Brain	Tissue-Specific	0.218549	1.10506	0.104205	0.198204	1.32696	4.4389	154.441	0.939502	16.607	0.420559	17.98	4.16832
rac3b	RAC3B	0.982664	Tissue-Specific	Brain	Tissue-Specific	0.386065	1.29777	0.250337	0.350998	3.17922	2.22679	195.679	1.69116	10.4315	0.0663636	21.5559	4.43001
rad21b	RAD21B	0.928228	Tissue-Specific	Brain	Tissue-Specific	9.11402	0.203552	0.0695835	1.12276	0.133395	0.363931	74.9078	0.187166	23.7722	0.504997	11.0379	3.4644
rad51ap1	RAD51AP1	0.916279	Tissue-Specific	Ovary	Tissue-Specific	0.935667	16.3407	0.0129893	0.735749	10.0601	5.66737	7.86294	4.24369	44.7166	115.829	20.6405	4.3674
rad54l	RAD54L	0.852307	Tissue-Specific	Ovary	Tissue-Specific	0.112451	1.01271	0.0907462	0.0886783	0.576959	0.365661	0.705066	0.361764	6.18686	6.36645	1.58673	0.666061
radil	RADIL	0.911163	Tissue-Specific	Brain	Tissue-Specific	1.07778	0.745871	1.48277	0.53874	0.679453	0.793542	27.5179	0.840781	7.56233	1.49187	4.27311	2.09529
rasl11b	RASL11B	0.98377	Tissue-Specific	Ovary	Tissue-Specific	1.68472	0.186587	0.541763	0.85534	1.74669	5.4195	15.9521	0.141981	36.9628	356.358	41.9849	5.3918
raver1	RAVER1	0.927787	Tissue-Specific	Ovary	Tissue-Specific	0.7308	7.27593	0.0876978	1.39838	3.06019	3.18413	1.94769	1.64648	22.1124	58.9246	10.0368	3.32723
rbm24a	RBM24A	0.930534	Tissue-Specific	Heart	Tissue-Specific	51.0185	0.147535	9.51375	7.892	0.754201	2.53453	2.16991	0.431524	4.12979	0.0872587	7.8679	2.97598
rbm24b	RBM24B	0.968314	Tissue-Specific	Muscle	Tissue-Specific	9.66506	1.01397	240.374	3.91656	0.508367	5.64328	1.08773	0.19349	10.4227	25.5834	29.8409	4.89922
rbm44	RBM44	0.986491	Tissue-Specific	Testis	Tissue-Specific	0.054453	0.0233638	0.118682	0.0339166	0.411618	0.237994	1.7199	0.0724138	445.984	45.2504	49.3907	5.62617
rbp4	RBP4	0.983801	Tissue-Specific	Liver	Tissue-Specific	3.99889	75.3995	59.6305	3636.7	62.4192	57.3698	13.7396	11.4074	29.3998	213.25	416.331	8.70159
rbp7b	RBP7B	0.964662	Tissue-Specific	Head kidney	Tissue-Specific	1.95139	72.5555	0.636799	2.21508	2.23971	4.40613	8.94293	5.88055	2.32198	0.319545	10.147	3.34298
rcan3	RCAN3	0.917351	Tissue-Specific	Brain	Tissue-Specific	10.299	0.320213	1.28912	2.0294	0.39187	1.50821	45.0949	0.434437	8.2077	0.0592842	6.96341	2.79979
rcvrn2	RCVRN2	0.931107	Tissue-Specific	Gills	Tissue-Specific	0.896947	0.645408	0.297608	0.460569	0.329132	18.1765	1.56859	0.933916	10.4692	0.0418083	3.38197	1.75787
rdh1	RDH1	0.903215	Tissue-Specific	Liver	Tissue-Specific	0.0217711	0.194753	0.028205	28.5394	0.238128	0.810836	8.80936	0.139535	20.9043	3.68572	6.33721	2.66385
rdh12l	RDH12L	0.879004	Tissue-Specific	Ovary	Tissue-Specific	6.80172	21.2804	2.68898	4.26513	11.9777	17.7836	11.805	4.79596	28.9231	97.8028	20.8124	4.37937
rec8b	REC8B	0.983486	Tissue-Specific	Testis	Tissue-Specific	0.069496	0.0395542	0.0099005	0.877499	0.113119	0.914076	1.05886	0.0162235	23.0295	0.0097413	2.6138	1.38615
rem1	REM1	0.865601	Tissue-Specific	Heart	Tissue-Specific	10.8185	0.399251	0.324416	4.68045	0.377345	1.09577	0.601542	1.7753	1.39357	0.130135	2.15963	1.11079
rerglb	RERGLB	0.980625	Tissue-Specific	Spleen	Tissue-Specific	0.108769	0.034819	0.0167034	0.0475771	0.0505845	0.600224	0.576685	9.66402	1.26338	0.0164348	1.23792	0.307918
ret	RET	0.96067	Tissue-Specific	Testis	Tissue-Specific	0.177607	0.0374451	0.0689599	0.447985	0.346986	0.74908	3.709	0.0978522	13.6389	0.0376723	1.93115	0.949459
rfwd3	RFWD3	0.85995	Tissue-Specific	Ovary	Tissue-Specific	0.343513	1.33248	0.196905	0.178922	0.966234	0.746564	1.51164	0.859803	2.81355	6.25872	1.52083	0.604862
rgcc	RGCC	0.964278	Tissue-Specific	Muscle	Tissue-Specific	7.87059	10.4879	247.399	3.28245	1.14449	18.3649	11.7593	8.61496	4.89079	0.168634	31.3983	4.97261
rgs5a	RGS5A	0.91177	Tissue-Specific	Gills	Tissue-Specific	16.8322	22.1971	7.89065	12.6385	9.98949	220.021	74.6868	30.4583	8.85267	0.295543	40.3862	5.33579
rgs5b	RGS5B	0.947298	Tissue-Specific	Spleen	Tissue-Specific	10.1406	24.0935	0.24372	6.26961	2.10311	8.82999	47.9222	134.237	0.687837	0.1199	23.4648	4.55242
rhbg	RHBG	0.954401	Tissue-Specific	Gills	Tissue-Specific	0.133704	0.330402	0.082311	0.301354	38.4448	115.803	8.04118	0.0395722	3.29145	0.12116	16.6589	4.05822
rhoua	RHOUA	0.88704	Tissue-Specific	Liver	Tissue-Specific	22.8374	2.73323	2.4112	42.7278	1.34428	1.85183	6.07325	5.25103	7.31864	1.3472	9.38958	3.23106
rims3	RIMS3	0.927106	Tissue-Specific	Brain	Tissue-Specific	0.268392	3.90232	0.0386628	2.58422	0.664101	1.59193	41.4698	1.49761	6.50177	0.300074	5.88189	2.55628
rnd1b	RND1B	0.977456	Tissue-Specific	Brain	Tissue-Specific	0.261665	0.415275	0.230595	0.196103	0.366474	1.18354	66.4596	0.436129	4.52826	0.966902	7.50446	2.90775
rnf183	RNF183	0.929001	Tissue-Specific	Gills	Tissue-Specific	0.233537	2.45106	1.08094	0.269336	67.4468	143.493	2.31215	1.08169	1.94221	0.332512	22.0643	4.46364
rnf25	RNF25	0.899378	Tissue-Specific	Ovary	Tissue-Specific	9.49667	7.03181	1.97011	7.69262	9.10112	9.16445	18.1687	6.5289	64.4329	128.685	26.2272	4.71299
ro60	RO60	0.855487	Tissue-Specific	Ovary	Tissue-Specific	5.31058	2.58863	1.39996	2.08131	3.22761	3.57044	8.6762	4.31733	23.9665	36.3987	9.15373	3.19436
rpp21	RPP21	0.94481	Tissue-Specific	Ovary	Tissue-Specific	3.40047	2.63794	0.227865	3.38808	5.85815	4.34755	7.00905	2.32883	40.2704	123.026	19.2494	4.26674
rpp25l	RPP25L	0.899471	Tissue-Specific	Ovary	Tissue-Specific	2.09626	3.47157	0.448044	1.97654	5.32675	2.41761	3.125	1.26442	10.3934	32.3082	6.28278	2.6514
rps6kl1	RPS6KL1	0.85626	Tissue-Specific	Brain	Tissue-Specific	1.83218	1.93168	0.823769	2.5859	1.57529	4.45911	61.508	4.82182	33.0459	0.329637	11.2913	3.49714
rpusd2	RPUSD2	0.944708	Tissue-Specific	Ovary	Tissue-Specific	10.7999	7.49853	2.42442	7.65583	10.8006	9.76736	25.8397	6.49456	107.515	328.619	51.7415	5.69325
rrp9	RRP9	0.932412	Tissue-Specific	Ovary	Tissue-Specific	7.63641	14.0159	3.83845	7.65672	19.7524	14.219	11.8477	9.80962	87.618	270.576	44.697	5.48211
rsad1	RSAD1	0.964142	Tissue-Specific	Testis	Tissue-Specific	15.2482	6.35525	2.12755	5.47251	9.52426	9.24708	25.6288	6.17294	291.979	16.4345	38.819	5.27869
rsph1	RSPH1	0.973447	Tissue-Specific	Testis	Tissue-Specific	0.219315	0.227638	0.086227	0.186991	0.516184	0.644152	4.12315	0.177315	29.1773	1.15182	3.65101	1.8683
rsph3	RSPH3	0.980603	Tissue-Specific	Testis	Tissue-Specific	0.396973	0.448979	0.253047	0.260071	0.389838	1.10863	3.95751	0.368253	42.5234	0.930098	5.06368	2.34019
rsph4a	RSPH4A	0.95384	Tissue-Specific	Testis	Tissue-Specific	0.138373	0.210888	0.0877434	0.0916793	0.145472	0.199098	6.21115	0.195023	15.0522	0.345731	2.26774	1.18125
rspo1	RSPO1	0.887542	Tissue-Specific	Liver	Tissue-Specific	0.336442	0.146264	0.0526537	10.0864	0.274583	4.26376	3.22458	0.581891	1.58697	0.373297	2.09268	1.06535
rtn1a	RTN1A	0.960943	Tissue-Specific	Brain	Tissue-Specific	77.6708	1.21551	17.9336	18.3755	0.919322	8.12603	511.13	3.65307	5.95391	1.22863	64.6206	6.01392
rtn2a	RTN2A	0.942356	Tissue-Specific	Muscle	Tissue-Specific	1.16412	0.0786329	45.8561	0.29254	0.0309053	1.55798	12.5165	0.0624722	4.60173	4.55845	7.07194	2.82211
rundc3aa	RUNDC3AA	0.989838	Tissue-Specific	Brain	Tissue-Specific	0.57055	0.407301	3.54711	0.899046	3.30072	2.46407	532.75	0.518015	18.3008	4.50231	56.726	5.82594
rundc3ab	RUNDC3AB	0.950986	Tissue-Specific	Brain	Tissue-Specific	0.134603	1.89524	0.025385	0.197758	0.0290678	0.309389	46.842	0.895006	9.47835	0.243524	6.00503	2.58617
runx2b	RUNX2B	0.874934	Tissue-Specific	Skin	Tissue-Specific	0.0246422	0.0343335	0.0541466	0.0360284	4.8987	3.86479	0.760508	0.0877342	2.53357	0.0366091	1.23311	0.302298
ryr1a	RYR1A	0.963497	Tissue-Specific	Muscle	Tissue-Specific	0.0302068	0.119362	14.8594	0.0245491	0.1096	0.468322	0.63695	0.0333644	3.48111	0.0691899	1.98321	0.987834
ryr1b	RYR1B	0.976839	Tissue-Specific	Muscle	Tissue-Specific	0.0403049	0.203621	81.2057	0.0366452	0.160484	1.68789	14.9955	0.148014	3.33263	0.0215812	10.1832	3.34813
ryr2b	RYR2B	0.956464	Tissue-Specific	Heart	Tissue-Specific	76.6339	0.134543	0.0258624	12.914	0.00574703	0.0268104	0.0870804	0.0209401	13.7577	0.068315	10.3675	3.37399
ryr3	RYR3	0.984556	Tissue-Specific	Muscle	Tissue-Specific	0.157158	0.145248	48.4406	0.111929	0.129135	0.37625	2.97065	0.0666246	2.82596	0.750461	5.5974	2.48476
s100a1	S100A1	0.956823	Tissue-Specific	Ovary	Tissue-Specific	0.475443	0.171719	1.24661	0.826921	36.2	274.366	2.11402	0.0316112	127.293	1077.33	152.006	7.24798
s100a11	S100A11	0.951217	Tissue-Specific	Gills	Tissue-Specific	0.23026	0.277626	0.307453	0.861295	51.2629	113.061	0.916407	0.385998	0.464732	0.945115	16.8712	4.07649
s100b	S100B	0.992334	Tissue-Specific	Brain	Tissue-Specific	3.28246	29.5914	5.41462	2.13358	0.575804	4.33493	2296.49	31.6133	0.871809	0.0703563	237.437	7.8914
s100v2	S100V2	0.913856	Tissue-Specific	Skin	Tissue-Specific	20.1602	29.6342	7.11093	38.746	722.333	397.258	37.5665	18.6587	77.117	0.830245	134.941	7.07619
sall2	SALL2	0.905275	Tissue-Specific	Ovary	Tissue-Specific	10.01	0.446609	0.994201	5.72999	1.5457	2.54987	34.136	0.695609	47.8411	94.7326	19.8682	4.31239
sarm1	SARM1	0.972374	Tissue-Specific	Liver	Tissue-Specific	3.18406	1.08468	0.170419	140.06	6.39173	2.57545	15.3583	1.56712	9.03836	4.29248	18.3722	4.19945
sass6	SASS6	0.868436	Tissue-Specific	Ovary	Tissue-Specific	0.214616	4.55441	0.157764	0.498285	3.82065	2.09195	0.611973	1.05643	19.1904	25.5688	5.77653	2.5302
sc5d	SC5D	0.910298	Tissue-Specific	Liver	Tissue-Specific	0.887824	0.834693	0.0471131	27.4184	3.1064	4.17556	4.85981	0.970047	4.2814	2.72118	4.93024	2.30166
scamp5a	SCAMP5A	0.993276	Tissue-Specific	Brain	Tissue-Specific	0.0288764	0.0717164	0.00552055	0.192648	0.546748	2.98256	314.348	0.0569331	7.68422	1.07549	32.6992	5.03118
scarf1	SCARF1	0.898869	Tissue-Specific	Liver	Tissue-Specific	7.11185	2.08542	0.334964	40.056	3.84877	3.5164	5.89717	2.95556	13.1063	2.42429	8.13367	3.02391
scdb	SCDB	0.870333	Tissue-Specific	Liver	Tissue-Specific	112.838	24.8385	43.05	473.729	60.4419	30.5468	219.887	28.1878	41.0087	52.79	108.732	6.76463
scel	SCEL	0.934211	Tissue-Specific	Gills	Tissue-Specific	0.0496506	0.0639658	0.361949	0.125013	47.9255	97.1406	0.17437	0.0656721	3.55392	2.42757	15.1888	3.92494
scinlb	SCINLB	0.893848	Tissue-Specific	Head kidney	Tissue-Specific	13.8505	331.748	2.72283	6.49812	127.066	156.383	6.737	33.3383	7.70368	1.16311	68.721	6.10268
scn8aa	SCN8AA	0.979815	Tissue-Specific	Brain	Tissue-Specific	0.0593102	0.0754177	0.00359281	0.0947369	0.084703	0.0938174	107.245	0.092037	12.2833	0.510812	12.0543	3.59147
sdr42e2	SDR42E2	0.903368	Tissue-Specific	Ovary	Tissue-Specific	0.0710074	0.200337	0.033271	0.0285753	0.111524	0.0177897	0.375492	0.116917	6.85212	7.77044	1.55775	0.639461
sec14l7	SEC14L7	0.981364	Tissue-Specific	Liver	Tissue-Specific	0.120082	0.126626	0.052061	53.4502	0.0859837	0.0947639	1.54999	0.112422	6.13928	2.68817	6.44196	2.6875
selenbp1	SELENBP1	0.930097	Tissue-Specific	Heart	Tissue-Specific	71.3941	1.70318	0.836789	20.3242	0.507433	1.34567	8.31586	1.75337	6.59916	1.08748	11.3867	3.50928
selenop2	SELENOP2	0.990839	Tissue-Specific	Liver	Tissue-Specific	0.0543416	0.0285207	0.0683218	608.65	0.056924	0.0154103	0.0460725	0.0561031	0.912423	44.5485	65.4437	6.03218
sema3ab	SEMA3AB	0.885593	Tissue-Specific	Heart	Tissue-Specific	19.0666	0.0753337	3.01377	1.66037	0.828371	0.74393	12.9056	0.0175634	2.28995	0.0152589	4.06168	2.02208
sema3d	SEMA3D	0.887161	Tissue-Specific	Spleen	Tissue-Specific	0.0977317	0.101573	0.0130762	0.847733	1.16634	3.2749	0.911347	7.22372	5.19113	0.0328903	1.88604	0.915364
serpinc1	SERPINC1	0.995729	Tissue-Specific	Liver	Tissue-Specific	0.420725	0.313035	0.155002	200.056	0.401618	0.283429	0.6362	0.304431	1.0004	4.11799	20.7689	4.37636
serpinf2b	SERPINF2B	0.986704	Tissue-Specific	Liver	Tissue-Specific	0.558825	2.70963	1.61552	953.524	2.82972	3.61721	1.78396	5.14924	49.6425	42.3112	106.374	6.733
serpini1	SERPINI1	0.949052	Tissue-Specific	Brain	Tissue-Specific	3.18815	0.364629	5.93176	2.45833	0.0663268	0.312656	66.3412	0.767374	7.30907	0.860638	8.76001	3.13093
sfr1	SFR1	0.982566	Tissue-Specific	Testis	Tissue-Specific	18.1836	15.5017	9.14058	9.21746	11.1265	16.6045	8.64313	16.1715	1466.7	96.7673	166.806	7.38202
sfrp2l	SFRP2L	0.887909	Tissue-Specific	Ovary	Tissue-Specific	1.85036	0.942761	0.335814	0.500355	4.05187	3.15673	3.50701	0.660519	23.204	32.7429	7.09523	2.82685
sfrp5	SFRP5	0.878237	Tissue-Specific	Gills	Tissue-Specific	8.45024	0.480895	0.148257	2.20069	0.672239	65.7276	27.4446	14.4941	26.4088	0.0116278	14.6039	3.86828
sgip1a	SGIP1A	0.918654	Tissue-Specific	Brain	Tissue-Specific	0.286273	0.217848	0.795779	0.677767	0.205468	0.70391	18.003	0.348409	4.87931	0.841575	2.69593	1.43079
sgo1	SGO1	0.929308	Tissue-Specific	Ovary	Tissue-Specific	0.614253	18.3958	0.0730365	0.386425	9.38276	7.95552	0.913888	2.94018	49.9792	137.011	22.7652	4.50876
sgsm1b	SGSM1B	0.960906	Tissue-Specific	Brain	Tissue-Specific	0.97226	0.780933	0.0660416	0.129694	0.584094	0.921442	42.889	1.32137	4.58894	0.0862448	5.23401	2.38792
sgtb	SGTB	0.954049	Tissue-Specific	Brain	Tissue-Specific	0.254193	0.325289	0.392553	0.267944	0.283722	0.709845	84.5156	0.503409	20.8675	0.550898	10.8671	3.4419
sh3bgr	SH3BGR	0.882957	Tissue-Specific	Muscle	Tissue-Specific	85.2227	0.641095	115.756	12.5952	0.340321	4.98707	3.58642	0.424395	21.1591	0.0400617	24.4752	4.61325
sh3bgrl2	SH3BGRL2	0.935565	Tissue-Specific	Ovary	Tissue-Specific	2.50408	0.125017	0.270877	8.43099	0.506536	1.01225	2.14637	0.204845	10.2865	47.2544	7.27419	2.86279
shbg	SHBG	0.971228	Tissue-Specific	Liver	Tissue-Specific	4.9983	2.94312	0.198681	185.743	2.17723	4.22134	13.6391	4.86512	6.72873	10.3921	23.5906	4.56014
shc2	SHC2	0.922437	Tissue-Specific	Liver	Tissue-Specific	0.15124	0.834681	0.0445398	38.8014	0.172426	0.326837	3.19501	10.0722	6.71914	2.96063	6.32781	2.66171
shc3	SHC3	0.914869	Tissue-Specific	Brain	Tissue-Specific	1.14412	1.00747	0.18633	0.575016	1.05995	1.51587	48.6679	1.13741	18.561	1.23441	7.50895	2.90861
shha	SHHA	0.950786	Tissue-Specific	Gills	Tissue-Specific	0.0553631	0.0439022	0.0249983	0.217449	0.315516	14.3895	7.17759	0.0409636	1.04769	0.0368946	2.33499	1.22342
si:cabz01007794.1	SI:CABZ01007794.1	0.94671	Tissue-Specific	Gills	Tissue-Specific	0.722001	1.10322	12.2465	1.1465	803.527	2964.24	0.980304	0.0124364	2.98175	2.28487	378.924	8.56576
si:cabz01007807.1	SI:CABZ01007807.1	0.892769	Tissue-Specific	Ovary	Tissue-Specific	0.347805	0.168889	0.350581	1.98705	7.86268	21.0235	2.6353	0.18705	16.6627	53.5403	10.4766	3.3891
si:ch1073-280e3.1	SI:CH1073-280E3.1	0.983385	Tissue-Specific	Liver	Tissue-Specific	0.270175	2.39733	0.0631495	414.078	0.305582	0.653462	1.97694	20.0199	1.61589	23.9533	46.5334	5.54019
si:ch1073-390k14.1	SI:CH1073-390K14.1	0.953857	Tissue-Specific	Testis	Tissue-Specific	1.88185	2.09572	0.346486	0.957202	2.02005	1.79441	4.89687	2.08574	56.6688	4.26316	7.70103	2.94505
si:ch1073-398f15.1	SI:CH1073-398F15.1	0.988785	Tissue-Specific	Muscle	Tissue-Specific	1.02104	1.64615	381.764	0.209397	4.24273	6.6989	0.77916	0.287528	15.2989	3.72783	41.5676	5.37739
si:ch1073-416d2.3	SI:CH1073-416D2.3	0.98577	Tissue-Specific	Liver	Tissue-Specific	5.13061	2.76155	3.20626	717.251	3.71509	5.01535	8.23868	4.53549	15.0932	41.2876	80.6235	6.33313
si:ch1073-416j23.1	SI:CH1073-416J23.1	0.95171	Tissue-Specific	Ovary	Tissue-Specific	0.0854501	0.0455281	0.0095056	0.0415857	0.0924998	0.0327589	1.19727	0.0482151	7.00832	15.9876	2.45487	1.29565
si:ch211-105c13.3	SI:CH211-105C13.3	0.893316	Tissue-Specific	Skin	Tissue-Specific	21.0839	67.4041	7.39217	9.30737	380.981	220.935	11.4866	13.2169	68.1865	0.602171	80.0596	6.323
si:ch211-106h4.6	SI:CH211-106H4.6	0.971878	Tissue-Specific	Testis	Tissue-Specific	0.0243045	0.0231102	0.0114791	0.15545	0.767555	1.36906	0.49777	0.0370953	13.4841	0.29158	1.66615	0.736519
si:ch211-117c9.5	SI:CH211-117C9.5	0.855396	Tissue-Specific	Heart	Tissue-Specific	94.6083	0.702059	7.72956	21.7701	0.0239794	1.05839	71.2592	0.794	19.731	0.611348	21.8288	4.44816
si:ch211-11k18.4	SI:CH211-11K18.4	0.928806	Tissue-Specific	Ovary	Tissue-Specific	2.18886	6.75642	0.958781	6.75531	12.831	11.246	3.90048	4.43426	32.3015	126.322	20.7695	4.37639
si:ch211-125o16.4	SI:CH211-125O16.4	0.929272	Tissue-Specific	Gills	Tissue-Specific	0.267094	0.089774	0.419502	0.122155	36.6974	134.311	0.944916	0.14529	28.9804	1.61927	20.3597	4.34764
si:ch211-132g1.1	SI:CH211-132G1.1	0.956985	Tissue-Specific	Heart	Tissue-Specific	208.765	2.20399	0.752413	40.6506	2.59223	6.36258	5.94623	2.95541	3.80968	0.0840613	27.4122	4.77675
si:ch211-137i24.10	SI:CH211-137I24.10	0.887989	Tissue-Specific	Liver	Tissue-Specific	5.47405	1.37324	0.445936	193.618	25.9287	81.8465	0.286735	4.43668	35.3021	10.7936	35.9506	5.16794
si:ch211-140l13.3	SI:CH211-140L13.3	0.876454	Tissue-Specific	Skin	Tissue-Specific	0.712412	0.524756	0.114937	0.432883	13.1433	5.64252	2.75801	0.585776	6.77488	1.6218	3.23113	1.69204
si:ch211-141o9.10	SI:CH211-141O9.10	0.874516	Tissue-Specific	Ovary	Tissue-Specific	1.72121	5.9276	0.534883	1.23219	2.83784	4.00498	3.75413	5.60791	69.784	75.1581	17.0563	4.09223
si:ch211-148l7.4	SI:CH211-148L7.4	0.927519	Tissue-Specific	Ovary	Tissue-Specific	9.93694	28.2389	2.81697	4.76881	12.4401	15.0447	12.8625	16.5616	89.1661	279.214	47.1051	5.55781
si:ch211-149e23.4	SI:CH211-149E23.4	0.959447	Tissue-Specific	Gills	Tissue-Specific	0.339719	1.53384	0.193401	1.00386	15.1333	53.7088	0.36152	2.08879	0.988565	0.0171181	7.53689	2.91397
si:ch211-151h10.2	SI:CH211-151H10.2	0.946047	Tissue-Specific	Gills	Tissue-Specific	0.324895	0.0153203	0.0264328	0.0810765	1.24691	6.38905	0.038422	0.0232309	0.789159	0.0144802	0.894899	-0.160204
si:ch211-156j16.1	SI:CH211-156J16.1	0.914683	Tissue-Specific	Heart	Tissue-Specific	174.368	4.27456	24.5238	40.9005	1.71633	18.2007	16.432	1.01942	11.3805	0.0280198	29.2844	4.87206
si:ch211-157c3.4	SI:CH211-157C3.4	0.970264	Tissue-Specific	Gills	Tissue-Specific	0.0138325	0.0568978	0.838522	0.165623	27.5709	153.784	0.227925	0.0189768	0.08359	0.0104079	18.2771	4.19196
si:ch211-167b20.8	SI:CH211-167B20.8	0.899316	Tissue-Specific	Muscle	Tissue-Specific	0.268435	0.774038	38.6721	0.475708	0.174089	2.19665	29.702	0.446581	8.38874	0.0131619	8.11115	3.01991
si:ch211-171h4.3	SI:CH211-171H4.3	0.864603	Tissue-Specific	Muscle	Tissue-Specific	4.38977	0.168356	21.4709	5.45177	0.0809677	0.738282	2.40117	3.95354	6.09881	0.672325	4.54259	2.18352
si:ch211-180a12.2	SI:CH211-180A12.2	0.956456	Tissue-Specific	Gills	Tissue-Specific	1.4611	0.208731	0.861401	0.38392	38.8305	174.426	5.13748	0.20067	3.10457	0.434175	22.5049	4.49216
si:ch211-195m9.3	SI:CH211-195M9.3	0.857419	Tissue-Specific	Skin	Tissue-Specific	6.42087	0.34218	0.992996	0.9317	26.1788	2.26362	0.391707	0.448773	5.65712	0.67821	4.43059	2.1475
si:ch211-195o20.7	SI:CH211-195O20.7	0.912449	Tissue-Specific	Ovary	Tissue-Specific	1.46918	1.5095	1.32215	1.22379	3.05067	6.86256	7.94867	2.68235	14.3859	43.2861	8.37409	3.06593
si:ch211-196f5.2	SI:CH211-196F5.2	0.975762	Tissue-Specific	Testis	Tissue-Specific	0.569275	0.244719	0.746104	0.228687	0.265905	0.235095	0.927874	0.130244	18.9785	0.473573	2.28	1.18903
si:ch211-198c19.1	SI:CH211-198C19.1	0.923141	Tissue-Specific	Spleen	Tissue-Specific	4.47697	57.6367	0.125689	2.57143	5.6706	12.9045	12.0178	116.548	7.98131	0.185502	22.0118	4.46021
si:ch211-1i11.3	SI:CH211-1I11.3	0.888881	Tissue-Specific	Ovary	Tissue-Specific	1.56327	1.42394	1.3568	7.51821	27.4883	12.8195	2.82718	1.85486	13.3768	60.5387	13.0768	3.70893
si:ch211-202f5.3	SI:CH211-202F5.3	0.907888	Tissue-Specific	Skin	Tissue-Specific	0.126755	0.176338	0.0699834	0.128775	6.19869	5.13255	0.66852	0.233548	0.583528	0.0833753	1.34021	0.422454
si:ch211-203k16.3	SI:CH211-203K16.3	0.921767	Tissue-Specific	Liver	Tissue-Specific	0.153351	0.0610496	0.278303	9.5577	0.0329527	0.0549544	2.88377	0.0641488	3.92921	0.30783	1.73233	0.792711
si:ch211-207e14.4	SI:CH211-207E14.4	0.932868	Tissue-Specific	Skin	Tissue-Specific	0.142596	0.145759	0.0744227	0.405535	22.7965	9.68548	0.303399	0.357774	3.0289	0.0590225	3.69993	1.8875
si:ch211-214e3.5	SI:CH211-214E3.5	0.867102	Tissue-Specific	Ovary	Tissue-Specific	2.74201	4.04861	0.479855	1.37595	3.03358	3.41115	3.35206	3.61695	20.8966	32.9566	7.59134	2.92435
si:ch211-214j24.15	SI:CH211-214J24.15	0.975576	Tissue-Specific	Testis	Tissue-Specific	0.23251	0.183886	0.0478814	0.148838	0.220624	0.683831	2.91023	0.256977	18.9018	0.0530005	2.36396	1.2412
si:ch211-227n13.3	SI:CH211-227N13.3	0.851641	Tissue-Specific	Ovary	Tissue-Specific	7.01983	7.50308	1.19355	5.05291	8.44152	6.60778	19.3407	5.26026	157.519	141.616	35.9555	5.16814
si:ch211-22d5.2	SI:CH211-22D5.2	0.994869	Tissue-Specific	Testis	Tissue-Specific	0.0862005	0.0586258	0.684705	0.195125	0.0212759	0.0996365	0.439676	0.00527315	36.643	0.106192	3.83397	1.93884
si:ch211-233h19.2	SI:CH211-233H19.2	0.869417	Tissue-Specific	Heart	Tissue-Specific	94.279	0.661928	0.109842	19.5988	0.241764	1.59913	28.5018	0.86454	25.3655	24.3282	19.5551	4.28947
si:ch211-234p6.5	SI:CH211-234P6.5	0.947003	Tissue-Specific	Muscle	Tissue-Specific	13.167	0.110893	45.0376	0.847532	0.222104	2.23762	3.10251	0.00930085	7.14807	0.0573289	7.194	2.8468
si:ch211-246m6.4	SI:CH211-246M6.4	0.912418	Tissue-Specific	Muscle	Tissue-Specific	0.0285269	0.0215807	16.2434	0.968217	0.121095	0.617383	0.654722	0.24001	3.92208	5.0055	2.78226	1.47626
si:ch211-248a14.8	SI:CH211-248A14.8	0.967967	Tissue-Specific	Liver	Tissue-Specific	0.0811115	0.157381	0.0336271	31.3224	0.0765967	0.0587399	0.307793	0.0628601	7.94704	1.53819	4.15858	2.05609
si:ch211-255p10.4	SI:CH211-255P10.4	0.954032	Tissue-Specific	Brain	Tissue-Specific	0.28906	0.477753	0.187748	0.136527	0.506212	0.700869	68.1824	0.250036	16.2794	0.0349598	8.7045	3.12176
si:ch211-256e16.3	SI:CH211-256E16.3	0.923562	Tissue-Specific	Ovary	Tissue-Specific	7.32322	3.63496	2.86086	5.69663	8.18978	8.74786	28.2488	5.16695	42.2278	136.805	24.8902	4.6375
si:ch211-257p13.3	SI:CH211-257P13.3	0.86741	Tissue-Specific	Brain	Tissue-Specific	2.50806	1.67439	0.732306	1.96226	1.89726	1.87525	45.3593	2.01335	22.3467	0.718797	8.10877	3.01948
si:ch211-262h13.5	SI:CH211-262H13.5	0.992018	Tissue-Specific	Liver	Tissue-Specific	0.0410461	0.0436211	0.00262995	79.0099	0.238114	0.148814	0.0942257	0.0236645	0.499461	4.81599	8.49175	3.08606
si:ch211-264f5.6	SI:CH211-264F5.6	0.934067	Tissue-Specific	Skin	Tissue-Specific	0.118732	0.0366018	0.0604771	0.475273	19.3997	11.4081	0.266748	0.135037	3.62043	0.052918	3.5574	1.83082
si:ch211-266g18.10	SI:CH211-266G18.10	0.9453	Tissue-Specific	Muscle	Tissue-Specific	44.1445	0.392618	101.346	4.68099	0.12318	2.96656	0.180819	0.0220976	0.331873	0.0189674	15.4208	3.9468
si:ch211-266i6.3	SI:CH211-266I6.3	0.957638	Tissue-Specific	Ovary	Tissue-Specific	8.78633	24.5593	0.583554	3.96618	22.639	12.4841	4.63798	5.69372	73.3589	378.475	53.5184	5.74196
si:ch211-274p24.4	SI:CH211-274P24.4	0.850256	Tissue-Specific	Ovary	Tissue-Specific	0.507142	0.0115738	0.216088	0.0634914	0.105969	0.267179	43.1116	0.0174254	15.1486	29.5207	8.89698	3.15332
si:ch211-278j3.3	SI:CH211-278J3.3	0.870554	Tissue-Specific	Brain	Tissue-Specific	0.829755	0.913967	0.0605866	0.272261	1.12291	2.36389	20.6103	0.822407	8.3397	1.46095	3.67967	1.87958
si:ch211-39i22.1	SI:CH211-39I22.1	0.946661	Tissue-Specific	Skin	Tissue-Specific	1.26309	0.954211	1.37713	3.86479	283.661	75.9167	39.9911	0.925619	7.59691	0.220571	41.5772	5.37772
si:ch211-63o20.7	SI:CH211-63O20.7	0.866376	Tissue-Specific	Ovary	Tissue-Specific	0.472464	8.75145	0.100978	2.04813	4.40301	3.57938	2.36744	1.65135	21.8432	34.8799	8.00973	3.00175
si:ch211-63p21.1	SI:CH211-63P21.1	0.95077	Tissue-Specific	Brain	Tissue-Specific	3.511	1.36075	2.47677	0.566026	0.594677	3.97531	84.8828	1.29838	11.577	0.0802937	11.0323	3.46366
si:ch211-67f13.7	SI:CH211-67F13.7	0.986837	Tissue-Specific	Ovary	Tissue-Specific	0.185234	0.164506	2.56638	0.420675	7.77302	1.00938	2.15747	0.202192	480.015	3648.44	414.293	8.69451
si:ch211-87j1.4	SI:CH211-87J1.4	0.888889	Tissue-Specific	Brain	Tissue-Specific	0.74264	6.88387	0.500241	0.587132	0.9133	1.55957	92.9098	3.55356	39.0475	3.82057	15.0518	3.91187
si:ch73-141c7.1	SI:CH73-141C7.1	0.923948	Tissue-Specific	Ovary	Tissue-Specific	0.550923	0.24236	0.770428	24.0117	0.983831	3.82245	0.227162	0.592491	100.794	170.866	30.2861	4.92059
si:ch73-15b2.5	SI:CH73-15B2.5	0.987092	Tissue-Specific	Ovary	Tissue-Specific	0.130718	0.428073	0.0821739	0.124352	1.24752	0.434762	0.390904	0.477036	51.9442	407.513	46.2773	5.53223
si:ch73-206d17.1	SI:CH73-206D17.1	0.950617	Tissue-Specific	Liver	Tissue-Specific	0.131394	0.224886	0.802609	6.75725	0.0346377	0.0662299	0.102171	0.541284	0.452387	0.681046	0.97939	-0.0300452
si:ch73-206p6.1	SI:CH73-206P6.1	0.941698	Tissue-Specific	Brain	Tissue-Specific	2.28659	0.0966825	2.58698	0.65915	0.290639	0.484777	35.3901	0.193068	5.96226	0.399736	4.835	2.27352
si:ch73-217n20.1	SI:CH73-217N20.1	0.930533	Tissue-Specific	Ovary	Tissue-Specific	1.13067	1.52446	0.235285	3.00736	13.4001	156.644	6.58554	4.70289	25.0336	315.814	52.8078	5.72268
si:ch73-281f12.4	SI:CH73-281F12.4	0.862266	Tissue-Specific	Heart	Tissue-Specific	25.8237	2.05702	0.179438	9.42512	1.08126	4.71551	1.51782	2.20212	5.58955	0.594386	5.31859	2.41104
si:ch73-303b9.1	SI:CH73-303B9.1	0.97103	Tissue-Specific	Ovary	Tissue-Specific	19.837	5.73844	4.41343	6.81004	13.3358	13.0823	61.9334	9.59443	329.308	1910.75	237.48	7.89166
si:ch73-347e22.8	SI:CH73-347E22.8	0.977734	Tissue-Specific	Ovary	Tissue-Specific	1.70001	0.102373	2.33441	0.212497	72.8093	89.8088	0.598724	0.231543	238.767	1790.12	219.668	7.77918
si:ch73-352p4.8	SI:CH73-352P4.8	0.862724	Tissue-Specific	Brain	Tissue-Specific	0.377046	0.722521	0.0618125	0.0716905	1.27856	1.20386	23.9241	0.0452239	16.3111	0.395322	4.43912	2.15027
si:ch73-364h19.1	SI:CH73-364H19.1	0.896161	Tissue-Specific	Head kidney	Tissue-Specific	0.575231	10.0394	0.0288019	0.366223	0.336272	1.38098	2.14355	1.61128	5.27954	0.0106271	2.17719	1.12246
si:ch73-374l24.1	SI:CH73-374L24.1	0.970548	Tissue-Specific	Ovary	Tissue-Specific	0.0479341	0.0454471	0.0612859	0.0267296	0.362688	0.0531331	6.03562	0.0311726	21.6327	102.23	13.0527	3.70627
si:ch73-40a17.3	SI:CH73-40A17.3	0.98833	Tissue-Specific	Testis	Tissue-Specific	0.0448249	0.348324	0.0742423	0.0889737	0.332668	0.245399	0.376815	0.0890699	15.203	0.0244026	1.68277	0.75084
si:ch73-62b13.1	SI:CH73-62B13.1	0.946309	Tissue-Specific	Testis	Tissue-Specific	0.0108335	0.0675238	0.0235609	0.109304	0.439848	9.63639	35.6758	0.161516	78.3706	0.011591	12.4507	3.63815
si:ch73-86n18.1	SI:CH73-86N18.1	0.851829	Tissue-Specific	Liver	Tissue-Specific	19.4945	50.9537	6.10989	431.344	132.202	52.3675	29.9111	122.244	35.2892	17.719	89.7636	6.48806
si:dkey-100n23.5	SI:DKEY-100N23.5	0.871756	Tissue-Specific	Heart	Tissue-Specific	15.639	0.974231	0.869345	2.21092	1.26795	1.01498	2.11883	1.04588	3.17974	1.32824	2.96491	1.56799
si:dkey-103i16.6	SI:DKEY-103I16.6	0.893369	Tissue-Specific	Ovary	Tissue-Specific	2.71272	1.9476	0.123184	1.15838	2.06712	2.00523	2.78202	1.37879	17.5925	28.9179	6.06855	2.60135
si:dkey-103j14.5	SI:DKEY-103J14.5	0.901935	Tissue-Specific	Brain	Tissue-Specific	9.03839	1.3317	0.624342	3.04224	2.84475	4.81459	129.378	1.76801	48.4135	7.56534	20.8821	4.38419
si:dkey-121b10.7	SI:DKEY-121B10.7	0.953595	Tissue-Specific	Testis	Tissue-Specific	0.0174902	0.307889	0.0233811	0.123561	1.2018	2.50117	0.149549	0.311167	11.9918	0.0800531	1.67079	0.740527
si:dkey-159a18.1	SI:DKEY-159A18.1	0.95934	Tissue-Specific	Head kidney	Tissue-Specific	0.234039	16.8198	0.0415638	0.105854	1.69972	2.58051	0.580259	0.756976	1.5868	0.0892266	2.44948	1.29248
si:dkey-175g6.2	SI:DKEY-175G6.2	0.954448	Tissue-Specific	Brain	Tissue-Specific	0.0181676	0.0116211	0.0357406	0.0233169	0.0691082	0.0137993	56.473	0.0355965	2.66294	11.7762	7.11195	2.83024
si:dkey-183c6.8	SI:DKEY-183C6.8	0.974183	Tissue-Specific	Brain	Tissue-Specific	0.00581961	0.0551031	0.0542135	0.0122288	0.0110687	0.0288711	57.4515	0.0448788	11.3025	0.823728	6.97899	2.80302
si:dkey-183n20.15	SI:DKEY-183N20.15	0.96733	Tissue-Specific	Liver	Tissue-Specific	0.344205	0.562596	0.0548775	24.3459	1.13646	0.805391	1.31235	0.364546	1.68429	1.5996	3.22103	1.68752
si:dkey-197j19.6	SI:DKEY-197J19.6	0.956102	Tissue-Specific	Testis	Tissue-Specific	3.00112	0.674475	0.74642	1.60706	12.2164	16.4403	3.24602	2.42963	102.898	0.322087	14.3581	3.8438
si:dkey-206f10.1	SI:DKEY-206F10.1	0.955999	Tissue-Specific	Testis	Tissue-Specific	0.41931	0.486596	0.0828576	0.157105	0.320178	0.346143	1.02321	0.681952	18.0544	2.74182	2.43136	1.28176
si:dkey-208k4.2	SI:DKEY-208K4.2	0.953958	Tissue-Specific	Ovary	Tissue-Specific	0.0487546	0.550812	0.141375	0.151007	0.913515	0.167192	6.03369	0.655409	134.422	296.706	43.979	5.45874
si:dkey-219e21.4	SI:DKEY-219E21.4	0.889016	Tissue-Specific	Skin	Tissue-Specific	0.685348	1.38844	0.0985403	0.465154	37.2005	12.3278	2.56546	1.15608	6.65355	1.34621	6.38871	2.67553
si:dkey-229b18.3	SI:DKEY-229B18.3	0.886401	Tissue-Specific	Ovary	Tissue-Specific	22.2014	23.7694	3.5134	11.2903	14.8729	22.2254	40.1377	19.9118	55.25	187.761	40.0933	5.32529
si:dkey-246g23.2	SI:DKEY-246G23.2	0.90785	Tissue-Specific	Muscle	Tissue-Specific	0.286154	0.524822	5.93588	0.133687	0.81474	0.542844	0.542942	0.133149	1.22754	0.0441608	1.01859	0.0265753
si:dkey-248g15.3	SI:DKEY-248G15.3	0.978118	Tissue-Specific	Skin	Tissue-Specific	2.60777	0.755104	25.5521	8.14041	6970.95	1103.42	6.61543	0.295985	0.913406	0.199026	811.946	9.66524
si:dkey-24p1.1	SI:DKEY-24P1.1	0.917993	Tissue-Specific	Spleen	Tissue-Specific	3.85682	65.0122	0.16841	1.67631	6.93025	20.3284	10.1145	114.79	1.97521	0.0821741	22.4935	4.49143
si:dkey-250k15.4	SI:DKEY-250K15.4	0.957962	Tissue-Specific	Ovary	Tissue-Specific	0.173372	0.42793	0.0955045	0.691751	1.68187	2.45065	4.78824	0.63349	44.6713	126.764	18.2378	4.18886
si:dkey-266f7.9	SI:DKEY-266F7.9	0.947757	Tissue-Specific	Liver	Tissue-Specific	0.0978626	0.0093761	0.251576	46.5649	0.0512565	0.29664	17.7781	0.358214	7.24208	1.883	7.4533	2.89788
si:dkey-28a3.2	SI:DKEY-28A3.2	0.86061	Tissue-Specific	Ovary	Tissue-Specific	2.70468	4.77677	0.207794	1.52939	5.05261	5.67012	6.69775	3.82322	21.4586	36.1738	8.80947	3.13906
si:dkey-30c15.10	SI:DKEY-30C15.10	0.909839	Tissue-Specific	Ovary	Tissue-Specific	0.352067	7.79072	0.0674126	0.519699	11.36	5.8271	0.426449	1.60221	13.1468	52.5377	9.36302	3.22697
si:dkey-37o8.1	SI:DKEY-37O8.1	0.962779	Tissue-Specific	Ovary	Tissue-Specific	0.0637528	0.312606	0.092433	0.15726	0.667063	0.273843	1.77961	0.148686	179.217	474.709	65.7421	6.03875
si:dkey-57a22.11	SI:DKEY-57A22.11	0.905772	Tissue-Specific	Ovary	Tissue-Specific	0.808475	8.90836	0.088964	0.478946	5.21044	3.66591	3.63689	1.85875	58.9138	88.7778	17.2348	4.10726
si:dkey-6n21.12	SI:DKEY-6N21.12	0.916515	Tissue-Specific	Ovary	Tissue-Specific	3.24676	1.17751	0.279454	1.04238	5.36747	3.21896	1.19273	1.25178	12.0897	34.2849	6.31517	2.65882
si:dkey-97m3.1	SI:DKEY-97M3.1	0.900225	Tissue-Specific	Ovary	Tissue-Specific	0.584847	6.50598	2.52304	0.211018	5.6489	7.76843	3.08963	1.10917	8.82107	40.4765	7.67386	2.93995
si:dkeyp-100a1.6	SI:DKEYP-100A1.6	0.93702	Tissue-Specific	Gills	Tissue-Specific	0.174801	0.153333	0.82079	0.0301252	46.4011	115.99	0.602514	0.0679442	1.11425	0.0255567	16.538	4.04771
si:dkeyp-117h8.4	SI:DKEYP-117H8.4	0.889923	Tissue-Specific	Ovary	Tissue-Specific	1.66367	17.1046	0.680659	2.12316	12.7405	9.42017	4.43947	4.46786	51.2725	97.8454	20.1758	4.33455
si:dkeyp-34c12.1	SI:DKEYP-34C12.1	0.990931	Tissue-Specific	Ovary	Tissue-Specific	0.0612151	0.105978	0.0301066	0.0631604	0.747598	0.682981	0.435739	0.213404	25.1082	292.419	31.9867	4.9994
si:dkeyp-69b9.3	SI:DKEYP-69B9.3	0.980574	Tissue-Specific	Muscle	Tissue-Specific	0.550164	0.368512	24.5727	0.078692	0.0857563	0.940012	0.41363	0.200874	1.23318	0.00667582	2.84502	1.50844
si:dkeyp-77h1.4	SI:DKEYP-77H1.4	0.983936	Tissue-Specific	Brain	Tissue-Specific	1.28892	2.2933	0.913796	0.309227	8.46049	0.787519	193.986	0.236361	5.23873	0.0404963	21.3554	4.41653
si:rp71-17i16.5	SI:RP71-17I16.5	0.878794	Tissue-Specific	Gills	Tissue-Specific	0.0384381	0.0209667	0.314294	0.442207	11.8439	20.0039	0.0474385	0.0238111	4.51338	2.17913	3.94275	1.9792
si:zfos-323e3.4	SI:ZFOS-323E3.4	0.897608	Tissue-Specific	Skin	Tissue-Specific	0.0163927	0.179544	0.0118837	0.108539	9.35706	2.00665	0.0485025	0.168023	2.3846	2.71853	1.69997	0.765511
siva1	SIVA1	0.955833	Tissue-Specific	Ovary	Tissue-Specific	27.7818	11.6994	3.60862	9.13618	11.1612	10.301	23.1568	10.4284	67.7928	375.267	55.0333	5.78223
six4a	SIX4A	0.933305	Tissue-Specific	Muscle	Tissue-Specific	0.0333208	0.0982704	47.1001	0.813375	5.83581	11.8782	2.45823	0.0349839	3.38552	0.193491	7.18313	2.84461
six6a	SIX6A	0.947317	Tissue-Specific	Ovary	Tissue-Specific	0.0398285	0.0241808	0.0123946	0.00539075	0.182146	0.164892	1.90552	0.0157918	2.24051	7.40407	1.19947	0.2624
ska1	SKA1	0.886972	Tissue-Specific	Ovary	Tissue-Specific	0.344905	8.2002	2.14717	0.462901	6.39362	5.05173	1.41749	1.58707	28.602	51.0379	10.5245	3.39568
ska3	SKA3	0.938842	Tissue-Specific	Ovary	Tissue-Specific	0.275713	5.15669	0.0154646	0.234007	3.67267	2.06362	0.316163	0.768767	25.3709	64.5955	10.2469	3.35712
skp2	SKP2	0.929324	Tissue-Specific	Ovary	Tissue-Specific	0.60248	3.8861	0.168051	0.806505	2.21485	1.41498	3.31669	1.22979	18.7105	45.6266	7.79766	2.96304
slbp2	SLBP2	0.986373	Tissue-Specific	Ovary	Tissue-Specific	0.0446302	0.375211	0.334672	0.0459673	1.12562	0.414928	0.113461	0.227635	65.4529	486.966	55.5101	5.79468
slc13a2	SLC13A2	0.992882	Tissue-Specific	Liver	Tissue-Specific	0.0304039	0.0312922	0.00890905	17.3344	0.0493276	0.0483729	0.515717	0.0373006	0.384696	0.295845	1.87362	0.905829
slc16a1a	SLC16A1A	0.98031	Tissue-Specific	Heart	Tissue-Specific	213.079	0.00276788	0.75827	3.31311	0.216457	0.713495	12.1938	0.00279122	19.4118	0.0234875	24.9715	4.64221
slc25a34	SLC25A34	0.952629	Tissue-Specific	Ovary	Tissue-Specific	10.2732	0.51244	1.56421	11.9323	1.98484	2.51133	3.34096	0.056078	10.1477	82.0537	12.4377	3.63665
slc25a55b	SLC25A55B	0.935878	Tissue-Specific	Muscle	Tissue-Specific	4.42459	26.8142	588.833	2.62954	97.3668	20.8052	1.86322	17.4654	26.2056	89.7301	87.6138	6.45309
slc27a6	SLC27A6	0.918369	Tissue-Specific	Liver	Tissue-Specific	3.03255	1.28468	1.4146	43.6097	1.71206	3.06614	19.6572	1.90675	4.81835	2.2742	8.27761	3.04921
slc2a1b	SLC2A1B	0.919873	Tissue-Specific	Heart	Tissue-Specific	168.193	3.79656	5.88377	11.0184	13.3955	26.6802	31.3836	3.53983	4.49784	0.469648	26.8858	4.74877
slc35f1	SLC35F1	0.932085	Tissue-Specific	Brain	Tissue-Specific	0.0822373	0.114363	2.08113	0.194126	0.370687	0.387124	28.4643	0.17732	8.8016	0.330493	4.10034	2.03574
slc35g2a	SLC35G2A	0.941208	Tissue-Specific	Brain	Tissue-Specific	3.28778	0.115353	1.13799	0.809627	0.08241	0.536667	57.4986	0.0383668	15.8349	0.19899	7.95407	2.99169
slc37a4a	SLC37A4A	0.982068	Tissue-Specific	Liver	Tissue-Specific	0.231388	0.283744	0.0992445	48.2667	0.165767	0.285965	0.635085	0.276018	1.79819	3.76436	5.58065	2.48043
slc38a3b	SLC38A3B	0.909398	Tissue-Specific	Heart	Tissue-Specific	135.353	0.792512	17.6513	52.5258	0.114266	1.87759	27.3744	0.0429065	2.02909	1.13711	23.8898	4.57832
slc38a5b	SLC38A5B	0.941665	Tissue-Specific	Muscle	Tissue-Specific	1.57696	0.677474	48.9425	11.6576	1.00609	3.0351	0.637022	0.333046	3.42872	0.277493	7.1572	2.8394
slc4a5b	SLC4A5B	0.983609	Tissue-Specific	Testis	Tissue-Specific	0.169505	0.064722	0.0698688	0.0391538	0.0434112	0.0474748	1.37967	0.0666188	12.8254	0.0857876	1.47916	0.564779
slc5a3a	SLC5A3A	0.857376	Tissue-Specific	Skin	Tissue-Specific	0.0198689	0.0347227	0.134835	0.0315916	14.346	9.58043	0.272536	0.155957	2.05342	5.762	3.23914	1.69561
slc6a4a	SLC6A4A	0.890144	Tissue-Specific	Heart	Tissue-Specific	29.1607	0.862059	0.0063868	5.6527	2.07776	5.3736	0.879808	4.9168	2.90925	0.0974035	5.19365	2.37675
slc7a1a	SLC7A1A	0.923472	Tissue-Specific	Heart	Tissue-Specific	32.3899	1.15824	3.73326	2.83366	2.5051	3.59577	3.02622	0.611959	4.78725	0.0854274	5.47268	2.45225
slc8a1a	SLC8A1A	0.985415	Tissue-Specific	Heart	Tissue-Specific	360.176	0.0609956	0.0143608	42.6295	0.0806218	0.0950369	0.13552	0.106016	1.19651	0.0351522	40.453	5.33817
slc9a2	SLC9A2	0.899121	Tissue-Specific	Ovary	Tissue-Specific	0.645767	1.34278	0.851755	0.715966	20.7731	10.3758	2.6179	1.24311	31.0028	63.2589	13.2828	3.73149
slc9a3.1	SLC9A3.1	0.979822	Tissue-Specific	Gills	Tissue-Specific	0.582539	0.943817	0.218079	0.444175	1.24094	51.106	5.00713	0.538041	2.98243	0.114411	6.31776	2.65941
slco2a1	SLCO2A1	0.907089	Tissue-Specific	Heart	Tissue-Specific	76.7703	2.05283	0.487061	14.8873	7.18515	10.5493	11.1448	2.94928	3.93317	0.81474	13.0774	3.709
slitrk4	SLITRK4	0.973041	Tissue-Specific	Brain	Tissue-Specific	0.0196075	0.0214287	0.0900535	0.0130426	1.97447	0.759199	53.974	0.171089	6.28408	0.110647	6.34176	2.66488
slitrk6	SLITRK6	0.885215	Tissue-Specific	Skin	Tissue-Specific	4.39303	0.125673	0.0631508	0.688005	31.7976	7.19032	6.19045	0.34826	7.76705	2.10023	6.06637	2.60083
slmapb	SLMAPB	0.879861	Tissue-Specific	Heart	Tissue-Specific	188.133	0.967993	8.68437	12.4358	2.5211	4.58634	133.567	3.98357	22.3352	19.9386	39.7153	5.31162
smc1b	SMC1B	0.999394	Tissue-Specific	Testis	Tissue-Specific	0.0137202	0.0578767	0.00255296	0.0384053	0.0587467	0.0438669	0.243555	0.124926	168.673	0.271287	16.9528	4.08345
smpd1	SMPD1	0.926197	Tissue-Specific	Ovary	Tissue-Specific	9.44525	12.2271	1.49028	10.6437	11.46	17.5252	17.1846	20.3408	34.0423	190.48	32.4839	5.02165
smyd1a	SMYD1A	0.995018	Tissue-Specific	Muscle	Tissue-Specific	0.205229	0.272421	217.441	0.21991	0.425836	2.88747	0.525332	0.131593	4.90204	0.0750879	22.7086	4.50517
snai1b	SNAI1B	0.933125	Tissue-Specific	Ovary	Tissue-Specific	1.8157	1.54032	0.884772	6.44514	4.39241	2.94339	1.41586	3.88678	73.3307	144.498	24.1153	4.59188
sncgb	SNCGB	0.995517	Tissue-Specific	Brain	Tissue-Specific	2.7027	0.101818	1.11325	0.525745	0.0709324	0.727173	362.684	0.104936	5.84576	0.0688516	37.3945	5.22475
snx10a	SNX10A	0.988278	Tissue-Specific	Ovary	Tissue-Specific	0.617121	0.132358	0.330224	0.19058	0.434834	0.27856	2.64852	0.403878	20.408	203.391	22.8835	4.51624
soat2	SOAT2	0.972511	Tissue-Specific	Liver	Tissue-Specific	0.04228	0.0794949	0.11617	34.1183	0.623228	0.820897	1.22707	0.0594391	5.09782	1.26777	4.34525	2.11944
sostdc1a	SOSTDC1A	0.911202	Tissue-Specific	Ovary	Tissue-Specific	0.0489257	0.189979	0.138213	0.552543	0.511923	10.5513	1.58345	0.347603	16.5674	33.6283	6.41196	2.68077
sp7	SP7	0.967268	Tissue-Specific	Gills	Tissue-Specific	0.0648772	0.364267	0.219114	0.317058	0.373035	11.5564	0.327748	0.440845	1.07515	0.381773	1.51203	0.596488
spaca4l	SPACA4L	0.92131	Tissue-Specific	Skin	Tissue-Specific	0.0499181	0.0501376	0.140951	1.43647	105.771	35.0417	0.326599	0.071693	4.69308	40.2127	18.7794	4.23108
spc24	SPC24	0.925872	Tissue-Specific	Ovary	Tissue-Specific	0.811943	9.1052	0.144625	0.606788	6.89018	4.62749	1.51481	1.99567	32.4761	81.5907	13.9764	3.80492
spdya	SPDYA	0.948076	Tissue-Specific	Ovary	Tissue-Specific	0.0776026	0.0598376	0.0856144	0.0230466	0.11439	0.123828	0.426002	0.0139408	53.6434	99.9476	15.4515	3.94968
spegb	SPEGB	0.969491	Tissue-Specific	Muscle	Tissue-Specific	3.29132	0.199899	28.0376	0.316466	0.0544366	0.501578	1.63189	0.0573178	0.980637	0.720594	3.57917	1.83963
spire1a	SPIRE1A	0.896392	Tissue-Specific	Ovary	Tissue-Specific	2.478	0.746877	1.39453	1.07868	3.08231	5.98965	18.9703	1.0136	12.2359	42.0757	8.90656	3.15487
spns3	SPNS3	0.980607	Tissue-Specific	Head kidney	Tissue-Specific	7.96696	277.118	0.0785825	2.85223	6.14276	11.844	2.86936	18.8158	1.41052	0.742262	32.984	5.04369
spopla	SPOPLA	0.894013	Tissue-Specific	Ovary	Tissue-Specific	6.99749	7.32953	2.33914	3.8035	8.20016	8.14483	12.801	6.32303	25.6167	75.7431	15.7298	3.97543
spout1	SPOUT1	0.89016	Tissue-Specific	Ovary	Tissue-Specific	9.02061	9.54386	3.56605	6.91715	11.6298	10.9332	14.6428	10.0145	90.4591	150.95	31.7677	4.98949
spp1	SPP1	0.957487	Tissue-Specific	Gills	Tissue-Specific	0.00399587	0.0206568	0.267103	0.430596	3.96636	57.6131	21.4941	0.0501635	2.60787	0.126275	8.65803	3.11404
spp2	SPP2	0.987597	Tissue-Specific	Liver	Tissue-Specific	0.241949	0.890568	0.0508465	1076.12	0.441634	1.26465	1.50214	0.94573	2.79528	98.7808	118.303	6.88634
sprn	SPRN	0.897781	Tissue-Specific	Brain	Tissue-Specific	2.19261	3.33394	0.154647	2.04453	3.77268	2.63716	59.6184	3.54603	17.9709	0.884434	9.61553	3.26537
sqlea	SQLEA	0.949802	Tissue-Specific	Liver	Tissue-Specific	0.192058	0.439703	0.0711777	71.5789	4.2642	7.10871	3.04223	0.132719	7.83628	5.98557	10.0652	3.3313
srd5a2b	SRD5A2B	0.932975	Tissue-Specific	Gills	Tissue-Specific	0.428222	1.40033	0.074178	0.225834	1.21471	27.0395	5.28655	1.26792	7.37954	1.12215	4.5439	2.18393
ssh1b	SSH1B	0.877148	Tissue-Specific	Brain	Tissue-Specific	0.433423	0.0171264	0.0764526	0.136021	0.0290899	0.0608691	30.2274	0.0513659	19.9716	2.06656	5.30699	2.40789
ssx2ipa	SSX2IPA	0.877497	Tissue-Specific	Ovary	Tissue-Specific	10.9078	32.765	1.88807	6.02909	31.6662	17.6595	21.7047	29.7267	60.9147	187.606	40.0868	5.32505
st8sia2	ST8SIA2	0.967044	Tissue-Specific	Ovary	Tissue-Specific	0.533205	0.166471	0.0993562	0.0992851	0.306793	0.532533	4.62754	0.388431	9.0042	42.2398	5.79976	2.53599
star2	STAR2	0.931025	Tissue-Specific	Heart	Tissue-Specific	212.609	0.162168	0.295247	32.4003	0.0147899	21.7934	0.131705	5.4638	43.4092	0.459156	31.6738	4.98522
stil	STIL	0.925149	Tissue-Specific	Ovary	Tissue-Specific	0.267125	2.17204	0.0538716	0.192508	2.24341	1.29239	0.426543	0.422142	5.062	16.917	2.9049	1.53849
stmn1b	STMN1B	0.972166	Tissue-Specific	Testis	Tissue-Specific	3.75038	137.574	0.530363	3.20571	64.4791	60.5787	5.95869	23.4518	1418.98	1.19296	171.97	7.42601
stmn2b	STMN2B	0.992831	Tissue-Specific	Brain	Tissue-Specific	0.0200836	0.521787	0.0153582	0.685785	0.121841	0.758352	857.646	0.333324	36.2362	0.0302225	89.6369	6.48602
stra6	STRA6	0.875986	Tissue-Specific	Ovary	Tissue-Specific	0.00208914	0.0232425	0.00590171	0.114526	0.935212	0.56872	4.46594	0.276631	2.82972	6.59728	1.58193	0.661683
sts	STS	0.869865	Tissue-Specific	Ovary	Tissue-Specific	0.598424	0.833831	0.219304	3.52918	3.04817	1.91151	3.77677	0.595387	11.9804	19.3511	4.58441	2.19674
stxbp1a	STXBP1A	0.985251	Tissue-Specific	Brain	Tissue-Specific	4.41348	1.01028	0.0719751	2.45395	0.120726	0.341811	244.006	0.202516	9.10688	4.31114	26.6039	4.73357
styk1a	STYK1A	0.954069	Tissue-Specific	Gills	Tissue-Specific	0.0315929	0.0323552	0.0177543	0.0149895	1.71426	12.4776	0.0661209	0.0114326	2.63062	0.235829	1.72325	0.785133
styk1b	STYK1B	0.938801	Tissue-Specific	Gills	Tissue-Specific	0.0110533	0.0250856	0.224361	0.0545306	14.9451	44.5271	0.198235	0.0572194	0.963375	0.0709567	6.10771	2.61063
sulf2a	SULF2A	0.917089	Tissue-Specific	Brain	Tissue-Specific	2.05997	0.014625	0.170464	0.22193	0.22688	0.874631	19.5251	0.0241138	7.08766	0.0684078	3.02738	1.59807
surf6	SURF6	0.896781	Tissue-Specific	Ovary	Tissue-Specific	41.2969	39.8986	43.0399	32.1591	48.9976	28.7556	36.9948	30.7262	97.6259	414.524	81.4018	6.34699
sv2a	SV2A	0.96537	Tissue-Specific	Brain	Tissue-Specific	0.446871	0.576352	0.0413169	0.122305	0.0735737	0.257635	54.7107	0.751279	5.70286	4.17985	6.68628	2.7412
svilc	SVILC	0.975831	Tissue-Specific	Muscle	Tissue-Specific	9.58051	0.253587	149.131	7.03043	0.974079	2.23465	1.27405	0.676724	11.8801	0.113749	18.3148	4.19494
sybu	SYBU	0.947468	Tissue-Specific	Ovary	Tissue-Specific	0.0489267	0.0715087	0.0568616	2.18522	0.263401	0.0648776	90.438	0.0859416	16.8868	150.727	26.0828	4.70503
sycp1	SYCP1	0.986498	Tissue-Specific	Testis	Tissue-Specific	1.12801	1.72677	0.136444	0.507759	18.8235	18.3881	2.61555	2.03929	701.059	15.8968	76.2321	6.25233
sycp2	SYCP2	0.993505	Tissue-Specific	Testis	Tissue-Specific	0.175278	0.0453054	0.0430333	0.0626547	0.0748936	0.0464554	1.96188	0.051667	101.999	3.53936	10.8	3.43295
sycp3	SYCP3	0.9921	Tissue-Specific	Testis	Tissue-Specific	0.253266	0.270427	0.125815	0.157923	0.260576	0.217175	0.584768	0.253089	83.8377	3.25872	8.92195	3.15736
syn2a	SYN2A	0.992106	Tissue-Specific	Brain	Tissue-Specific	0.0805545	0.0651977	0.0972394	0.11745	0.222659	0.207383	237.811	0.0333476	10.9829	0.0427023	24.966	4.6419
syne1b	SYNE1B	0.894904	Tissue-Specific	Brain	Tissue-Specific	1.79427	5.19336	0.127339	0.711742	2.21387	3.92768	43.6017	5.38883	2.42426	0.732094	6.61152	2.72498
synm	SYNM	0.856625	Tissue-Specific	Muscle	Tissue-Specific	170.201	2.67975	235.23	36.4306	5.6022	14.6782	42.4325	9.88834	29.6769	1.9692	54.8788	5.77818
synpo2lb	SYNPO2LB	0.963167	Tissue-Specific	Heart	Tissue-Specific	568.042	0.925183	48.6503	105.017	0.0782335	5.68206	0.155137	0.0703452	0.8804	0.0418546	72.9543	6.18892
syt14a	SYT14A	0.888034	Tissue-Specific	Brain	Tissue-Specific	0.292822	0.120733	0.247086	0.218583	0.406979	0.286581	13.8333	0.136644	8.82667	0.0494946	2.44189	1.288
sytl2a	SYTL2A	0.934777	Tissue-Specific	Skin	Tissue-Specific	0.00801773	0.0121087	0.245725	0.435995	90.8414	31.6678	13.7319	0.0834039	2.09641	0.0471807	13.917	3.79878
tacc3	TACC3	0.897856	Tissue-Specific	Ovary	Tissue-Specific	5.14864	105.549	0.518918	4.32037	27.5525	26.2751	6.2645	59.9164	78.0892	366.825	68.0459	6.08844
taf4b	TAF4B	0.981224	Tissue-Specific	Testis	Tissue-Specific	0.0252034	0.0288066	0.00832303	0.0121574	0.0295169	0.0325696	0.934815	0.0280736	33.0593	3.63471	3.77935	1.91814
tamm41	TAMM41	0.870816	Tissue-Specific	Ovary	Tissue-Specific	4.85222	2.97569	1.24213	2.47337	7.41614	5.65339	8.03592	2.19475	19.3924	41.5017	9.57377	3.25909
tat	TAT	0.990931	Tissue-Specific	Liver	Tissue-Specific	0.0137156	0.034089	0.00891844	67.031	1.83544	1.08736	0.146404	0.0168106	0.665289	2.53127	7.33703	2.8752
tbccd1	TBCCD1	0.872379	Tissue-Specific	Ovary	Tissue-Specific	1.98449	2.8766	0.424387	0.956136	2.65153	3.04138	2.91511	1.69479	7.65566	19.2251	4.34252	2.11853
tbrg4	TBRG4	0.935315	Tissue-Specific	Ovary	Tissue-Specific	14.9824	11.8034	3.64489	6.84745	15.1073	11.6999	15.923	8.75819	58.1174	229.101	37.5985	5.2326
tbx15	TBX15	0.971202	Tissue-Specific	Muscle	Tissue-Specific	0.045651	0.013011	11.6036	0.0217316	0.802945	0.114552	0.530513	0.0157789	1.87944	0.0151498	1.50424	0.589034
tcea2	TCEA2	0.906571	Tissue-Specific	Ovary	Tissue-Specific	3.23242	0.543586	0.419006	1.09478	2.45323	1.61854	4.46622	0.824248	13.6089	27.8178	5.60787	2.48745
tcf19l	TCF19L	0.939467	Tissue-Specific	Ovary	Tissue-Specific	0.0732427	1.71948	0.0258825	0.0250436	2.0752	1.13968	0.865173	0.466747	15.4456	36.519	5.83551	2.54486
tcte1	TCTE1	0.976071	Tissue-Specific	Testis	Tissue-Specific	0.521651	0.261035	0.793786	0.234806	2.80479	1.44659	8.13843	0.406059	55.6496	0.225221	7.0482	2.81725
tdh	TDH	0.853719	Tissue-Specific	Heart	Tissue-Specific	773.282	110.334	53.8866	135.497	35.56	42.2282	90.469	112.081	152.96	64.7489	157.105	7.29558
tdrd5	TDRD5	0.949691	Tissue-Specific	Testis	Tissue-Specific	0.0469124	0.0801113	0.0310721	0.0831049	0.304335	0.11492	0.118635	0.0301275	80.5984	30.6674	11.2075	3.48639
tdrd9	TDRD9	0.980059	Tissue-Specific	Testis	Tissue-Specific	0.016209	0.0264082	0.0177081	0.0184754	0.0673622	0.0293065	0.93289	0.00673755	115.217	17.2251	13.3557	3.73939
tecra	TECRA	0.982718	Tissue-Specific	Muscle	Tissue-Specific	10.2824	0.289332	121.984	3.93068	0.200552	0.842407	0.680387	0.0933786	2.94021	0.0264187	14.127	3.82038
tecta	TECTA	0.986695	Tissue-Specific	Testis	Tissue-Specific	1.4952	0.00833483	0.00480631	0.0562767	0.0851022	0.0291164	0.13991	0.0344177	16.0279	0.364135	1.82452	0.867517
tesk1	TESK1	0.873098	Tissue-Specific	Ovary	Tissue-Specific	2.56724	5.29092	0.723808	1.38462	3.5702	5.70462	9.20777	3.34282	8.31952	30.1515	7.0263	2.81277
tesmin	TESMIN	0.968301	Tissue-Specific	Testis	Tissue-Specific	0.196412	0.714515	0.10525	0.295711	0.339679	0.742699	0.534852	0.115081	11.9504	0.0487397	1.50433	0.589125
tfa	TFA	0.950075	Tissue-Specific	Liver	Tissue-Specific	0.518804	0.417295	4.245	8348.92	1.56389	0.43593	4816.84	3.9024	10.4546	382.978	1357.03	10.4062
tfpi2	TFPI2	0.926272	Tissue-Specific	Heart	Tissue-Specific	1877.7	25.6236	5.76266	721.462	14.81	87.6574	20.2887	75.6039	74.2416	1.05716	290.421	8.182
tgfb2	TGFB2	0.910251	Tissue-Specific	Heart	Tissue-Specific	18.3195	0.187904	0.565967	3.63605	0.425391	0.536018	1.36197	0.106519	4.58565	1.28947	3.10144	1.63294
tgfb3	TGFB3	0.86872	Tissue-Specific	Muscle	Tissue-Specific	25.6491	0.407805	76.9411	10.4211	4.73651	11.9946	4.51775	1.58316	24.9352	0.255015	16.1441	4.01294
tgm5l	TGM5L	0.95772	Tissue-Specific	Skin	Tissue-Specific	0.0727039	0.0189921	0.054599	0.063324	17.4529	6.80983	0.781087	0.0725048	1.95696	0.0134302	2.72963	1.44871
thbs1b	THBS1B	0.913749	Tissue-Specific	Spleen	Tissue-Specific	14.4526	5.87679	0.54261	4.3011	6.55358	52.3935	5.18001	85.9134	6.36359	0.0908245	18.1668	4.18323
tigara	TIGARA	0.946774	Tissue-Specific	Muscle	Tissue-Specific	0.305671	1.84503	30.2697	0.452251	0.225367	0.958476	2.80225	0.315991	8.2524	0.0601531	4.54873	2.18546
timm50	TIMM50	0.85734	Tissue-Specific	Ovary	Tissue-Specific	1.45218	1.03899	0.347759	0.767053	1.38018	0.964068	1.6074	0.569786	6.52895	10.0862	2.47426	1.307
timmdc1	TIMMDC1	0.925828	Tissue-Specific	Ovary	Tissue-Specific	15.4091	14.528	2.05166	7.81846	11.665	14.0902	22.9217	12.1548	68.7776	220.755	39.0171	5.28604
tlcd1	TLCD1	0.921433	Tissue-Specific	Skin	Tissue-Specific	0.429442	0.772915	0.714101	0.380945	69.7411	35.9299	19.0567	0.756054	6.60203	0.639352	13.5022	3.75513
tlx1	TLX1	0.995731	Tissue-Specific	Spleen	Tissue-Specific	0.279131	0.0548059	0.117499	0.0369225	0.049872	0.135467	0.974452	43.4214	1.34085	0.0471232	4.64575	2.21591
tm4sf5	TM4SF5	0.939526	Tissue-Specific	Liver	Tissue-Specific	6.8929	1.47336	0.118669	36.3137	6.44387	2.41375	2.75763	0.505531	1.00903	2.2122	6.01406	2.58834
tmem145	TMEM145	0.959076	Tissue-Specific	Brain	Tissue-Specific	1.95166	0.0942265	1.95959	0.455486	0.0423615	0.156611	49.5577	0.06506	3.60556	4.21927	6.21076	2.63477
tmem184a	TMEM184A	0.878755	Tissue-Specific	Ovary	Tissue-Specific	0.0951523	0.0679243	0.116613	3.65179	8.40785	7.78566	2.96689	0.104013	13.8489	31.294	6.83388	2.7727
tmem198b	TMEM198B	0.938355	Tissue-Specific	Brain	Tissue-Specific	0.0241098	0.0151597	0.0173541	0.03307	1.56988	0.672361	33.0572	0.0130692	7.58366	2.9439	4.59297	2.19943
tmem244	TMEM244	0.967988	Tissue-Specific	Testis	Tissue-Specific	0.0325702	0.198728	0.00793925	0.137612	0.116754	0.546736	1.22534	0.381398	10.419	0.199196	1.32653	0.407654
tmem38a	TMEM38A	0.932841	Tissue-Specific	Muscle	Tissue-Specific	4.68583	27.7556	203.192	4.9372	1.2542	8.59771	14.849	25.4282	7.22794	0.0158284	29.7944	4.89697
tmem44	TMEM44	0.896069	Tissue-Specific	Ovary	Tissue-Specific	0.0799523	4.39234	0.126454	0.343693	11.5617	9.65897	1.04215	1.33565	54.2508	75.8383	15.863	3.98759
tmem45a	TMEM45A	0.912626	Tissue-Specific	Heart	Tissue-Specific	64.3012	0.937864	1.28722	8.08593	2.03604	10.2803	3.45065	1.19146	11.0226	0.0812433	10.2674	3.36001
tmem45b	TMEM45B	0.929806	Tissue-Specific	Ovary	Tissue-Specific	2.4896	3.73425	0.76458	2.23546	17.846	55.1902	7.17517	3.58004	22.1983	169.594	28.4808	4.83192
tmem59l	TMEM59L	0.995403	Tissue-Specific	Brain	Tissue-Specific	0.151141	0.0875449	0.00356092	0.160681	0.130518	1.03849	290.758	0.107816	6.6772	0.0558392	29.9171	4.9029
tmem86b	TMEM86B	0.978758	Tissue-Specific	Liver	Tissue-Specific	0.706365	0.435914	0.0782303	58.5202	1.17396	1.14193	2.59193	0.775768	2.46604	2.91986	7.08102	2.82396
tmem88b	TMEM88B	0.938559	Tissue-Specific	Heart	Tissue-Specific	56.7734	0.205453	0.250275	11.8031	0.11167	1.16233	0.717704	3.93889	6.95578	0.915596	8.28341	3.05023
tmod4	TMOD4	0.955754	Tissue-Specific	Muscle	Tissue-Specific	9.96941	35.2933	340.274	4.74588	0.965306	6.43085	5.06525	30.9519	0.759554	0.0991774	43.4555	5.44147
tmprss13a	TMPRSS13A	0.882582	Tissue-Specific	Gills	Tissue-Specific	0.0746884	0.561238	0.19353	0.430219	8.27906	19.4324	4.69244	0.800262	0.415755	0.129903	3.50095	1.80775
tmprss2	TMPRSS2	0.852448	Tissue-Specific	Liver	Tissue-Specific	0.166268	1.70447	0.411509	42.7767	11.3401	33.4064	2.38443	0.0741871	2.93504	1.57241	9.67716	3.27458
tmprss4a	TMPRSS4A	0.940262	Tissue-Specific	Ovary	Tissue-Specific	0.0706994	0.267257	0.103709	1.2445	7.73414	17.909	0.240086	0.586917	10.2432	72.4075	11.0807	3.46998
tnn	TNN	0.975383	Tissue-Specific	Spleen	Tissue-Specific	0.0559868	0.0236435	0.0107933	0.0505321	0.0189063	3.36646	1.8508	52.9204	11.0302	2.11667	7.14444	2.83682
tnnc1a	TNNC1A	0.980197	Tissue-Specific	Heart	Tissue-Specific	9909.12	1.56055	16.9544	1430.5	0.623821	2.79582	52.8837	2.03305	1.38625	0.613126	1141.85	10.1572
tnnc2	TNNC2	0.998576	Tissue-Specific	Muscle	Tissue-Specific	0.254618	5.48068	7580.13	2.26087	10.3727	68.5044	3.50457	0.0971072	2.72386	0.129831	767.346	9.58373
tnni1b	TNNI1B	0.964519	Tissue-Specific	Heart	Tissue-Specific	1633.39	0.0954225	0.0458886	442.002	0.11453	0.234232	0.488109	0.0269046	1.12673	0.0846576	207.76	7.69878
tnnt2a	TNNT2A	0.982703	Tissue-Specific	Heart	Tissue-Specific	2438.46	0.458832	1.66173	303.381	0.511433	0.417313	1.96062	0.275224	9.59251	8.87108	276.559	8.11144
tnnt2b	TNNT2B	0.929683	Tissue-Specific	Muscle	Tissue-Specific	0.528713	0.927882	33.8554	0.522317	0.826475	7.92047	0.634627	0.143763	6.68946	0.219669	5.22687	2.38595
tnnt3a	TNNT3A	0.998787	Tissue-Specific	Muscle	Tissue-Specific	0.177007	3.04181	5600.59	1.21417	6.73453	38.8573	1.75256	0.245434	5.39531	2.02043	566.002	9.14466
tonsl	TONSL	0.872568	Tissue-Specific	Ovary	Tissue-Specific	0.387969	10.2146	0.12895	0.355324	6.85566	4.6939	2.1572	2.55823	17.7373	38.0116	8.31008	3.05486
tp53inp2	TP53INP2	0.906642	Tissue-Specific	Ovary	Tissue-Specific	7.29266	8.29793	0.203704	2.62188	7.86713	8.84381	6.82173	1.27381	15.9359	63.466	12.2625	3.61618
tp63	TP63	0.923972	Tissue-Specific	Skin	Tissue-Specific	0.109845	0.270143	1.00161	0.275048	92.2767	30.8982	1.03256	0.269726	30.1551	0.132862	15.6422	3.96737
tpi1a	TPI1A	0.951337	Tissue-Specific	Brain	Tissue-Specific	5.06892	0.912297	0.196021	2.23447	0.517948	1.22606	87.6957	0.804917	11.5622	3.08811	11.3307	3.50216
tpm1	TPM1	0.988218	Tissue-Specific	Muscle	Tissue-Specific	26.3737	123.265	10902.6	16.2005	26.6493	204.048	126.681	275.404	110.294	15.8421	1182.74	10.2079
tpm2	TPM2	0.940937	Tissue-Specific	Muscle	Tissue-Specific	3.46853	4.87679	96.8963	1.14259	0.147483	21.9982	2.43539	1.28445	7.1669	0.314949	13.9732	3.80459
tpm4a	TPM4A	0.96235	Tissue-Specific	Heart	Tissue-Specific	2933.96	29.4918	4.7606	483.047	87.8757	89.3949	29.6068	42.3192	40.07	0.813043	374.134	8.54741
tpx2	TPX2	0.954413	Tissue-Specific	Ovary	Tissue-Specific	1.55509	25.7272	0.746551	1.43483	14.07	9.49479	1.90999	4.69761	55.9244	270.462	38.6022	5.27061
trak1a	TRAK1A	0.878944	Tissue-Specific	Heart	Tissue-Specific	32.6395	1.69558	3.8955	3.77768	1.02782	3.6966	7.67768	1.35881	3.31525	5.05166	6.41361	2.68114
trarg1b	TRARG1B	0.976565	Tissue-Specific	Testis	Tissue-Specific	0.1233	0.0708445	0.359569	0.974305	0.225364	0.289809	8.32282	0.174125	41.2287	0.357997	5.21268	2.38203
trdn	TRDN	0.942174	Tissue-Specific	Heart	Tissue-Specific	128.913	0.169675	38.7154	16.4412	0.0784103	1.81708	0.778262	0.0200918	1.08728	0.0257279	18.8046	4.23302
trim16	TRIM16	0.887312	Tissue-Specific	Skin	Tissue-Specific	0.422585	1.44913	0.331106	1.6126	20.3597	12.4047	1.41397	1.80408	1.25939	0.0186043	4.10759	2.03829
trim35-12	TRIM35-12	0.967875	Tissue-Specific	Ovary	Tissue-Specific	5.48866	4.29157	1.48136	3.81708	5.31038	10.4256	17.8811	5.52738	63.8352	354.182	47.224	5.56145
trim46a	TRIM46A	0.880497	Tissue-Specific	Brain	Tissue-Specific	1.39544	0.659911	0.393418	0.629722	4.83079	3.44265	36.2373	0.965715	14.9371	0.0561846	6.35482	2.66785
trim47	TRIM47	0.913751	Tissue-Specific	Ovary	Tissue-Specific	4.47359	4.20338	0.717368	1.85	4.10751	4.88631	12.8927	4.19886	34.492	78.0669	14.9889	3.90582
trim54	TRIM54	0.985395	Tissue-Specific	Muscle	Tissue-Specific	1.73648	0.0572672	28.2724	0.516541	0.0302734	0.419554	0.665416	0.03814	0.44884	0.0111771	3.21961	1.68689
trnai-uau_11	TRNAI-UAU_11	0.888167	Tissue-Specific	Head kidney	Tissue-Specific	294.912	3877.93	23.3228	200.958	27.5982	281.372	379.276	3034.41	41.3134	8.37389	816.947	9.6741
trnai-uau_9	TRNAI-UAU_9	0.918526	Tissue-Specific	Head kidney	Tissue-Specific	225.422	2515.55	7.37595	169.676	23.9569	226.698	159.145	1211.65	19.2155	3.34956	456.203	8.83353
trpc1	TRPC1	0.942425	Tissue-Specific	Brain	Tissue-Specific	0.179743	0.605864	0.068641	0.134774	0.739685	0.945707	43.3957	0.990631	10.9753	0.456643	5.84927	2.54826
tspan13a	TSPAN13A	0.8839	Tissue-Specific	Ovary	Tissue-Specific	16.8372	11.5064	8.19301	17.1475	66.7982	141.242	26.9328	13.0329	62.8378	321.087	68.5615	6.09933
tspan2a	TSPAN2A	0.972015	Tissue-Specific	Brain	Tissue-Specific	1.01607	0.350969	0.230531	0.726109	1.00164	5.5854	81.4279	0.152023	4.24122	0.0131784	9.4745	3.24405
tspan35	TSPAN35	0.905199	Tissue-Specific	Gills	Tissue-Specific	0.0647891	0.650159	0.165362	0.194837	5.56862	23.9429	1.46315	3.05032	6.96652	0.370999	4.24377	2.08534
tspan7b	TSPAN7B	0.989578	Tissue-Specific	Brain	Tissue-Specific	7.81921	0.0600899	12.8663	4.2964	0.316982	0.891442	462.743	0.0145445	5.6807	0.0928342	49.4782	5.62872
ttc22	TTC22	0.902621	Tissue-Specific	Ovary	Tissue-Specific	0.0314811	0.029599	0.110949	0.00778811	7.93251	9.14424	0.688461	0.0172886	2.13481	28.8991	4.89962	2.29267
ttc25	TTC25	0.980444	Tissue-Specific	Testis	Tissue-Specific	0.0206601	0.22209	0.0426412	0.0237571	0.075891	0.0701202	21.2905	0.0551645	89.5521	0.176837	11.153	3.47936
ttc29	TTC29	0.989723	Tissue-Specific	Testis	Tissue-Specific	0.713423	0.0407716	0.0241248	0.661649	0.103468	0.165791	2.44475	0.806144	54.2307	0.338251	5.95291	2.57359
ttc34	TTC34	0.894485	Tissue-Specific	Spleen	Tissue-Specific	14.0456	173.92	0.636872	12.9535	3.19058	28.0291	16.0438	224.554	8.35772	0.307674	48.2039	5.59108
ttk	TTK	0.894333	Tissue-Specific	Ovary	Tissue-Specific	0.593648	9.44027	0.143796	0.587377	6.17627	4.99031	1.93152	2.12304	25.1081	51.3841	10.2478	3.35725
ttll10	TTLL10	0.946142	Tissue-Specific	Testis	Tissue-Specific	0.230476	0.0455456	0.0166383	0.380977	2.30271	4.55322	0.888783	0.0377697	19.6728	0.0798073	2.82087	1.49614
ttll11	TTLL11	0.907693	Tissue-Specific	Ovary	Tissue-Specific	0.596778	0.549446	0.163546	0.228062	0.893072	0.751382	4.91338	0.508552	5.73823	13.581	2.79234	1.48148
ttll6	TTLL6	0.965544	Tissue-Specific	Muscle	Tissue-Specific	0.0581086	0.0854321	43.8362	0.112634	0.0599586	0.0303931	0.54604	1.3906	8.43749	0.59283	5.51496	2.46335
ttn.2	TTN.2	0.955943	Tissue-Specific	Muscle	Tissue-Specific	59.2854	0.507359	172.674	5.96241	0.273698	3.05163	0.349824	0.130234	1.30651	0.073864	24.3615	4.60653
ttr	TTR	0.990689	Tissue-Specific	Liver	Tissue-Specific	0.0551215	0.0683446	0.00683917	62.3375	0.103002	0.158878	0.0775459	0.037518	1.08471	4.21334	6.81428	2.76856
ttyh1	TTYH1	0.948643	Tissue-Specific	Brain	Tissue-Specific	1.40261	1.60621	0.735125	3.34711	2.58224	3.96066	71.3593	2.17009	4.95896	0.219591	9.23418	3.20698
tubb4bl	TUBB4BL	0.988058	Tissue-Specific	Brain	Tissue-Specific	0.664764	0.751531	0.0471574	0.750988	4.20137	8.00438	601.322	0.459183	28.8693	1.55001	64.6621	6.01485
tubb5	TUBB5	0.972569	Tissue-Specific	Brain	Tissue-Specific	0.936117	0.459892	3.47724	0.81911	3.07977	3.68975	239.752	0.671325	28.5363	0.948777	28.237	4.81952
tubb6	TUBB6	0.870535	Tissue-Specific	Muscle	Tissue-Specific	0.766079	0.36541	4.71289	0.448862	0.382905	0.503336	1.4328	0.304463	1.23983	0.700018	1.08566	0.118572
tulp4b	TULP4B	0.965718	Tissue-Specific	Brain	Tissue-Specific	2.22911	0.387977	0.106681	0.940055	0.0840296	0.211724	81.5327	0.210358	13.7545	0.188789	9.96459	3.31681
tut1	TUT1	0.85513	Tissue-Specific	Ovary	Tissue-Specific	4.2215	8.30113	1.6639	2.22016	9.75863	6.68709	6.19763	5.71847	96.6226	97.7235	23.9115	4.57963
txlnba	TXLNBA	0.963907	Tissue-Specific	Muscle	Tissue-Specific	266.139	1.59265	992.336	49.6277	0.273173	15.1235	0.354797	0.0384791	0.434826	0.130403	132.605	7.05099
txlnbb	TXLNBB	0.982407	Tissue-Specific	Muscle	Tissue-Specific	136.84	1.05075	1161.65	30.0277	0.183787	15.8232	0.422757	0.131573	1.14477	0.0808989	134.736	7.07399
ube2c	UBE2C	0.929491	Tissue-Specific	Ovary	Tissue-Specific	2.38291	28.6093	0.579905	1.90655	15.7591	13.8677	6.33068	6.02097	57.5954	198.369	33.1422	5.0506
ube2ql1	UBE2QL1	0.94852	Tissue-Specific	Brain	Tissue-Specific	4.07163	0.414298	2.27753	0.962468	0.327707	0.907994	53.5286	0.653893	8.61734	0.162797	7.19242	2.84648
ube2s	UBE2S	0.884688	Tissue-Specific	Ovary	Tissue-Specific	6.47435	21.2794	2.33383	4.60327	13.0871	12.9517	12.467	8.58713	37.534	109.233	22.8551	4.51444
uchl3	UCHL3	0.883731	Tissue-Specific	Ovary	Tissue-Specific	18.9207	17.3094	5.03026	13.2005	33.468	26.8974	54.4716	12.155	34.5287	182.188	39.817	5.31531
ucmaa	UCMAA	0.950976	Tissue-Specific	Gills	Tissue-Specific	0.0866577	0.142517	1.1455	0.999282	4.06259	16.6442	0.483075	0.0210714	0.839838	0.169735	2.45945	1.29834
ugt5d1	UGT5D1	0.982148	Tissue-Specific	Liver	Tissue-Specific	2.33949	0.12741	0.266666	32.7908	1.24166	0.17811	0.358645	0.0837737	0.828852	0.222279	3.84377	1.94252
ugt8	UGT8	0.941845	Tissue-Specific	Brain	Tissue-Specific	0.0396265	0.0238041	0.940334	3.39692	2.34686	3.06208	37.6249	0.0192172	2.2824	0.250264	4.99864	2.32154
umps	UMPS	0.877489	Tissue-Specific	Ovary	Tissue-Specific	5.41977	8.73447	3.78526	7.60334	24.5719	9.60106	4.53432	4.15243	36.2645	87.7411	19.2408	4.2661
upf3a	UPF3A	0.962524	Tissue-Specific	Brain	Tissue-Specific	1.37715	1.66828	2.65097	0.573673	0.303556	1.70045	169.689	0.858368	29.0098	0.582083	20.8413	4.38138
uroc1	UROC1	0.940291	Tissue-Specific	Liver	Tissue-Specific	0.591388	0.956862	0.0739179	57.6806	2.17143	1.67462	4.2332	0.492096	18.0703	10.0624	9.60068	3.26314
ush1c	USH1C	0.952532	Tissue-Specific	Testis	Tissue-Specific	0.0818709	0.117443	0.169656	0.365597	0.675526	0.715955	4.44667	0.125249	16.5626	0.973359	2.42339	1.27703
usp13	USP13	0.905948	Tissue-Specific	Muscle	Tissue-Specific	24.7139	0.129016	46.2026	2.19629	0.0874376	0.668585	2.75556	0.15505	7.98391	1.06565	8.5958	3.10363
usp28	USP28	0.90371	Tissue-Specific	Muscle	Tissue-Specific	96.0093	0.323822	137.281	11.8406	0.0988594	2.16913	1.81923	0.0588336	10.7456	0.0410547	26.0388	4.70259
usp2a	USP2A	0.895818	Tissue-Specific	Muscle	Tissue-Specific	9.55814	0.446578	32.2484	1.88787	0.316855	2.96378	6.12821	0.329761	8.17811	0.483166	6.25409	2.6448
usp49	USP49	0.884148	Tissue-Specific	Ovary	Tissue-Specific	8.77265	10.3093	3.50182	5.97631	12.8856	13.6258	20.2955	8.48641	72.886	133.626	29.0365	4.8598
utp4	UTP4	0.924118	Tissue-Specific	Ovary	Tissue-Specific	4.68187	5.7531	5.37097	5.13661	10.8645	6.12025	5.39513	4.33106	38.2223	115.354	20.123	4.33077
uts2d	UTS2D	0.862874	Tissue-Specific	Ovary	Tissue-Specific	0.578864	5.79429	0.110709	0.328556	1.45577	2.11146	14.5217	17.3732	30.6042	56.003	12.8882	3.68798
vat1	VAT1	0.962533	Tissue-Specific	Brain	Tissue-Specific	2.32471	1.35078	5.66981	0.73275	1.15748	1.31588	89.5044	1.57631	5.6366	0.780077	11.0049	3.46007
vat1l	VAT1L	0.921753	Tissue-Specific	Brain	Tissue-Specific	0.252476	0.317715	0.25841	0.223423	0.146642	0.35724	33.6833	0.32129	14.5731	0.418431	5.05521	2.33777
vegfab	VEGFAB	0.85074	Tissue-Specific	Heart	Tissue-Specific	113.028	11.2057	5.63453	24.2103	13.9866	9.49531	20.1134	7.92434	14.3115	2.82532	22.2735	4.47725
veph1	VEPH1	0.969942	Tissue-Specific	Skin	Tissue-Specific	0.255539	0.130616	0.0177653	0.246793	15.4142	0.999348	0.885565	0.155242	2.70122	0.224331	2.10307	1.07249
vgll2b	VGLL2B	0.948776	Tissue-Specific	Muscle	Tissue-Specific	0.0355138	0.131754	19.1205	0.249203	0.0986168	1.4688	0.940151	0.0484614	5.31306	0.0396467	2.74457	1.45658
vkorc1	VKORC1	0.929623	Tissue-Specific	Liver	Tissue-Specific	1.49445	4.39252	0.441689	138.019	3.16155	10.8611	6.20129	3.08213	24.9934	29.2803	22.1927	4.47201
vldlr	VLDLR	0.955742	Tissue-Specific	Ovary	Tissue-Specific	7.29364	0.148454	1.88556	0.394686	1.49363	0.773829	10.4413	0.120048	9.1486	60.654	9.23537	3.20717
vps37d	VPS37D	0.881472	Tissue-Specific	Ovary	Tissue-Specific	0.655806	0.792855	0.0512693	0.319438	1.18931	1.48894	1.56523	1.05278	10.1104	14.2636	3.14896	1.65488
vsig10l	VSIG10L	0.946104	Tissue-Specific	Ovary	Tissue-Specific	0.568291	0.16526	0.537713	0.185885	2.63136	9.12978	0.618856	0.175931	9.32876	43.6478	6.69896	2.74394
vsnl1b	VSNL1B	0.998503	Tissue-Specific	Brain	Tissue-Specific	0.037497	0.227057	0.018773	0.0163298	0.115913	0.160372	1823.14	0.177659	16.1807	0.0138533	184.009	7.52363
vtna	VTNA	0.985981	Tissue-Specific	Liver	Tissue-Specific	2.6935	0.894652	0.148936	347.822	13.6379	2.15752	2.33403	1.54123	8.46133	10.5839	39.0275	5.28642
vtnb	VTNB	0.992885	Tissue-Specific	Liver	Tissue-Specific	0.0579018	1.80573	0.0245326	800.655	0.174941	0.175866	0.0262906	0.160802	0.249254	43.3401	84.667	6.40373
vwc2l	VWC2L	0.857015	Tissue-Specific	Brain	Tissue-Specific	0.0613379	0.762247	0.0116936	0.0940413	0.495605	0.387837	9.06414	0.209574	5.6917	3.66545	2.04436	1.03165
wdr6	WDR6	0.912871	Tissue-Specific	Ovary	Tissue-Specific	3.88438	4.70109	2.22765	3.32328	6.67953	5.55675	12.1898	4.06072	36.1421	86.977	16.5742	4.05087
wdr77	WDR77	0.880414	Tissue-Specific	Ovary	Tissue-Specific	26.5362	26.5147	4.64646	14.3131	92.6439	46.2378	60.3329	16.9387	190.755	415.12	89.4039	6.48227
wdr97	WDR97	0.952374	Tissue-Specific	Testis	Tissue-Specific	1.70927	2.07415	0.539882	1.19304	1.75497	3.45042	7.12976	2.90101	52.0769	0.538285	7.33677	2.87514
wee2	WEE2	0.983587	Tissue-Specific	Ovary	Tissue-Specific	0.168677	0.704958	0.149325	0.27379	2.00089	1.0705	2.94441	0.251177	60.1665	393.757	46.1487	5.52822
wnt10b	WNT10B	0.871286	Tissue-Specific	Ovary	Tissue-Specific	0.410272	0.254638	0.0940093	0.385295	0.791934	2.56901	4.00946	0.42398	13.3616	14.839	3.71392	1.89294
wnt11	WNT11	0.912021	Tissue-Specific	Heart	Tissue-Specific	27.9927	0.101777	0.222863	7.33994	0.478334	5.55251	1.24192	0.178823	4.24697	0.0595105	4.74153	2.24535
wnt2	WNT2	0.990821	Tissue-Specific	Testis	Tissue-Specific	0.0225243	0.0225225	0.01591	0.0141539	0.0755227	0.343361	0.0647288	0.00621676	10.3854	0.0742279	1.10246	0.140722
wnt9b	WNT9B	0.958785	Tissue-Specific	Skin	Tissue-Specific	0.296132	0.11787	0.090627	0.183633	52.9798	3.00258	4.09305	0.122074	11.1721	0.695524	7.27534	2.86301
wu:fa25f02	WU:FA25F02	0.852608	Tissue-Specific	Ovary	Tissue-Specific	0.22991	1.29328	0.0833781	0.317161	0.615709	0.496477	0.610103	1.06824	3.68819	5.7462	1.41486	0.500664
wu:fj16a03	WU:FJ16A03	0.960375	Tissue-Specific	Liver	Tissue-Specific	5.81768	8.02706	0.757814	3934.84	1830.9	0.60077	2.26303	2.27391	0.636007	111.182	589.729	9.20391
wu:fj39g12	WU:FJ39G12	0.997937	Tissue-Specific	Brain	Tissue-Specific	0.0689833	0.546807	0.0250042	0.126662	0.454336	0.235345	736.616	0.190205	7.32496	0.0738065	74.5662	6.22045
wu:fj49a02	WU:FJ49A02	0.861577	Tissue-Specific	Muscle	Tissue-Specific	48.5496	0.496435	79.459	11.1514	1.11962	3.25174	14.6827	0.195114	9.32414	9.52333	17.7753	4.1518
xirp2a	XIRP2A	0.983971	Tissue-Specific	Muscle	Tissue-Specific	0.619263	0.372007	44.0603	0.296185	0.150438	2.58877	0.141321	0.219844	0.539441	0.427001	4.94146	2.30494
xrra1	XRRA1	0.984921	Tissue-Specific	Testis	Tissue-Specific	0.34412	0.575738	0.0095735	0.0333102	0.157412	0.218342	3.06783	0.430617	46.1211	1.79443	5.27525	2.39924
yars2	YARS2	0.927025	Tissue-Specific	Ovary	Tissue-Specific	7.90233	6.0533	1.13333	3.68278	7.28606	5.44599	7.05958	3.30736	28.3551	96.2496	16.6475	4.05724
ywhag1	YWHAG1	0.987654	Tissue-Specific	Brain	Tissue-Specific	2.79596	0.171369	4.11131	0.484226	0.310266	0.944441	178.498	0.0992961	5.558	0.0478048	19.3021	4.27068
zanl	ZANL	0.957646	Tissue-Specific	Testis	Tissue-Specific	0.045381	0.0345664	0.132757	0.029584	0.0486234	0.0365825	0.122235	0.0657795	14.7564	5.21644	2.04883	1.0348
zar1	ZAR1	0.985848	Tissue-Specific	Ovary	Tissue-Specific	0.30382	6.38313	0.449492	0.169844	3.48911	1.41097	0.761387	0.674183	198.337	1468.33	168.031	7.39258
zar1l	ZAR1L	0.984451	Tissue-Specific	Ovary	Tissue-Specific	0.506061	0.167073	1.52678	0.0821986	3.33635	1.16911	14.3051	0.37043	152.67	1059.36	123.349	6.94661
zbbx	ZBBX	0.955786	Tissue-Specific	Testis	Tissue-Specific	0.248212	0.0318316	0.0452111	0.106366	0.147313	0.209982	1.56262	0.0275015	10.9841	1.8937	1.52568	0.609456
zbtb18	ZBTB18	0.953903	Tissue-Specific	Brain	Tissue-Specific	6.37238	29.3524	1.61786	3.79814	6.48352	9.95321	467.37	29.0494	13.0979	0.109467	56.7205	5.8258
zbtb41	ZBTB41	0.981248	Tissue-Specific	Liver	Tissue-Specific	2.80503	4.8371	0.816252	483.779	4.88035	5.4092	7.69202	3.62634	16.927	45.8424	57.6615	5.84954
zfyve16	ZFYVE16	0.893276	Tissue-Specific	Ovary	Tissue-Specific	0.772639	1.31903	0.21994	0.435706	1.21864	1.26527	1.18478	1.22431	3.45443	10.826	2.19208	1.1323
zgc:100997	ZGC:100997	0.921212	Tissue-Specific	Skin	Tissue-Specific	0.097267	0.181575	0.0102595	0.0816309	16.2295	5.6465	0.422595	0.143825	6.38454	0.181701	2.93794	1.55481
zgc:101785	ZGC:101785	0.945608	Tissue-Specific	Gills	Tissue-Specific	0.063829	0.046505	0.0901568	4.95493	6.09537	26.7959	0.439987	0.079984	0.454596	0.216117	3.92373	1.97223
zgc:103586	ZGC:103586	0.940591	Tissue-Specific	Liver	Tissue-Specific	0.957824	0.429243	0.322379	46.2955	0.750182	0.764518	6.20057	0.743184	15.2031	2.40024	7.40667	2.88883
zgc:110239	ZGC:110239	0.93359	Tissue-Specific	Ovary	Tissue-Specific	27.0196	24.0205	10.8431	30.9763	22.6006	28.6799	73.1067	58.1232	96.7526	564.457	93.6579	6.54933
zgc:111976	ZGC:111976	0.868609	Tissue-Specific	Ovary	Tissue-Specific	1.5753	4.61796	0.704716	3.61443	10.2844	5.77381	36.3167	4.40814	32.3919	69.1155	16.8803	4.07727
zgc:112496	ZGC:112496	0.876318	Tissue-Specific	Ovary	Tissue-Specific	5.99731	7.01899	0.648559	4.23916	9.03665	8.14392	8.48184	3.63464	60.592	89.7907	19.7584	4.30439
zgc:113223	ZGC:113223	0.927304	Tissue-Specific	Skin	Tissue-Specific	0.514244	0.315042	0.0689686	0.227727	11.4304	5.58415	1.71344	0.299957	1.77174	0.193025	2.21186	1.14526
zgc:113232	ZGC:113232	0.993032	Tissue-Specific	Testis	Tissue-Specific	0.0528058	0.0951888	0.0577063	0.0902277	0.0849914	0.165112	0.271	0.125882	16.6663	0.0228367	1.76321	0.8182
zgc:114181	ZGC:114181	0.963392	Tissue-Specific	Brain	Tissue-Specific	0.084924	0.301844	0.0173651	3.18823	0.0338946	0.0913652	89.526	0.593557	14.4183	0.0854293	10.8341	3.43751
zgc:122979	ZGC:122979	0.987306	Tissue-Specific	Brain	Tissue-Specific	0.896589	0.0284325	0.0923165	4.95331	0.0818264	0.192002	151.681	0.0159744	5.53643	0.120635	16.3599	4.03209
zgc:123217	ZGC:123217	0.947413	Tissue-Specific	Gills	Tissue-Specific	0.212775	0.23213	0.0830981	0.0793496	4.6497	27.4028	0.141365	0.134726	5.12053	0.0429587	3.80994	1.92977
zgc:136858	ZGC:136858	0.953656	Tissue-Specific	Liver	Tissue-Specific	0.0551861	0.450437	0.0301858	22.9665	0.174528	1.11792	2.38727	0.926358	3.92966	1.10951	3.31476	1.7289
zgc:153012	ZGC:153012	0.859543	Tissue-Specific	Muscle	Tissue-Specific	3.67666	1.74587	18.8605	1.07961	4.67639	1.96061	3.89046	0.502063	5.82631	0.812491	4.3031	2.10538
zgc:153284	ZGC:153284	0.928297	Tissue-Specific	Skin	Tissue-Specific	0.521003	0.200186	0.296465	5.71967	239.049	180.607	0.64049	0.77951	0.652623	0.350037	42.8815	5.42229
zgc:153738	ZGC:153738	0.956053	Tissue-Specific	Testis	Tissue-Specific	3.04851	0.254298	0.236677	1.24417	1.05086	0.990679	4.93599	0.158663	29.5786	0.60021	4.20987	2.07377
zgc:162989	ZGC:162989	0.909864	Tissue-Specific	Brain	Tissue-Specific	2.52155	1.36421	0.603225	1.53052	3.00511	2.16623	29.3113	0.984115	4.86923	1.47343	4.78289	2.25788
zgc:163014	ZGC:163014	0.981472	Tissue-Specific	Ovary	Tissue-Specific	0.811529	1.25396	0.170623	0.716261	2.23425	1.93948	2.18578	1.53455	61.8298	379.513	45.2189	5.49885
zgc:171775	ZGC:171775	0.9069	Tissue-Specific	Skin	Tissue-Specific	0.0375414	0.0917782	0.0244491	0.377895	18.259	13.0477	0.330383	0.027199	1.78615	0.0257743	3.40078	1.76587
zgc:172182	ZGC:172182	0.991898	Tissue-Specific	Testis	Tissue-Specific	0.0309283	0.108274	0.0076767	0.0394161	0.020755	0.0279924	8.10459	0.0414181	88.5942	0.361137	9.73364	3.28298
zgc:174935	ZGC:174935	0.861903	Tissue-Specific	Gills	Tissue-Specific	0.114164	0.417098	1.23101	0.544986	149.333	326.997	2.78722	0.0269651	52.0106	155.719	68.9181	6.10681
zgc:193690	ZGC:193690	0.951223	Tissue-Specific	Testis	Tissue-Specific	1.56612	0.437024	0.399644	0.207422	0.690211	0.308694	1.35217	0.389852	347.454	126.949	47.9754	5.58422
zgc:194209	ZGC:194209	0.950936	Tissue-Specific	Testis	Tissue-Specific	0.100735	0.0948695	0.0577232	0.101604	0.118435	0.496843	0.867988	0.101412	9.10003	1.64542	1.26851	0.34313
zgc:194887	ZGC:194887	0.903833	Tissue-Specific	Liver	Tissue-Specific	0.199215	0.428329	0.295656	23.751	3.2924	3.63584	10.6204	1.80953	2.10606	1.40369	4.75421	2.2492
zgc:194990	ZGC:194990	0.878712	Tissue-Specific	Brain	Tissue-Specific	0.837553	0.575868	0.062247	0.108291	0.991818	0.387927	41.9678	0.388553	28.5012	2.11428	7.59356	2.92478
zgc:56699	ZGC:56699	0.894329	Tissue-Specific	Ovary	Tissue-Specific	0.570355	0.205246	0.348588	0.121288	0.797362	0.217602	0.64381	0.24246	346.219	319.694	66.906	6.06406
zgc:73226	ZGC:73226	0.990458	Tissue-Specific	Brain	Tissue-Specific	0.0884393	0.0750841	0.067885	0.055769	1.45378	0.481236	135.37	0.0093974	6.47322	0.44946	14.4524	3.85324
zgc:77151	ZGC:77151	0.901492	Tissue-Specific	Ovary	Tissue-Specific	0.850399	1.91795	0.18106	0.817975	3.56885	2.73424	0.64949	1.50683	4.08853	18.3051	3.46204	1.79162
zgc:92107	ZGC:92107	0.920926	Tissue-Specific	Brain	Tissue-Specific	3.37281	1.41355	6.33949	5.69386	6.85972	7.69032	118.315	2.4026	11.2308	8.43222	17.175	4.10224
zgc:92429	ZGC:92429	0.940958	Tissue-Specific	Muscle	Tissue-Specific	84.8121	0.333001	190.559	12.0661	0.185028	5.8011	0.586983	0.666538	1.71926	0.0992959	29.6828	4.89155
zgc:92594	ZGC:92594	0.881949	Tissue-Specific	Ovary	Tissue-Specific	3.6295	9.29533	2.08879	3.28116	8.82559	12.2276	17.7173	7.82223	41.3117	89.1874	19.5387	4.28826
zgc:92912	ZGC:92912	0.99336	Tissue-Specific	Brain	Tissue-Specific	1.26857	2.30964	0.0326839	0.83168	4.03034	3.76923	879.441	2.89147	17.9679	0.0569467	91.2599	6.51191
zmp:0000000881	ZMP:0000000881	0.938789	Tissue-Specific	Skin	Tissue-Specific	0.0242082	0.0240773	0.213002	0.144927	127.122	63.8968	0.149637	0.0704111	1.55172	1.01091	19.4208	4.27953
zmp:0000001114	ZMP:0000001114	0.920222	Tissue-Specific	Skin	Tissue-Specific	0.0759595	0.162218	0.0281108	0.0887594	18.5713	9.04464	0.281777	0.197841	1.88612	1.79789	3.21347	1.68413
znf106a	ZNF106A	0.953868	Tissue-Specific	Heart	Tissue-Specific	649.963	6.69468	101.597	64.9633	5.80075	11.9555	11.1096	7.19661	28.3173	6.3544	89.3953	6.48213
znhit2	ZNHIT2	0.895517	Tissue-Specific	Ovary	Tissue-Specific	9.84152	14.3437	11.6846	6.85919	15.3953	13.1345	13.3823	11.1661	201.961	285.146	58.2914	5.86521
zp3d.2	ZP3D.2	0.981566	Tissue-Specific	Ovary	Tissue-Specific	0.252749	0.0735813	0.519059	0.0648573	1.35362	0.0538892	0.937407	0.1136	108.772	611.369	72.351	6.17694
zp3f.2	ZP3F.2	0.987102	Tissue-Specific	Ovary	Tissue-Specific	0.41266	0.127221	0.843991	0.345699	4.74193	0.0290642	0.173788	0.165225	203.698	1582.96	179.35	7.48663
[truncated: 17,818 more rows]
