# Supplementary material for: Comprehensive Characterization of Multitissue Expression Landscape, Co-Expression Networks and Positive Selection in Pikeperch
Source: Cells. 2021 Sep 2;10(9):2289. doi: 10.3390/cells10092289 (PMC8471114; doi:10.3390/cells10092289)
Supplement: Supplementary file 1 [file cells-10-02289-s001.zip › Supplementary File S3.xlsx]

## Sheet: all_GUPS_in_Percidae
Comprehensive Characterization of Multitissue Expression Landscape, Co-Expression Networks and Positive Selection in Pikeperch
– Supplementary file S3: Functional annotation of all GUPS in Percidae
query_name	Transcript	FDR	P-Value	Preferred_name	GeneID	Species
ethcr_10581	ethcr_10581	0.00820818	0.0006933	UBN2	UBN2	E.CRAG
ethcr_10956	ethcr_10956	0.0238972	0.004902	CTDP1	CTDP1	E.CRAG
ethcr_11873	ethcr_11873	0.0376119	0.01197	pbxip1	PBXIP1	E.CRAG
ethcr_11898	ethcr_11898	0.0104423	0.001093	PPARGC1B	PPARGC1B	E.CRAG
ethcr_12165	ethcr_12165	0.00872913	0.0007679	TEX11	TEX11	E.CRAG
ethcr_12244	ethcr_12244	0.0199863	0.003527	SH3PXD2B	SH3PXD2B	E.CRAG
ethcr_12329	ethcr_12329	0.0215552	0.004194	C19orf26	C19ORF26	E.CRAG
ethcr_12631	ethcr_12631	0.0268474	0.00656	XYLT2	XYLT2	E.CRAG
ethcr_13043	ethcr_13043	0.00820818	0.0006616	TTC7A	TTC7A	E.CRAG
ethcr_13122	ethcr_13122	0.0108577	0.001246	MLIP	MLIP	E.CRAG
ethcr_14408	ethcr_14408	0.00344332	0.0001596	NUGGC	NUGGC	E.CRAG
ethcr_1496	ethcr_1496	0.0116565	0.00147	CREBBP	CREBBP	E.CRAG
ethcr_15033	ethcr_15033	0.0196748	0.003382	IL31RA	IL31RA	E.CRAG
ethcr_15884	ethcr_15884	0.000566865	1.368e-05	SCYL3	SCYL3	E.CRAG
ethcr_1648	ethcr_1648	0.0146001	0.00207	AIM1	AIM1	E.CRAG
ethcr_16536	ethcr_16536	0.0418829	0.01434	OTULIN	OTULIN	E.CRAG
ethcr_16684	ethcr_16684	0.0062832	0.0003696	HOOK3	HOOK3	E.CRAG
ethcr_17048	ethcr_17048	0.0232798	0.00467	FAM111A	FAM111A	E.CRAG
ethcr_17341	ethcr_17341	0.00820818	0.0006903	RNF139	RNF139	E.CRAG
ethcr_17791	ethcr_17791	0.0035139	0.0001724	CCDC150	CCDC150	E.CRAG
ethcr_17834	ethcr_17834	0.0370255	0.01156	HPS1	HPS1	E.CRAG
ethcr_18060	ethcr_18060	0.0128708	0.001786	XPNPEP2	XPNPEP2	E.CRAG
ethcr_18697	ethcr_18697	0.0449273	0.01606	CCDC138	CCDC138	E.CRAG
ethcr_1882	ethcr_1882	0.000106301	1.443e-06	KIAA1244	KIAA1244	E.CRAG
ethcr_19013	ethcr_19013	0.0185517	0.003001	EXD2	EXD2	E.CRAG
ethcr_19333	ethcr_19333	0.0273757	0.007102	DTX3L	DTX3L	E.CRAG
ethcr_19424	ethcr_19424	0.0104423	0.001123	RELA	RELA	E.CRAG
ethcr_19487	ethcr_19487	0.0324106	0.009337	C8orf34	C8ORF34	E.CRAG
ethcr_19509	ethcr_19509	0.00492277	0.0002673	SAMHD1	SAMHD1	E.CRAG
ethcr_19577	ethcr_19577	0.0243497	0.005105	RYK	RYK	E.CRAG
ethcr_19630	ethcr_19630	0.00735065	0.00051	gpnmb	GPNMB	E.CRAG
ethcr_19699	ethcr_19699	0.0456672	0.01658	CD58	CD58	E.CRAG
ethcr_20356	ethcr_20356	0.00671589	0.0004457	ZAP70	ZAP70	E.CRAG
ethcr_21130	ethcr_21130	0.0205895	0.003942	ZGLP1	ZGLP1	E.CRAG
ethcr_21275	ethcr_21275	0.0420934	0.01475	TOMM70A	TOMM70A	E.CRAG
ethcr_21327	ethcr_21327	0.0420934	0.0148	FPGS	FPGS	E.CRAG
ethcr_21359	ethcr_21359	0.046273	0.01689	CYB5R4	CYB5R4	E.CRAG
ethcr_21807	ethcr_21807	0.0205895	0.003938	MB21D1	MB21D1	E.CRAG
ethcr_22180	ethcr_22180	0.00872913	0.0007768	CSPG5	CSPG5	E.CRAG
ethcr_22519	ethcr_22519	0.000989859	2.986e-05	ESR2	ESR2	E.CRAG
ethcr_23033	ethcr_23033	0.00749572	0.000582	GLP2R	GLP2R	E.CRAG
ethcr_23112	ethcr_23112	0.0100123	0.0009675	EF1a-F2	EF1A-F2	E.CRAG
ethcr_23167	ethcr_23167	0.00744112	0.0005275	CCDC62	CCDC62	E.CRAG
ethcr_23571	ethcr_23571	0.00531117	0.0002964	GPA33	GPA33	E.CRAG
ethcr_24043	ethcr_24043	0.00820818	0.0006758	BTN3A1	BTN3A1	E.CRAG
ethcr_24523	ethcr_24523	0.012852	0.00176	KIAA1147	KIAA1147	E.CRAG
ethcr_25117	ethcr_25117	0.0288716	0.007878	RBM41	RBM41	E.CRAG
ethcr_25636	ethcr_25636	0.0418829	0.01434	rassf10	RASSF10	E.CRAG
ethcr_25941	ethcr_25941	0.0207809	0.004012	CASP8	CASP8	E.CRAG
ethcr_26012	ethcr_26012	0.00638801	0.0003854	PPIL4	PPIL4	E.CRAG
ethcr_26028	ethcr_26028	0.00976675	0.0008986	BPIFC	BPIFC	E.CRAG
ethcr_26042	ethcr_26042	0.0301756	0.008329	FBXW12	FBXW12	E.CRAG
ethcr_26911	ethcr_26911	0.0100123	0.0009709	DRD3	DRD3	E.CRAG
ethcr_27199	ethcr_27199	0.0420934	0.01463	CCKBR	CCKBR	E.CRAG
ethcr_27211	ethcr_27211	0.0304048	0.008484	CDR2	CDR2	E.CRAG
ethcr_27864	ethcr_27864	0.0130604	0.001832	ARRDC1	ARRDC1	E.CRAG
ethcr_27953	ethcr_27953	0.00289264	0.0001178	GABPB2	GABPB2	E.CRAG
ethcr_28369	ethcr_28369	0.010608	0.001168	TAPBPL	TAPBPL	E.CRAG
ethcr_28458	ethcr_28458	0.00029056	5.258e-06	ZFYVE19	ZFYVE19	E.CRAG
ethcr_28510	ethcr_28510	0.0164612	0.002458	C16orf58	C16ORF58	E.CRAG
ethcr_28754	ethcr_28754	0.0199863	0.003479	PTPN2	PTPN2	E.CRAG
ethcr_28985	ethcr_28985	0.0185517	0.003022	SERBP1	SERBP1	E.CRAG
ethcr_29071	ethcr_29071	0.031395	0.008855	STAC2	STAC2	E.CRAG
ethcr_2950	ethcr_2950	0.0279628	0.007423	SCRIB	SCRIB	E.CRAG
ethcr_29535	ethcr_29535	0.0116565	0.001463	let-756	LET-756	E.CRAG
ethcr_29901	ethcr_29901	0.0452679	0.01625	BLZF1	BLZF1	E.CRAG
ethcr_29905	ethcr_29905	0.0026979	0.0001058	CASP1	CASP1	E.CRAG
ethcr_30356	ethcr_30356	0.04149	0.0138	UBAP1L	UBAP1L	E.CRAG
ethcr_30365	ethcr_30365	0.0482621	0.01798	SOX30	SOX30	E.CRAG
ethcr_31234	ethcr_31234	0.0204093	0.003694	FBLIM1	FBLIM1	E.CRAG
ethcr_31272	ethcr_31272	0.0260822	0.006255	F2RL1	F2RL1	E.CRAG
ethcr_31871	ethcr_31871	0.0108577	0.001258	DNASE2B	DNASE2B	E.CRAG
ethcr_32208	ethcr_32208	0.012852	0.001764	fut9b	FUT9B	E.CRAG
ethcr_32596	ethcr_32596	0.00066885	1.715e-05	NDE1	NDE1	E.CRAG
ethcr_32605	ethcr_32605	0.0234064	0.004757	CIPC	CIPC	E.CRAG
ethcr_32696	ethcr_32696	0.017775	0.002681	GPSM3	GPSM3	E.CRAG
ethcr_32754	ethcr_32754	0.000416823	8.173e-06	GPR25	GPR25	E.CRAG
ethcr_32824	ethcr_32824	0.0325482	0.009573	OGFOD2	OGFOD2	E.CRAG
ethcr_33733	ethcr_33733	0.0420934	0.01484	TMEM30B	TMEM30B	E.CRAG
ethcr_33785	ethcr_33785	0.0416018	0.01393	RAD51D	RAD51D	E.CRAG
ethcr_33910	ethcr_33910	0.0234064	0.004766	NT5C3B	NT5C3B	E.CRAG
ethcr_3402	ethcr_3402	0.0324733	0.009502	ERICH3	ERICH3	E.CRAG
ethcr_34310	ethcr_34310	0.0365616	0.01135	P2RY11	P2RY11	E.CRAG
ethcr_34384	ethcr_34384	0.0324318	0.009392	SRD5A3	SRD5A3	E.CRAG
ethcr_34550	ethcr_34550	0.00749572	0.0005553	MRPL1	MRPL1	E.CRAG
ethcr_35022	ethcr_35022	0.0372422	0.01174	CD200R1	CD200R1	E.CRAG
ethcr_35147	ethcr_35147	0.0249613	0.00566	OR52D1	OR52D1	E.CRAG
ethcr_35636	ethcr_35636	0.0249613	0.005685	ATP1B1	ATP1B1	E.CRAG
ethcr_35754	ethcr_35754	0.0199863	0.003511	AQP3	AQP3	E.CRAG
ethcr_35792	ethcr_35792	0.0246415	0.005289	MRPL46	MRPL46	E.CRAG
ethcr_36061	ethcr_36061	0.0205209	0.003837	NEURL3	NEURL3	E.CRAG
ethcr_36964	ethcr_36964	0.0102518	0.001033	colca2	COLCA2	E.CRAG
ethcr_37278	ethcr_37278	0.0273546	0.007014	SHISA5	SHISA5	E.CRAG
ethcr_37287	ethcr_37287	0.00344332	0.0001604	OGN	OGN	E.CRAG
ethcr_37579	ethcr_37579	0.0361547	0.01107	C1orf74	C1ORF74	E.CRAG
ethcr_37921	ethcr_37921	0.012852	0.001756	LIN28B	LIN28B	E.CRAG
ethcr_38206	ethcr_38206	0.0325648	0.009627	DPM1	DPM1	E.CRAG
ethcr_38310	ethcr_38310	0.0364325	0.01121	TMEM182	TMEM182	E.CRAG
ethcr_38343	ethcr_38343	0.0243497	0.005077	tmem119	TMEM119	E.CRAG
ethcr_38560	ethcr_38560	0.0272659	0.006909	LIN37	LIN37	E.CRAG
ethcr_38722	ethcr_38722	0.0035139	0.0001749	UQCRFS1	UQCRFS1	E.CRAG
ethcr_38770	ethcr_38770	0.0104423	0.001098	HOXB8	HOXB8	E.CRAG
ethcr_38920	ethcr_38920	0.00836311	0.000719	FAM154A	FAM154A	E.CRAG
ethcr_39096	ethcr_39096	0.00904001	0.0008181	POMC	POMC	E.CRAG
ethcr_39263	ethcr_39263	0.0273849	0.007183	REC114	REC114	E.CRAG
ethcr_39372	ethcr_39372	0.0387364	0.01248	CD53	CD53	E.CRAG
ethcr_39466	ethcr_39466	0.0418829	0.01427	cd8a	CD8A	E.CRAG
ethcr_39583	ethcr_39583	0.00029056	5.259e-06	MXD1	MXD1	E.CRAG
ethcr_40792	ethcr_40792	0.0117435	0.001541	NMRK2	NMRK2	E.CRAG
ethcr_40873	ethcr_40873	0.0354147	0.01079	TIFA	TIFA	E.CRAG
ethcr_41078	ethcr_41078	0.0456055	0.01644	GEMIN8	GEMIN8	E.CRAG
ethcr_41106	ethcr_41106	0.0471165	0.01734	APOO	APOO	E.CRAG
ethcr_42153	ethcr_42153	0.0108577	0.00122	ADM	ADM	E.CRAG
ethcr_42235	ethcr_42235	0.0281382	0.007512	C12orf45	C12ORF45	E.CRAG
ethcr_4289	ethcr_4289	0.0376119	0.01197	ERCC6L2	ERCC6L2	E.CRAG
ethcr_4875	ethcr_4875	0.00145139	5.035e-05	PTCH1	PTCH1	E.CRAG
ethcr_5183	ethcr_5183	0.000553826	1.253e-05	TRPM2	TRPM2	E.CRAG
ethcr_6067	ethcr_6067	0.0204987	0.003747	PPP1R3A	PPP1R3A	E.CRAG
ethcr_6893	ethcr_6893	0.00749572	0.0005679	PPRC1	PPRC1	E.CRAG
ethcr_7233	ethcr_7233	0.000519034	1.096e-05	PLCG2	PLCG2	E.CRAG
ethcr_9059	ethcr_9059	0.0387364	0.01258	ABR	ABR	E.CRAG
ethcr_906	ethcr_906	0.00119435	3.783e-05	EYS	EYS	E.CRAG
ethcr_9427	ethcr_9427	0.0449273	0.01601	ROBO4	ROBO4	E.CRAG
ethcr_9810	ethcr_9810	0.0249613	0.005681	DENND2A	DENND2A	E.CRAG
ethsp_10038	ethsp_10038	0.0111743	0.003561	COBLL1	COBLL1	E.SPEC
ethsp_10122	ethsp_10122	0.00073446	0.0001034	PEAR1	PEAR1	E.SPEC
ethsp_10559	ethsp_10559	0.00192496	0.0003632	BBS9	BBS9	E.SPEC
ethsp_10963	ethsp_10963	0.0041093	0.0009457	MDGA1	MDGA1	E.SPEC
ethsp_11314	ethsp_11314	0.000117228	1.191e-05	MYOCD	MYOCD	E.SPEC
ethsp_11413	ethsp_11413	0.0177684	0.006344	DENND2C	DENND2C	E.SPEC
ethsp_11509	ethsp_11509	0.0208307	0.007649	pbxip1	PBXIP1	E.SPEC
ethsp_12049	ethsp_12049	0.0117069	0.003822	C9orf3	C9ORF3	E.SPEC
ethsp_12220	ethsp_12220	0.0155831	0.005315	ZBTB40	ZBTB40	E.SPEC
ethsp_12268	ethsp_12268	0.0246982	0.009571	ZHX2	ZHX2	E.SPEC
ethsp_12354	ethsp_12354	0.00087165	0.0001341	SFMBT2	SFMBT2	E.SPEC
ethsp_1259	ethsp_1259	0.0228758	0.008732	ttc28	TTC28	E.SPEC
ethsp_12922	ethsp_12922	0.0027507	0.0005709	ADAM9	ADAM9	E.SPEC
ethsp_13063	ethsp_13063	0.000140221	1.506e-05	LARP4B	LARP4B	E.SPEC
ethsp_13146	ethsp_13146	0.00575863	0.001466	PIK3AP1	PIK3AP1	E.SPEC
ethsp_13334	ethsp_13334	0.000891872	0.0001398	PRDM1	PRDM1	E.SPEC
ethsp_13541	ethsp_13541	0.000910239	0.000144	GOLGA1	GOLGA1	E.SPEC
ethsp_13813	ethsp_13813	0.0018521	0.0003387	TTC7A	TTC7A	E.SPEC
ethsp_14185	ethsp_14185	0.00322222	0.0007015	SPON1	SPON1	E.SPEC
ethsp_14368	ethsp_14368	0.0117069	0.003832	ENPP1	ENPP1	E.SPEC
ethsp_14475	ethsp_14475	0.0384749	0.01692	CDH18	CDH18	E.SPEC
ethsp_14790	ethsp_14790	0.00208579	0.0003971	SUPV3L1	SUPV3L1	E.SPEC
ethsp_14803	ethsp_14803	0.010352	0.00305	TMEM63A	TMEM63A	E.SPEC
ethsp_14951	ethsp_14951	0.00243646	0.000488	CD97	CD97	E.SPEC
ethsp_15199	ethsp_15199	0.00190587	0.0003513	FRMD7	FRMD7	E.SPEC
ethsp_1555	ethsp_1555	0.00080497	0.000118	SVIL	SVIL	E.SPEC
ethsp_16529	ethsp_16529	0.0105226	0.003239	MFI2	MFI2	E.SPEC
ethsp_16531	ethsp_16531	0.00285056	0.0005999	APBA3	APBA3	E.SPEC
ethsp_16582	ethsp_16582	0.0103955	0.003093	DRC1	DRC1	E.SPEC
ethsp_16779	ethsp_16779	0.0253815	0.01	RFTN1	RFTN1	E.SPEC
ethsp_16909	ethsp_16909	0.00148587	0.0002625	pk	PK	E.SPEC
ethsp_16954	ethsp_16954	0.0135374	0.004519	NOL9	NOL9	E.SPEC
ethsp_17021	ethsp_17021	0.0193196	0.00701	ACOX3	ACOX3	E.SPEC
ethsp_1717	ethsp_1717	0.00128983	0.0002209	KIAA1244	KIAA1244	E.SPEC
ethsp_17272	ethsp_17272	0.00020523	2.234e-05	ADD3	ADD3	E.SPEC
ethsp_17547	ethsp_17547	0.000945809	0.000151	ADARB1	ADARB1	E.SPEC
ethsp_17955	ethsp_17955	0.0379406	0.0166	ECD	ECD	E.SPEC
ethsp_18688	ethsp_18688	0.000671057	9.35e-05	C14orf159	C14ORF159	E.SPEC
ethsp_18693	ethsp_18693	0.0486391	0.0225	TERF2	TERF2	E.SPEC
ethsp_19058	ethsp_19058	0.00226239	0.00044	MAN1B1	MAN1B1	E.SPEC
ethsp_19385	ethsp_19385	0.024284	0.00934	DTX3L	DTX3L	E.SPEC
ethsp_19386	ethsp_19386	0.000105376	1.04e-05	RHOBTB3	RHOBTB3	E.SPEC
ethsp_19573	ethsp_19573	0.0100792	0.002955	HABP2	HABP2	E.SPEC
ethsp_19823	ethsp_19823	0.00351705	0.000781	ACRC	ACRC	E.SPEC
ethsp_19839	ethsp_19839	0.0357679	0.01545	EIF2AK2	EIF2AK2	E.SPEC
ethsp_19844	ethsp_19844	0.0105226	0.003225	GRHL1	GRHL1	E.SPEC
ethsp_20075	ethsp_20075	0.000853557	0.0001276	PPP1R12C	PPP1R12C	E.SPEC
ethsp_20170	ethsp_20170	0.00239742	0.0004767	RAP1GDS1	RAP1GDS1	E.SPEC
ethsp_20591	ethsp_20591	0.0027002	0.0005565	RANBP9	RANBP9	E.SPEC
ethsp_21196	ethsp_21196	0	0	ATF6	ATF6	E.SPEC
ethsp_21397	ethsp_21397	0.00406422	0.0009261	TRAF6	TRAF6	E.SPEC
ethsp_22010	ethsp_22010	0.0110556	0.003494	THAP7	THAP7	E.SPEC
ethsp_22172	ethsp_22172	0.000318684	3.654e-05	LRRC47	LRRC47	E.SPEC
ethsp_24390	ethsp_24390	0.00706225	0.001927	LCP2	LCP2	E.SPEC
ethsp_24425	ethsp_24425	0.0217873	0.008166	RSPH4A	RSPH4A	E.SPEC
ethsp_24603	ethsp_24603	0.00598263	0.001589	CCDC13	CCDC13	E.SPEC
ethsp_24782	ethsp_24782	0.00192496	0.0003585	ABAT	ABAT	E.SPEC
ethsp_24842	ethsp_24842	0.000422032	5.329e-05	SAMHD1	SAMHD1	E.SPEC
ethsp_25043	ethsp_25043	0.000248221	2.738e-05	PLTP	PLTP	E.SPEC
ethsp_25117	ethsp_25117	0.0153502	0.005191	TCAIM	TCAIM	E.SPEC
ethsp_25256	ethsp_25256	0.0105226	0.003209	RHCG	RHCG	E.SPEC
ethsp_2563	ethsp_2563	0.000667677	9.206e-05	MLLT4	MLLT4	E.SPEC
ethsp_25657	ethsp_25657	0.00105647	0.0001748	NMT2	NMT2	E.SPEC
ethsp_2567	ethsp_2567	0.00529185	0.001297	CROCC2	CROCC2	E.SPEC
ethsp_25894	ethsp_25894	0.0441049	0.01978	B4GALT3	B4GALT3	E.SPEC
ethsp_25975	ethsp_25975	0.00362262	0.0008097	HTRA1	HTRA1	E.SPEC
ethsp_25993	ethsp_25993	0.0041093	0.0009483	bin2	BIN2	E.SPEC
ethsp_26296	ethsp_26296	0.000103247	1.004e-05	ZNF622	ZNF622	E.SPEC
ethsp_26386	ethsp_26386	0.000791661	0.0001149	AK8	AK8	E.SPEC
ethsp_26683	ethsp_26683	0.00237756	0.0004693	smtnl1	SMTNL1	E.SPEC
ethsp_26986	ethsp_26986	0.0459554	0.02081	TTC23	TTC23	E.SPEC
ethsp_27018	ethsp_27018	0.0228737	0.008698	TRIM35	TRIM35	E.SPEC
ethsp_27110	ethsp_27110	0.0105226	0.003253	METTL4	METTL4	E.SPEC
ethsp_27300	ethsp_27300	0.0117069	0.00384	PORCN	PORCN	E.SPEC
ethsp_27447	ethsp_27447	0.017077	0.005998	SSTR5	SSTR5	E.SPEC
ethsp_27580	ethsp_27580	0.000411637	5.138e-05	CECR5	CECR5	E.SPEC
ethsp_27816	ethsp_27816	0.00413745	0.0009608	CADM1	CADM1	E.SPEC
ethsp_27845	ethsp_27845	0.00556808	0.00139	PACSIN3	PACSIN3	E.SPEC
ethsp_28166	ethsp_28166	0.000124786	1.304e-05	hdac3	HDAC3	E.SPEC
ethsp_28554	ethsp_28554	0.00101935	0.0001657	GOT2	GOT2	E.SPEC
ethsp_28580	ethsp_28580	0.0192364	0.006924	HENMT1	HENMT1	E.SPEC
ethsp_28635	ethsp_28635	0.0110049	0.003449	CERS2	CERS2	E.SPEC
ethsp_28928	ethsp_28928	0.0300017	0.01241	KRT18	KRT18	E.SPEC
ethsp_28947	ethsp_28947	0.0105226	0.003196	ABRA	ABRA	E.SPEC
ethsp_29433	ethsp_29433	0.000269873	3.016e-05	DPAGT1	DPAGT1	E.SPEC
ethsp_29671	ethsp_29671	0.0158906	0.005447	ANKRD61	ANKRD61	E.SPEC
ethsp_29844	ethsp_29844	0.00706225	0.001918	FBXO4	FBXO4	E.SPEC
ethsp_29847	ethsp_29847	0.00556808	0.00139	ZADH2	ZADH2	E.SPEC
ethsp_3026	ethsp_3026	0.0094446	0.002673	ERICH3	ERICH3	E.SPEC
ethsp_30314	ethsp_30314	0.0370309	0.01607	cers3	CERS3	E.SPEC
ethsp_30425	ethsp_30425	0.0106119	0.003296	SOX30	SOX30	E.SPEC
ethsp_30773	ethsp_30773	0.000791661	0.0001145	PLAU	PLAU	E.SPEC
ethsp_30778	ethsp_30778	0.00594596	0.001562	PINX1	PINX1	E.SPEC
ethsp_30779	ethsp_30779	0.0450517	0.02027	CHGA	CHGA	E.SPEC
ethsp_30963	ethsp_30963	0.00477289	0.001143	BRE	BRE	E.SPEC
ethsp_31079	ethsp_31079	0.0212671	0.007871	ELK3	ELK3	E.SPEC
ethsp_31104	ethsp_31104	0.0493213	0.02304	DEDD2	DEDD2	E.SPEC
ethsp_31355	ethsp_31355	0.0477707	0.02184	FOS	FOS	E.SPEC
ethsp_31714	ethsp_31714	0.0387789	0.01711	WARS2	WARS2	E.SPEC
ethsp_32089	ethsp_32089	0.0322328	0.01352	ACKR4	ACKR4	E.SPEC
ethsp_3317	ethsp_3317	0.00680434	0.001827	ARHGEF40	ARHGEF40	E.SPEC
ethsp_33603	ethsp_33603	0.000783913	0.0001115	ATPAF1	ATPAF1	E.SPEC
ethsp_33756	ethsp_33756	0.00124727	0.0002118	CXorf21	CXORF21	E.SPEC
ethsp_33854	ethsp_33854	0.0351531	0.015	PPCS	PPCS	E.SPEC
ethsp_34178	ethsp_34178	0.000291677	3.302e-05	CHN1	CHN1	E.SPEC
ethsp_35573	ethsp_35573	0.0255157	0.01011	FAM210B	FAM210B	E.SPEC
ethsp_35762	ethsp_35762	0.0485126	0.02232	OR52D1	OR52D1	E.SPEC
ethsp_35855	ethsp_35855	0.025014	0.009766	fyttd1	FYTTD1	E.SPEC
ethsp_36314	ethsp_36314	0.0261919	0.01053	IGFBP3	IGFBP3	E.SPEC
ethsp_36964	ethsp_36964	0.0258125	0.01034	ATP1B2	ATP1B2	E.SPEC
ethsp_37051	ethsp_37051	0.000515084	6.803e-05	CCSAP	CCSAP	E.SPEC
ethsp_37671	ethsp_37671	0.000368701	4.281e-05	TPSAB1	TPSAB1	E.SPEC
ethsp_3781	ethsp_3781	0.00564741	0.001418	PARP14	PARP14	E.SPEC
ethsp_37958	ethsp_37958	0.0111743	0.003568	SRD5A1	SRD5A1	E.SPEC
ethsp_38113	ethsp_38113	0.0401201	0.01776	SBSPON	SBSPON	E.SPEC
ethsp_38132	ethsp_38132	0.00976779	0.002807	C1orf74	C1ORF74	E.SPEC
ethsp_38363	ethsp_38363	0.00487281	0.001174	ITM2C	ITM2C	E.SPEC
ethsp_39052	ethsp_39052	0.00151076	0.0002697	PRSS2	PRSS2	E.SPEC
ethsp_39591	ethsp_39591	0.026424	0.01067	MOG	MOG	E.SPEC
ethsp_3983	ethsp_3983	0.0476814	0.02173	RBBP6	RBBP6	E.SPEC
ethsp_40171	ethsp_40171	0.0149947	0.005049	cd83	CD83	E.SPEC
ethsp_40178	ethsp_40178	0.0316988	0.01325	ARPIN	ARPIN	E.SPEC
ethsp_40351	ethsp_40351	0.0495952	0.02325	NUDT16	NUDT16	E.SPEC
ethsp_41049	ethsp_41049	0.0353609	0.01514	C1orf232	C1ORF232	E.SPEC
ethsp_41467	ethsp_41467	0.0246071	0.0095	LYZ	LYZ	E.SPEC
ethsp_41625	ethsp_41625	0.00313749	0.0006785	MTHFS	MTHFS	E.SPEC
ethsp_41877	ethsp_41877	0.0379406	0.01663	DUSP22	DUSP22	E.SPEC
ethsp_42955	ethsp_42955	0.020925	0.007714	PEMT	PEMT	E.SPEC
ethsp_43847	ethsp_43847	0.0117373	0.003867	UCN	UCN	E.SPEC
ethsp_45066	ethsp_45066	0.00256849	0.0005219	PVALB	PVALB	E.SPEC
ethsp_45380	ethsp_45380	0.000405294	5e-05	CCL8	CCL8	E.SPEC
ethsp_45489	ethsp_45489	0.00594596	0.001554	COA4	COA4	E.SPEC
ethsp_4819	ethsp_4819	0.026424	0.0107	FAM178A	FAM178A	E.SPEC
ethsp_5358	ethsp_5358	0.0104609	0.003158	clip1	CLIP1	E.SPEC
ethsp_5639	ethsp_5639	0.000102841	9.702e-06	ARHGAP29	ARHGAP29	E.SPEC
ethsp_5785	ethsp_5785	0.00424118	0.0009972	SALL3	SALL3	E.SPEC
ethsp_5879	ethsp_5879	0.0100546	0.002904	PARD3	PARD3	E.SPEC
ethsp_6828	ethsp_6828	0.0103985	0.003109	NLRP12	NLRP12	E.SPEC
ethsp_7034	ethsp_7034	0.000383707	4.678e-05	ZNF592	ZNF592	E.SPEC
ethsp_722	ethsp_722	0.000536821	7.168e-05	FRYL	FRYL	E.SPEC
ethsp_7368	ethsp_7368	0.00497565	0.001206	MCF2L	MCF2L	E.SPEC
ethsp_7501	ethsp_7501	0.0290156	0.01196	ATP11A	ATP11A	E.SPEC
ethsp_7692	ethsp_7692	0.000383707	4.67e-05	KIAA1468	KIAA1468	E.SPEC
ethsp_7964	ethsp_7964	0.0342384	0.01456	erc2	ERC2	E.SPEC
ethsp_8197	ethsp_8197	0.00148587	0.0002631	PRDM15	PRDM15	E.SPEC
ethsp_8227	ethsp_8227	0.000880246	0.0001367	ZRANB3	ZRANB3	E.SPEC
ethsp_8235	ethsp_8235	0.00424118	0.0009917	STXBP5	STXBP5	E.SPEC
ethsp_8405	ethsp_8405	0.0251179	0.009843	TBC1D8B	TBC1D8B	E.SPEC
ethsp_8782	ethsp_8782	0.000121206	1.249e-05	RNF216	RNF216	E.SPEC
ethsp_8873	ethsp_8873	0.00037895	4.51e-05	DLGAP2	DLGAP2	E.SPEC
ethsp_9502	ethsp_9502	0.000378525	4.45e-05	BICD1	BICD1	E.SPEC
ethsp_9515	ethsp_9515	0.00971945	0.002779	atad5	ATAD5	E.SPEC
perfla_10579	perfla_10579	0.00253322	0.0001803	ADAM11	ADAM11	P.FLAV
perfla_11532	perfla_11532	0.0384193	0.01071	PECAM1	PECAM1	P.FLAV
perfla_11572	perfla_11572	0.0187768	0.003742	LRP10	LRP10	P.FLAV
perfla_11581	perfla_11581	0.00183161	0.0001195	APEH	APEH	P.FLAV
perfla_11778	perfla_11778	0.0134014	0.002319	slc45a4	SLC45A4	P.FLAV
perfla_11903	perfla_11903	0.0165986	0.003111	TRPV1	TRPV1	P.FLAV
perfla_11913	perfla_11913	0.00157985	9.183e-05	IL31RA	IL31RA	P.FLAV
perfla_11921	perfla_11921	0.00126413	6.748e-05	RASEF	RASEF	P.FLAV
perfla_12073	perfla_12073	0.0455481	0.01394	DNER	DNER	P.FLAV
perfla_12149	perfla_12149	0.00607199	0.0007502	ADAM28	ADAM28	P.FLAV
perfla_12278	perfla_12278	0.0117961	0.002001	SPICE1	SPICE1	P.FLAV
perfla_12836	perfla_12836	0.00742116	0.001074	PHEX	PHEX	P.FLAV
perfla_13394	perfla_13394	0.00281511	0.0002184	APBA3	APBA3	P.FLAV
perfla_13486	perfla_13486	0.000145433	4.658e-06	SYNC	SYNC	P.FLAV
perfla_13584	perfla_13584	0.0017035	0.000107	exoc7	EXOC7	P.FLAV
perfla_13969	perfla_13969	0.00441927	0.0004089	FAM111A	FAM111A	P.FLAV
perfla_14066	perfla_14066	0.0106982	0.001758	capn12	CAPN12	P.FLAV
perfla_14074	perfla_14074	0.00762072	0.001129	TF	TF	P.FLAV
perfla_15134	perfla_15134	0.0386788	0.01092	SLC7A2	SLC7A2	P.FLAV
perfla_15274	perfla_15274	0.0353985	0.009448	BBS12	BBS12	P.FLAV
perfla_15617	perfla_15617	0.0340602	0.00901	EFCC1	EFCC1	P.FLAV
perfla_1593	perfla_1593	0.0289472	0.006813	OTOF	OTOF	P.FLAV
perfla_15957	perfla_15957	0.0384708	0.01077	SELENOO	SELENOO	P.FLAV
perfla_16015	perfla_16015	0.00527477	0.0005256	SPRTN	SPRTN	P.FLAV
perfla_16601	perfla_16601	0.00551943	0.0006137	SLC6A14	SLC6A14	P.FLAV
perfla_16983	perfla_16983	0.00528533	0.0005339	SLC13A2	SLC13A2	P.FLAV
perfla_17739	perfla_17739	0.0289472	0.006853	GPR108	GPR108	P.FLAV
perfla_17760	perfla_17760	0.00742937	0.001084	MCOLN1	MCOLN1	P.FLAV
perfla_17792	perfla_17792	0.040464	0.01174	IDS	IDS	P.FLAV
perfla_17933	perfla_17933	0.00168269	0.0001005	PRAM1	PRAM1	P.FLAV
perfla_18876	perfla_18876	0.00762072	0.00113	NXPE3	NXPE3	P.FLAV
perfla_19511	perfla_19511	0.0237888	0.005277	ACBD3	ACBD3	P.FLAV
perfla_19625	perfla_19625	0.00257251	0.0001887	MTDH	MTDH	P.FLAV
perfla_19699	perfla_19699	0.00729898	0.001036	RIPK3	RIPK3	P.FLAV
perfla_19861	perfla_19861	0.0017035	0.0001071	SLC5A1	SLC5A1	P.FLAV
perfla_20218	perfla_20218	0.00533198	0.0005768	F9	F9	P.FLAV
perfla_20488	perfla_20488	0.0405394	0.01183	HCLS1	HCLS1	P.FLAV
perfla_20898	perfla_20898	0.0232375	0.005072	DOK3	DOK3	P.FLAV
perfla_20997	perfla_20997	0.0148649	0.002645	BLNK	BLNK	P.FLAV
perfla_21653	perfla_21653	0.0184089	0.003617	dapk2	DAPK2	P.FLAV
perfla_22086	perfla_22086	0.0311707	0.007691	AGPAT6	AGPAT6	P.FLAV
perfla_22573	perfla_22573	0.00324372	0.0002655	UTP3	UTP3	P.FLAV
perfla_22890	perfla_22890	0.0106982	0.001764	aebp2	AEBP2	P.FLAV
perfla_22927	perfla_22927	0.0125513	0.002144	tom1	TOM1	P.FLAV
perfla_23041	perfla_23041	0.0298792	0.007263	CD4	CD4	P.FLAV
perfla_23052	perfla_23052	0.00253043	0.0001742	TLDC1	TLDC1	P.FLAV
perfla_2326	perfla_2326	0.0289472	0.006874	ARHGAP23	ARHGAP23	P.FLAV
perfla_23316	perfla_23316	0.0359023	0.009837	smtnl1	SMTNL1	P.FLAV
perfla_23871	perfla_23871	0.00563714	0.0006687	cdr2	CDR2	P.FLAV
perfla_23989	perfla_23989	0.0280957	0.006499	KRT12	KRT12	P.FLAV
perfla_24334	perfla_24334	0.00013274	4.094e-06	CLN3	CLN3	P.FLAV
perfla_24562	perfla_24562	0.0117961	0.001999	SLC46A2	SLC46A2	P.FLAV
perfla_24723	perfla_24723	0.0280957	0.006449	P2RY10	P2RY10	P.FLAV
perfla_24852	perfla_24852	0.0222779	0.004704	KCNS3	KCNS3	P.FLAV
perfla_24858	perfla_24858	0.0166744	0.003145	CD226	CD226	P.FLAV
perfla_2524	perfla_2524	0.000226033	8.181e-06	C5	C5	P.FLAV
perfla_25296	perfla_25296	0.0280957	0.006499	TCN2	TCN2	P.FLAV
perfla_25429	perfla_25429	0.031308	0.007762	GDF2	GDF2	P.FLAV
perfla_25441	perfla_25441	0.0367591	0.01016	FAM172A	FAM172A	P.FLAV
perfla_25820	perfla_25820	0.00253043	0.0001771	MAP2K1	MAP2K1	P.FLAV
perfla_25914	perfla_25914	0.0419501	0.01259	SERPINB6	SERPINB6	P.FLAV
perfla_25926	perfla_25926	0.046801	0.01445	MIIP	MIIP	P.FLAV
perfla_26117	perfla_26117	0.0300792	0.007386	LAMP2	LAMP2	P.FLAV
perfla_26193	perfla_26193	0.0338573	0.008869	SERPINA12	SERPINA12	P.FLAV
perfla_26230	perfla_26230	0.000639815	2.96e-05	KRT18	KRT18	P.FLAV
perfla_26237	perfla_26237	0.0386788	0.01089	STAP2	STAP2	P.FLAV
perfla_26436	perfla_26436	0.0218845	0.004569	NCEH1	NCEH1	P.FLAV
perfla_26718	perfla_26718	0.00572749	0.0006931	OLFM4	OLFM4	P.FLAV
perfla_27213	perfla_27213	0.0355348	0.009653	AGXT	AGXT	P.FLAV
perfla_27303	perfla_27303	0.0366996	0.0101	ccrn4l	CCRN4L	P.FLAV
perfla_27770	perfla_27770	0.0256538	0.005782	CXCR1	CXCR1	P.FLAV
perfla_27948	perfla_27948	0.00875819	0.001352	NMI	NMI	P.FLAV
perfla_2802	perfla_2802	0.00551943	0.000622	ERCC6L2	ERCC6L2	P.FLAV
perfla_28087	perfla_28087	0.00153444	8.737e-05	F2RL2	F2RL2	P.FLAV
perfla_28117	perfla_28117	0.033797	0.008746	PTGER1	PTGER1	P.FLAV
perfla_28322	perfla_28322	0.00565311	0.0006773	F11	F11	P.FLAV
perfla_28654	perfla_28654	0.000950181	4.734e-05	RSL1D1	RSL1D1	P.FLAV
perfla_28787	perfla_28787	0.00559786	0.0006563	cd55	CD55	P.FLAV
perfla_2898	perfla_2898	0.0150142	0.002725	C3	C3	P.FLAV
perfla_29073	perfla_29073	0.0417151	0.01247	IBA57	IBA57	P.FLAV
perfla_29414	perfla_29414	0.0194723	0.003973	adprh	ADPRH	P.FLAV
perfla_29588	perfla_29588	0.0443477	0.01352	SIRPD	SIRPD	P.FLAV
perfla_29748	perfla_29748	0.00620175	0.000799	P2RY8	P2RY8	P.FLAV
perfla_29886	perfla_29886	0.000257754	9.977e-06	KHDRBS1	KHDRBS1	P.FLAV
perfla_30437	perfla_30437	0.000270008	1.089e-05	RFC2	RFC2	P.FLAV
perfla_30752	perfla_30752	0.00467918	0.0004385	XRCC4	XRCC4	P.FLAV
perfla_30916	perfla_30916	0.048753	0.01517	CTSH	CTSH	P.FLAV
perfla_31090	perfla_31090	0.00724399	0.0009968	HCAR1	HCAR1	P.FLAV
perfla_31152	perfla_31152	0.00021793	7.497e-06	CRYZ	CRYZ	P.FLAV
perfla_31157	perfla_31157	0.0455676	0.014	CTSS	CTSS	P.FLAV
perfla_31938	perfla_31938	0.0246398	0.005495	EPM2A	EPM2A	P.FLAV
perfla_32155	perfla_32155	0.015289	0.002793	CD200R1	CD200R1	P.FLAV
perfla_32399	perfla_32399	0.00607199	0.0007635	OXNAD1	OXNAD1	P.FLAV
perfla_32445	perfla_32445	0.0192559	0.003906	EMB	EMB	P.FLAV
perfla_32631	perfla_32631	0.00433652	0.0003961	RNASEH2B	RNASEH2B	P.FLAV
perfla_32702	perfla_32702	0.0277487	0.006306	CXorf38	CXORF38	P.FLAV
perfla_32936	perfla_32936	0.0177547	0.003433	C10orf54	C10ORF54	P.FLAV
perfla_33464	perfla_33464	0.0168178	0.003192	HOXB1	HOXB1	P.FLAV
perfla_33469	perfla_33469	0.00528533	0.0005539	bcl2l14	BCL2L14	P.FLAV
perfla_33644	perfla_33644	0.0388543	0.01117	F3	F3	P.FLAV
perfla_33937	perfla_33937	0.0412396	0.0122	CDCA8	CDCA8	P.FLAV
perfla_34438	perfla_34438	0.00875819	0.001361	TMEM119	TMEM119	P.FLAV
perfla_34674	perfla_34674	0.035406	0.009497	PHB	PHB	P.FLAV
perfla_34719	perfla_34719	0.0197233	0.004055	CYB561	CYB561	P.FLAV
perfla_35055	perfla_35055	0.00559786	0.0006525	HLA-DPB1	HLA-DPB1	P.FLAV
perfla_35589	perfla_35589	0.0134014	0.002321	FAM58A	FAM58A	P.FLAV
perfla_3606	perfla_3606	0.00704275	0.0009524	rsf1	RSF1	P.FLAV
perfla_36525	perfla_36525	0.00509863	0.000502	CLEC1A	CLEC1A	P.FLAV
perfla_36653	perfla_36653	0.0231986	0.004989	ORM1	ORM1	P.FLAV
perfla_36785	perfla_36785	0.0388543	0.0112	TMEM150B	TMEM150B	P.FLAV
perfla_37828	perfla_37828	0.0388543	0.01118	PRIMA1	PRIMA1	P.FLAV
perfla_38451	perfla_38451	0.00207589	0.0001379	CD79B	CD79B	P.FLAV
perfla_38651	perfla_38651	0.0333336	0.008541	MPZL2	MPZL2	P.FLAV
perfla_38812	perfla_38812	0.0287136	0.006676	KCNIP2	KCNIP2	P.FLAV
perfla_39511	perfla_39511	0.0187768	0.003741	KRAS	KRAS	P.FLAV
perfla_39607	perfla_39607	0.00776622	0.00117	CNPY1	CNPY1	P.FLAV
perfla_40058	perfla_40058	0.0405864	0.01193	EIF1AD	EIF1AD	P.FLAV
perfla_40499	perfla_40499	0.00054233	2.316e-05	C19orf43	C19ORF43	P.FLAV
perfla_40880	perfla_40880	0.0156304	0.002911	PMP22	PMP22	P.FLAV
perfla_4244	perfla_4244	0	0	map2	MAP2	P.FLAV
perfla_42556	perfla_42556	0.0388543	0.0112	CCL20	CCL20	P.FLAV
perfla_4767	perfla_4767	0.00477426	0.0004644	CDHR2	CDHR2	P.FLAV
perfla_5175	perfla_5175	0.0322267	0.008028	AFF3	AFF3	P.FLAV
perfla_5476	perfla_5476	0.0197233	0.004071	SLK	SLK	P.FLAV
perfla_5666	perfla_5666	0.0149355	0.002687	ITGAL	ITGAL	P.FLAV
perfla_6251	perfla_6251	0.00533198	0.0005819	INPP5F	INPP5F	P.FLAV
perfla_6514	perfla_6514	0.0499145	0.01575	PSD4	PSD4	P.FLAV
perfla_7863	perfla_7863	0.00326843	0.0002714	ATP2A1	ATP2A1	P.FLAV
perfla_8081	perfla_8081	0.00385957	0.0003388	POP1	POP1	P.FLAV
perfla_8622	perfla_8622	0.00559786	0.000638	anpep	ANPEP	P.FLAV
perfla_8675	perfla_8675	0.0029629	0.000239	SPAG1	SPAG1	P.FLAV
perfla_8725	perfla_8725	0.000226033	8.312e-06	RAD54B	RAD54B	P.FLAV
perfla_8900	perfla_8900	0.00013274	4.038e-06	PLK4	PLK4	P.FLAV
perfla_9127	perfla_9127	0.0216916	0.004503	slc4a1	SLC4A1	P.FLAV
perfla_9402	perfla_9402	0.000577569	2.535e-05	SATB1	SATB1	P.FLAV
perfla_9628	perfla_9628	0.0322697	0.008077	MPHOSPH8	MPHOSPH8	P.FLAV
perfla_9681	perfla_9681	0.00551943	0.0006179	TBCK	TBCK	P.FLAV
perflu_10228	perflu_10228	0.0348688	0.008613	UFSP2	UFSP2	P.FLUV
perflu_10238	perflu_10238	0.013218	0.002124	bin2	BIN2	P.FLUV
perflu_10257	perflu_10257	0.0433067	0.01179	KIAA1958	KIAA1958	P.FLUV
perflu_10405	perflu_10405	0.0206108	0.004044	CD4	CD4	P.FLUV
perflu_1042	perflu_1042	0.000469496	2.494e-05	AGL	AGL	P.FLUV
perflu_1050	perflu_1050	0.00309062	0.000264	TRPS1	TRPS1	P.FLUV
perflu_10669	perflu_10669	0.0109358	0.001582	MICU2	MICU2	P.FLUV
perflu_10699	perflu_10699	0.00142435	9.647e-05	SERINC2	SERINC2	P.FLUV
perflu_10707	perflu_10707	0.00186881	0.0001365	SPOCK2	SPOCK2	P.FLUV
perflu_10759	perflu_10759	0.000496429	2.703e-05	ITPKA	ITPKA	P.FLUV
perflu_10795	perflu_10795	0.0636653	0.02238	DNAAF3	DNAAF3	P.FLUV
perflu_10977	perflu_10977	0.0318276	0.007668	ANKRD33	ANKRD33	P.FLUV
perflu_11095	perflu_11095	0.0301246	0.006436	EME2	EME2	P.FLUV
perflu_11208	perflu_11208	0.0714297	0.02645	rtn4ip1	RTN4IP1	P.FLUV
perflu_11347	perflu_11347	0.000279028	1.334e-05	PTDSS1	PTDSS1	P.FLUV
perflu_11490	perflu_11490	0.00142435	9.51e-05	VMP1	VMP1	P.FLUV
perflu_1150	perflu_1150	0.0206544	0.004087	capu	CAPU	P.FLUV
perflu_11525	perflu_11525	0.0902374	0.03679	ZFYVE19	ZFYVE19	P.FLUV
perflu_11532	perflu_11532	0.0218169	0.004346	RNF150	RNF150	P.FLUV
perflu_11760	perflu_11760	0.0418045	0.01112	LAMP1	LAMP1	P.FLUV
perflu_1182	perflu_1182	0	0	map2	MAP2	P.FLUV
perflu_11853	perflu_11853	0.0902374	0.03645	BATF2	BATF2	P.FLUV
perflu_12017	perflu_12017	0.00925114	0.001204	slc2a11b	SLC2A11B	P.FLUV
perflu_1206	perflu_1206	0.000250857	1.126e-05	PHLPP1	PHLPP1	P.FLUV
perflu_12234	perflu_12234	0.0504241	0.01497	SERPINE2	SERPINE2	P.FLUV
perflu_12356	perflu_12356	0.0153844	0.002656	SPATA22	SPATA22	P.FLUV
perflu_12874	perflu_12874	0.0109358	0.001583	BMP15	BMP15	P.FLUV
perflu_12888	perflu_12888	0.0142486	0.002441	PANX1	PANX1	P.FLUV
perflu_13030	perflu_13030	0.0114337	0.001731	MAS1	MAS1	P.FLUV
perflu_13044	perflu_13044	0.0107643	0.001501	CXCR1	CXCR1	P.FLUV
perflu_1336	perflu_1336	0.0749145	0.02906	NCKAP5L	NCKAP5L	P.FLUV
perflu_13376	perflu_13376	0.0317774	0.007546	MECR	MECR	P.FLUV
perflu_13429	perflu_13429	0.0171079	0.002999	RSRC1	RSRC1	P.FLUV
perflu_13455	perflu_13455	0.00923994	0.001177	NHLRC3	NHLRC3	P.FLUV
perflu_13487	perflu_13487	0.00478291	0.0005252	SNX15	SNX15	P.FLUV
perflu_13797	perflu_13797	0.0502678	0.01482	EGLN1	EGLN1	P.FLUV
perflu_13945	perflu_13945	0.0950453	0.03976	ADPRM	ADPRM	P.FLUV
perflu_14001	perflu_14001	0.0135785	0.002218	GIMAP7	GIMAP7	P.FLUV
perflu_14039	perflu_14039	0.00962659	0.001283	PTGDR2	PTGDR2	P.FLUV
perflu_14069	perflu_14069	0.000282273	1.387e-05	SIRPD	SIRPD	P.FLUV
perflu_1414	perflu_1414	0.0919237	0.03817	PPRC1	PPRC1	P.FLUV
perflu_14174	perflu_14174	0.0714297	0.02713	cd55	CD55	P.FLUV
perflu_14306	perflu_14306	0.0902374	0.03677	RASSF6	RASSF6	P.FLUV
perflu_14510	perflu_14510	0.0315265	0.007285	TFPI	TFPI	P.FLUV
perflu_14875	perflu_14875	0.0535361	0.01662	LIX1	LIX1	P.FLUV
perflu_14935	perflu_14935	0.0926622	0.03864	MRPL19	MRPL19	P.FLUV
perflu_14976	perflu_14976	0.0514717	0.01538	RDH14	RDH14	P.FLUV
perflu_15215	perflu_15215	0.0556971	0.0179	Il12b	IL12B	P.FLUV
perflu_15225	perflu_15225	0.0118857	0.001831	C16orf46	C16ORF46	P.FLUV
perflu_15402	perflu_15402	0	0	rcn3	RCN3	P.FLUV
perflu_15424	perflu_15424	0.0903843	0.03709	NGRN	NGRN	P.FLUV
perflu_15430	perflu_15430	0.0674621	0.0241	PPT2	PPT2	P.FLUV
perflu_1555	perflu_1555	0.0176425	0.003163	CDHR2	CDHR2	P.FLUV
perflu_15591	perflu_15591	0.0789387	0.03124	Tpsg1	TPSG1	P.FLUV
perflu_15695	perflu_15695	0.0612459	0.02131	ASB9	ASB9	P.FLUV
perflu_1576	perflu_1576	0.00962659	0.001302	POM121C	POM121C	P.FLUV
perflu_15954	perflu_15954	0.00173616	0.0001222	ATP1B1	ATP1B1	P.FLUV
perflu_1601	perflu_1601	0.0395325	0.01008	ACAN	ACAN	P.FLUV
perflu_16141	perflu_16141	0.060748	0.02018	TNIP3	TNIP3	P.FLUV
perflu_16445	perflu_16445	0.0531098	0.01594	LACTB2	LACTB2	P.FLUV
perflu_16487	perflu_16487	0.0903843	0.03721	CLEC1A	CLEC1A	P.FLUV
perflu_16755	perflu_16755	0.0102307	0.001413	PIGX	PIGX	P.FLUV
perflu_1683	perflu_1683	0.00309062	0.0002775	MTR	MTR	P.FLUV
perflu_16917	perflu_16917	0.0722409	0.02763	C1QA	C1QA	P.FLUV
perflu_16974	perflu_16974	0.0474997	0.01331	AQP11	AQP11	P.FLUV
perflu_16994	perflu_16994	0.0114337	0.001728	TPGS2	TPGS2	P.FLUV
perflu_17052	perflu_17052	0.0383149	0.009566	SPR	SPR	P.FLUV
perflu_17129	perflu_17129	0.0109358	0.001564	CGREF1	CGREF1	P.FLUV
perflu_17178	perflu_17178	0.0967261	0.04072	TIMD4	TIMD4	P.FLUV
perflu_1726	perflu_1726	0.00274783	0.0002226	L1CAM	L1CAM	P.FLUV
perflu_17303	perflu_17303	0.0714297	0.02698	TMEM182	TMEM182	P.FLUV
perflu_17650	perflu_17650	0.00572537	0.0006668	CYB5D2	CYB5D2	P.FLUV
perflu_17972	perflu_17972	0.0575681	0.01896	eif3j	EIF3J	P.FLUV
perflu_18078	perflu_18078	0.0714297	0.02695	ORM1	ORM1	P.FLUV
perflu_18236	perflu_18236	0.0768826	0.03012	RSPH1	RSPH1	P.FLUV
perflu_18294	perflu_18294	0.0901612	0.03628	THEG	THEG	P.FLUV
perflu_1830	perflu_1830	0.000170615	7.024e-06	ATP2B1	ATP2B1	P.FLUV
perflu_18336	perflu_18336	0.0636653	0.02224	RAMP2	RAMP2	P.FLUV
perflu_1838	perflu_1838	0.0714297	0.02679	ABI3BP	ABI3BP	P.FLUV
perflu_18724	perflu_18724	0.0265212	0.005424	SCN1B	SCN1B	P.FLUV
perflu_18935	perflu_18935	0.0609165	0.0207	timp-2b	TIMP-2B	P.FLUV
perflu_1900	perflu_1900	0.000893089	5.693e-05	ZC3H18	ZC3H18	P.FLUV
perflu_19429	perflu_19429	0.0114337	0.001692	MRPS26	MRPS26	P.FLUV
perflu_19515	perflu_19515	0.00309062	0.0002567	EMC8	EMC8	P.FLUV
perflu_19518	perflu_19518	0.000510426	2.847e-05	CISH	CISH	P.FLUV
perflu_19766	perflu_19766	0.0346991	0.008525	PYCARD	PYCARD	P.FLUV
perflu_20951	perflu_20951	0.0114337	0.001714	CDA	CDA	P.FLUV
perflu_21545	perflu_21545	0.0318276	0.007732	CENPA	CENPA	P.FLUV
perflu_2188	perflu_2188	0.0317774	0.007554	SGOL2	SGOL2	P.FLUV
perflu_22365	perflu_22365	0.0482826	0.01385	VAMP1	VAMP1	P.FLUV
perflu_2942	perflu_2942	0.00123784	8.055e-05	ITGA6	ITGA6	P.FLUV
perflu_318	perflu_318	0.00191156	0.0001447	TDRD6	TDRD6	P.FLUV
perflu_3349	perflu_3349	0.0129453	0.002048	FBXW10	FBXW10	P.FLUV
perflu_3435	perflu_3435	0.0310227	0.007045	MICALL1	MICALL1	P.FLUV
perflu_3604	perflu_3604	0.0317774	0.007465	ULK1	ULK1	P.FLUV
perflu_3914	perflu_3914	0.0609165	0.02071	TBC1D26	TBC1D26	P.FLUV
perflu_4121	perflu_4121	0.0534398	0.01611	DEPDC1	DEPDC1	P.FLUV
perflu_4149	perflu_4149	0.0535361	0.01683	CCDC177	CCDC177	P.FLUV
perflu_429	perflu_429	0.0186679	0.003446	OTOF	OTOF	P.FLUV
perflu_4320	perflu_4320	0.0682129	0.02462	MASTL	MASTL	P.FLUV
perflu_4329	perflu_4329	0.00872498	0.001066	NUGGC	NUGGC	P.FLUV
perflu_4395	perflu_4395	0.0243802	0.004889	AMPD2	AMPD2	P.FLUV
perflu_4428	perflu_4428	0.00450942	0.0004731	PTPRA	PTPRA	P.FLUV
perflu_4452	perflu_4452	0.0142011	0.002414	ITGB2	ITGB2	P.FLUV
perflu_4472	perflu_4472	0.000250857	1.166e-05	ADAM23	ADAM23	P.FLUV
perflu_4546	perflu_4546	0.00442436	0.0004478	LCA5	LCA5	P.FLUV
perflu_4602	perflu_4602	0.00867191	0.001046	MPO	MPO	P.FLUV
perflu_4908	perflu_4908	0.00442436	0.0004578	PLCD1	PLCD1	P.FLUV
perflu_5171	perflu_5171	0.0433889	0.01187	SIGLEC10	SIGLEC10	P.FLUV
perflu_5174	perflu_5174	0.000250857	1.133e-05	PARP9	PARP9	P.FLUV
perflu_5321	perflu_5321	0.0283389	0.005871	DPP4	DPP4	P.FLUV
perflu_5355	perflu_5355	0.0197872	0.003758	SH2B2	SH2B2	P.FLUV
perflu_5371	perflu_5371	0.000201357	8.557e-06	TGM6	TGM6	P.FLUV
perflu_5414	perflu_5414	0.0555533	0.01778	ACAD11	ACAD11	P.FLUV
perflu_5604	perflu_5604	0.0681604	0.02444	CCDC150	CCDC150	P.FLUV
perflu_5727	perflu_5727	0.0714297	0.02662	FAM111A	FAM111A	P.FLUV
perflu_5781	perflu_5781	0.0714297	0.02649	KIRREL3	KIRREL3	P.FLUV
perflu_6044	perflu_6044	0.013412	0.002173	PRLR	PRLR	P.FLUV
perflu_6321	perflu_6321	0.0997432	0.04252	MATN2	MATN2	P.FLUV
perflu_6393	perflu_6393	0.0120673	0.001875	GARS	GARS	P.FLUV
perflu_6399	perflu_6399	0.0364943	0.009063	CD2AP	CD2AP	P.FLUV
perflu_6763	perflu_6763	0.0535361	0.01664	SP110	SP110	P.FLUV
perflu_6845	perflu_6845	0.060748	0.02031	ESR1	ESR1	P.FLUV
perflu_6949	perflu_6949	0.0301246	0.006521	CD58	CD58	P.FLUV
perflu_7133	perflu_7133	0.00978169	0.001338	LGALS3BP	LGALS3BP	P.FLUV
perflu_7178	perflu_7178	0.00397543	0.0003854	GHDC	GHDC	P.FLUV
perflu_7252	perflu_7252	0.0611055	0.02104	RIN1	RIN1	P.FLUV
perflu_7338	perflu_7338	0.0714297	0.02669	CALCOCO2	CALCOCO2	P.FLUV
perflu_7476	perflu_7476	0.0501087	0.01464	BEST3	BEST3	P.FLUV
perflu_7503	perflu_7503	0.0558398	0.01802	TCTN1	TCTN1	P.FLUV
perflu_7625	perflu_7625	0.0177675	0.003209	CASP10	CASP10	P.FLUV
perflu_7750	perflu_7750	0.00186905	0.000139	CSRNP1	CSRNP1	P.FLUV
perflu_7836	perflu_7836	0.00170728	0.0001179	IL18RAP	IL18RAP	P.FLUV
perflu_7906	perflu_7906	0.000677871	3.961e-05	P4HA1	P4HA1	P.FLUV
perflu_8047	perflu_8047	0.00309062	0.000274	KLHL10	KLHL10	P.FLUV
perflu_8098	perflu_8098	0.00442436	0.0004583	FETUB	FETUB	P.FLUV
perflu_8190	perflu_8190	0.0310227	0.007004	FAM83D	FAM83D	P.FLUV
perflu_8210	perflu_8210	0.00523685	0.0005981	ANKDD1B	ANKDD1B	P.FLUV
perflu_8407	perflu_8407	0.0498905	0.01451	IL4I1	IL4I1	P.FLUV
perflu_8450	perflu_8450	0.000301972	1.564e-05	PSAP	PSAP	P.FLUV
perflu_8523	perflu_8523	0.0317508	0.007379	C9	C9	P.FLUV
perflu_857	perflu_857	0.0186679	0.003429	ABCA5	ABCA5	P.FLUV
perflu_8767	perflu_8767	0.0171095	0.003022	NOXO1	NOXO1	P.FLUV
perflu_8899	perflu_8899	0.055325	0.01756	SLC22A13	SLC22A13	P.FLUV
perflu_8942	perflu_8942	0.0714297	0.02704	TRIM35	TRIM35	P.FLUV
perflu_8971	perflu_8971	0.00192275	0.0001481	ugt-50	UGT-50	P.FLUV
perflu_898	perflu_898	0.00397543	0.0003819	CFAP43	CFAP43	P.FLUV
perflu_9151	perflu_9151	0.0328783	0.008034	LPCAT4	LPCAT4	P.FLUV
perflu_9184	perflu_9184	0.0969222	0.04106	PLA2G3	PLA2G3	P.FLUV
perflu_9273	perflu_9273	0.0871723	0.03473	PROC	PROC	P.FLUV
perflu_9280	perflu_9280	0.015767	0.002743	LCP2	LCP2	P.FLUV
perflu_9440	perflu_9440	0.0408387	0.01063	ENPP4	ENPP4	P.FLUV
perflu_9643	perflu_9643	0.0867083	0.03443	TMPRSS13	TMPRSS13	P.FLUV
perflu_9874	perflu_9874	0.0289258	0.006031	GJA3	GJA3	P.FLUV
sanlu_10102	sanlu_10102	0.00623307	0.0001984	ADCY6	ADCY6	S.LUCI
sanlu_22741	sanlu_22741	0.0559963	0.00389	PNN	PNN	S.LUCI
sanlu_25666	sanlu_25666	0.053157	0.003525	SLC13A2	SLC13A2	S.LUCI
sanlu_26068	sanlu_26068	0.00118001	8.762e-06	RBBP8NL	RBBP8NL	S.LUCI
sanlu_26785	sanlu_26785	0.0529214	0.003369	HAS1	HAS1	S.LUCI
sanlu_27870	sanlu_27870	0.0594738	0.006911	ocel1	OCEL1	S.LUCI
sanlu_27943	sanlu_27943	0.0925974	0.01793	CEL	CEL	S.LUCI
sanlu_27984	sanlu_27984	0.0992105	0.02	RRP8	RRP8	S.LUCI
sanlu_28048	sanlu_28048	0.0594738	0.00672	LCOR	LCOR	S.LUCI
sanlu_30127	sanlu_30127	0.0287148	0.001371	VWA1	VWA1	S.LUCI
sanlu_31100	sanlu_31100	0.0559963	0.004409	HHAT	HHAT	S.LUCI
sanlu_31805	sanlu_31805	0.000760032	2.016e-06	THBD	THBD	S.LUCI
sanlu_32386	sanlu_32386	0.0716985	0.01036	MFSD7	MFSD7	S.LUCI
sanlu_32763	sanlu_32763	0.0594738	0.006917	MMP8	MMP8	S.LUCI
sanlu_33461	sanlu_33461	0.0744425	0.01244	TRIM35	TRIM35	S.LUCI
sanlu_33747	sanlu_33747	0.0622641	0.008276	CDR2	CDR2	S.LUCI
sanlu_33829	sanlu_33829	0.0911801	0.01693	GALK2	GALK2	S.LUCI
sanlu_34880	sanlu_34880	0.0559963	0.004753	KRT12	KRT12	S.LUCI
sanlu_35825	sanlu_35825	0.0144466	0.0005748	C16orf58	C16ORF58	S.LUCI
sanlu_36299	sanlu_36299	0.0806552	0.01411	GDF2	GDF2	S.LUCI
sanlu_36542	sanlu_36542	0.0594738	0.005552	NKX1-1	NKX1-1	S.LUCI
sanlu_37383	sanlu_37383	0.062872	0.008672	DLK1	DLK1	S.LUCI
sanlu_38145	sanlu_38145	0.0913178	0.01744	B3GNT2	B3GNT2	S.LUCI
sanlu_40682	sanlu_40682	0.0594738	0.007099	SIRPD	SIRPD	S.LUCI
sanlu_40927	sanlu_40927	0.0426695	0.00249	ENKD1	ENKD1	S.LUCI
sanlu_43673	sanlu_43673	0.0879851	0.01587	TEX26	TEX26	S.LUCI
sanlu_45444	sanlu_45444	0.0608815	0.007505	STYXL1	STYXL1	S.LUCI
sanlu_46932	sanlu_46932	0.07254	0.01084	C3orf52	C3ORF52	S.LUCI
sanlu_47129	sanlu_47129	0.0744425	0.0124	CH25H	CH25H	S.LUCI
sanlu_48348	sanlu_48348	0.00400648	0.0001169	EBI3	EBI3	S.LUCI
sanlu_48500	sanlu_48500	0.0744425	0.0122	syngr2	SYNGR2	S.LUCI
sanlu_48516	sanlu_48516	0.00257407	5.842e-05	TMEM69	TMEM69	S.LUCI
sanlu_49392	sanlu_49392	0.0139517	0.0004877	DRAM1	DRAM1	S.LUCI
sanlu_50365	sanlu_50365	0.0822648	0.01462	PTPLAD2	PTPLAD2	S.LUCI
sanlu_5135	sanlu_5135	0.00400648	0.0001097	URB2	URB2	S.LUCI
sanlu_51432	sanlu_51432	0.0594738	0.00521	IL12A	IL12A	S.LUCI
sanlu_52229	sanlu_52229	0.07254	0.01116	VSTM5	VSTM5	S.LUCI
sanlu_5231	sanlu_5231	0.00185409	2.459e-05	KIAA1462	KIAA1462	S.LUCI
sanlu_54705	sanlu_54705	0.0992105	0.01991	HBZ	HBZ	S.LUCI
sanlu_56396	sanlu_56396	0.0661671	0.009302	S100A4	S100A4	S.LUCI
sanlu_6099	sanlu_6099	0.0806552	0.01391	KIAA1522	KIAA1522	S.LUCI
sanlu_6294	sanlu_6294	0.00243416	3.874e-05	PTCH1	PTCH1	S.LUCI
sanlu_8509	sanlu_8509	0.00257407	5.091e-05	TPP2	TPP2	S.LUCI
sanvi_1055	sanvi_1055	0.0135486	0.002306	BRCA1	BRCA1	S.VITR
sanvi_10766	sanvi_10766	0.00531291	0.0006975	B3GNT2	B3GNT2	S.VITR
sanvi_1084	sanvi_1084	0.003195	0.0003195	cux1	CUX1	S.VITR
sanvi_10947	sanvi_10947	0.00356007	0.0003697	E2F5	E2F5	S.VITR
sanvi_11000	sanvi_11000	0.0351578	0.007302	GHITM	GHITM	S.VITR
sanvi_11356	sanvi_11356	0.046171	0.01086	SPATA22	SPATA22	S.VITR
sanvi_11435	sanvi_11435	0.0425669	0.009905	HMCES	HMCES	S.VITR
sanvi_11705	sanvi_11705	0.0488722	0.0125	SMS	SMS	S.VITR
sanvi_12519	sanvi_12519	0.007462	0.001138	CycD	CYCD	S.VITR
sanvi_14033	sanvi_14033	0.0471685	0.01152	TSSC4	TSSC4	S.VITR
sanvi_1413	sanvi_1413	0.000348833	1.61e-05	EPRS	EPRS	S.VITR
sanvi_14390	sanvi_14390	0.0425669	0.009795	USB1	USB1	S.VITR
sanvi_14468	sanvi_14468	0.0464286	0.01123	IGBP1	IGBP1	S.VITR
sanvi_15368	sanvi_15368	0.000812877	4.846e-05	MYADM	MYADM	S.VITR
sanvi_15449	sanvi_15449	0.0368591	0.007868	FBXO6	FBXO6	S.VITR
sanvi_1636	sanvi_1636	0.00637422	0.0009071	ATF7IP	ATF7IP	S.VITR
sanvi_17209	sanvi_17209	0.00395021	0.0004406	GP9	GP9	S.VITR
sanvi_17331	sanvi_17331	0.00149957	0.0001067	TMEM72	TMEM72	S.VITR
sanvi_1913	sanvi_1913	0.00562772	0.0007684	PRTG	PRTG	S.VITR
sanvi_19217	sanvi_19217	0.000441814	2.379e-05	YWHAE	YWHAE	S.VITR
sanvi_22284	sanvi_22284	0.0408133	0.009081	il17f	IL17F	S.VITR
sanvi_2340	sanvi_2340	0.00252525	0.0002331	ZFR2	ZFR2	S.VITR
sanvi_275	sanvi_275	0.0488722	0.01243	EVPL	EVPL	S.VITR
sanvi_2885	sanvi_2885	0.000231318	8.452e-06	MAML2	MAML2	S.VITR
sanvi_2926	sanvi_2926	0.00458271	0.0005464	MYSM1	MYSM1	S.VITR
sanvi_31369	sanvi_31369	0.0408133	0.009183	S100A4	S100A4	S.VITR
sanvi_3628	sanvi_3628	0.00284514	0.0002681	SLC26A2	SLC26A2	S.VITR
sanvi_3827	sanvi_3827	0.00252525	0.0002288	ITCH	ITCH	S.VITR
sanvi_3998	sanvi_3998	0.000847915	5.301e-05	JUP	JUP	S.VITR
sanvi_4084	sanvi_4084	0.000286473	1.212e-05	FOXO1	FOXO1	S.VITR
sanvi_4095	sanvi_4095	0.000115375	3.55e-06	ARHGAP42	ARHGAP42	S.VITR
sanvi_4304	sanvi_4304	0.00454307	0.0005242	MFN1	MFN1	S.VITR
sanvi_4569	sanvi_4569	0.00477262	0.0005874	ASTE1	ASTE1	S.VITR
sanvi_4613	sanvi_4613	0.000395585	2.009e-05	ABCD2	ABCD2	S.VITR
sanvi_4829	sanvi_4829	0.00296504	0.0002851	PLCD3	PLCD3	S.VITR
sanvi_4872	sanvi_4872	0.000776187	4.478e-05	ADAM23	ADAM23	S.VITR
sanvi_4983	sanvi_4983	0.004944	0.000618	SLC26A6	SLC26A6	S.VITR
sanvi_5032	sanvi_5032	0.0472469	0.01163	FASTKD3	FASTKD3	S.VITR
sanvi_538	sanvi_538	0.0102042	0.001668	mbd6	MBD6	S.VITR
sanvi_5410	sanvi_5410	0.0121353	0.002007	BFSP1	BFSP1	S.VITR
sanvi_5478	sanvi_5478	0.000144866	4.736e-06	PLOD1	PLOD1	S.VITR
sanvi_5499	sanvi_5499	0.0002847	1.095e-05	RAP1GAP2	RAP1GAP2	S.VITR
sanvi_5516	sanvi_5516	0.0190631	0.003556	DTX3L	DTX3L	S.VITR
sanvi_5699	sanvi_5699	0.000887863	5.891e-05	FASTKD2	FASTKD2	S.VITR
sanvi_6352	sanvi_6352	0.0160536	0.002902	EGFL6	EGFL6	S.VITR
sanvi_6541	sanvi_6541	0.0333432	0.006861	FMO5	FMO5	S.VITR
sanvi_6728	sanvi_6728	0.030045	0.006009	GRHL2	GRHL2	S.VITR
sanvi_6836	sanvi_6836	0.00252525	0.0002241	FRMD6	FRMD6	S.VITR
sanvi_6906	sanvi_6906	0.00365324	0.0003864	PRODH	PRODH	S.VITR
sanvi_6980	sanvi_6980	0.00343004	0.0003496	MCMBP	MCMBP	S.VITR
sanvi_7715	sanvi_7715	0.00627989	0.0008769	KIAA0391	KIAA0391	S.VITR
sanvi_7831	sanvi_7831	0.00014534	5.031e-06	LIPG	LIPG	S.VITR
sanvi_7832	sanvi_7832	0.000286473	1.17e-05	CTTN	CTTN	S.VITR
sanvi_8201	sanvi_8201	0.000847915	5.381e-05	CLUL1	CLUL1	S.VITR
sanvi_8458	sanvi_8458	0.0135486	0.002371	Tnfrsf22	TNFRSF22	S.VITR
sanvi_8705	sanvi_8705	0.0379832	0.008181	PPM1F	PPM1F	S.VITR
sanvi_8730	sanvi_8730	0.00383249	0.0004201	B3GALNT2	B3GALNT2	S.VITR
sanvi_8888	sanvi_8888	0.00183015	0.0001443	TAPBP	TAPBP	S.VITR
sanvi_9031	sanvi_9031	0.000355264	1.708e-05	OXCT1	OXCT1	S.VITR
sanvi_9100	sanvi_9100	0.0273969	0.005374	NSUN3	NSUN3	S.VITR
sanvi_945	sanvi_945	0.0353218	0.007404	TRPS1	TRPS1	S.VITR
sanvi_9499	sanvi_9499	0.000908411	6.289e-05	ALDH9A1	ALDH9A1	S.VITR
sanvi_9816	sanvi_9816	0.00193488	0.00016	BCAT1	BCAT1	S.VITR

## Sheet: Sheet2
query_name	best_tax_level	Preferred_name	GeneID	GOs	KEGG_ko	BRITE	Description
ethcr_906	Actinopterygii	EYS	EYS	GO:0000902,GO:0001654,GO:0001745,GO:0001751,GO:0001754,GO:0003008,GO:0003674,GO:0005198,GO:0005201,GO:0005488,GO:0005515,GO:0005575,GO:0005576,GO:0005615,GO:0005623,GO:0005929,GO:0006950,GO:0006996,GO:0007275,GO:0007399,GO:0007423,GO:0007600,GO:0007601,GO:0008150,GO:0009266,GO:0009314,GO:0009416,GO:0009581,GO:0009582,GO:0009583,GO:0009584,GO:0009605,GO:0009611,GO:0009628,GO:0009653,GO:0009887,GO:…	ko:K19601	ko00000	eyes shut homolog
ethcr_1496	Actinopterygii	CREBBP	CREBBP	GO:0000122,GO:0000123,GO:0000228,GO:0000775,GO:0000776,GO:0000777,GO:0000779,GO:0000785,GO:0000790,GO:0000793,GO:0000940,GO:0000976,GO:0000977,GO:0000981,GO:0000982,GO:0000987,GO:0000988,GO:0000989,GO:0001012,GO:0001067,GO:0001076,GO:0001078,GO:0001085,GO:0001091,GO:0001093,GO:0001098,GO:0001099,GO:0001102,GO:0001191,GO:0001227,GO:0001228,GO:0001666,GO:0001817,GO:0001818,GO:0001819,GO:0002039,GO:…	ko:K04498	ko00000,ko00001,ko01000,ko03000,ko03029,ko03036	CREB binding protein
ethcr_1500	Actinopterygii	CREBBP	CREBBP	GO:0000122,GO:0000123,GO:0000228,GO:0000775,GO:0000776,GO:0000777,GO:0000779,GO:0000785,GO:0000790,GO:0000793,GO:0000940,GO:0000976,GO:0000977,GO:0000981,GO:0000982,GO:0000987,GO:0000988,GO:0000989,GO:0001012,GO:0001067,GO:0001076,GO:0001078,GO:0001085,GO:0001091,GO:0001093,GO:0001098,GO:0001099,GO:0001102,GO:0001191,GO:0001227,GO:0001228,GO:0001666,GO:0001817,GO:0001818,GO:0001819,GO:0002039,GO:…	ko:K04498	ko00000,ko00001,ko01000,ko03000,ko03029,ko03036	CREB binding protein
ethcr_1521	Actinopterygii	CREBBP	CREBBP	GO:0000122,GO:0000123,GO:0000228,GO:0000775,GO:0000776,GO:0000777,GO:0000779,GO:0000785,GO:0000790,GO:0000793,GO:0000940,GO:0000976,GO:0000977,GO:0000981,GO:0000982,GO:0000987,GO:0000988,GO:0000989,GO:0001012,GO:0001067,GO:0001076,GO:0001078,GO:0001085,GO:0001091,GO:0001093,GO:0001098,GO:0001099,GO:0001102,GO:0001191,GO:0001227,GO:0001228,GO:0001666,GO:0001817,GO:0001818,GO:0001819,GO:0002039,GO:…	ko:K04498	ko00000,ko00001,ko01000,ko03000,ko03029,ko03036	CREB binding protein
ethcr_1525	Actinopterygii	CREBBP	CREBBP	GO:0000122,GO:0000123,GO:0000228,GO:0000775,GO:0000776,GO:0000777,GO:0000779,GO:0000785,GO:0000790,GO:0000793,GO:0000940,GO:0000976,GO:0000977,GO:0000981,GO:0000982,GO:0000987,GO:0000988,GO:0000989,GO:0001012,GO:0001067,GO:0001076,GO:0001078,GO:0001085,GO:0001091,GO:0001093,GO:0001098,GO:0001099,GO:0001102,GO:0001191,GO:0001227,GO:0001228,GO:0001666,GO:0001817,GO:0001818,GO:0001819,GO:0002039,GO:…	ko:K04498	ko00000,ko00001,ko01000,ko03000,ko03029,ko03036	CREB binding protein
ethcr_1529	Actinopterygii	CREBBP	CREBBP	GO:0000122,GO:0000123,GO:0000228,GO:0000775,GO:0000776,GO:0000777,GO:0000779,GO:0000785,GO:0000790,GO:0000793,GO:0000940,GO:0000976,GO:0000977,GO:0000981,GO:0000982,GO:0000987,GO:0000988,GO:0000989,GO:0001012,GO:0001067,GO:0001076,GO:0001078,GO:0001085,GO:0001091,GO:0001093,GO:0001098,GO:0001099,GO:0001102,GO:0001191,GO:0001227,GO:0001228,GO:0001666,GO:0001817,GO:0001818,GO:0001819,GO:0002039,GO:…	ko:K04498	ko00000,ko00001,ko01000,ko03000,ko03029,ko03036	CREB binding protein
ethcr_1648	Actinopterygii	AIM1	AIM1	NA	NA	NA	absent in melanoma
ethcr_1882	Actinopterygii	KIAA1244	KIAA1244	GO:0008150,GO:0009892,GO:0010563,GO:0010921,GO:0010923,GO:0019220,GO:0019222,GO:0031323,GO:0031324,GO:0035303,GO:0035305,GO:0043086,GO:0044092,GO:0045936,GO:0048519,GO:0048523,GO:0050789,GO:0050790,GO:0050794,GO:0051174,GO:0051336,GO:0051346,GO:0065007,GO:0065009	ko:K17572	ko00000,ko01009	Brefeldin A-inhibited guanine nucleotide-exchange protein
ethcr_2203	Eukaryota	macf1b	MACF1B	NA	ko:K06580,ko:K10382,ko:K19827	ko00000,ko02000,ko04090,ko04812	cytoskeletal protein binding
ethcr_2950	Actinopterygii	SCRIB	SCRIB	GO:0000132,GO:0000226,GO:0000278,GO:0000902,GO:0000904,GO:0001505,GO:0001654,GO:0001736,GO:0001738,GO:0001764,GO:0001838,GO:0001841,GO:0001843,GO:0001919,GO:0001921,GO:0001944,GO:0002009,GO:0002064,GO:0002065,GO:0002066,GO:0002093,GO:0003382,GO:0003674,GO:0003824,GO:0004385,GO:0005102,GO:0005488,GO:0005515,GO:0005575,GO:0005622,GO:0005623,GO:0005634,GO:0005654,GO:0005737,GO:0005829,GO:0005886,GO:…	ko:K16175	ko00000,ko00001	Scribbled planar cell polarity protein
ethcr_3007	Actinopterygii	SCRIB	SCRIB	GO:0000132,GO:0000226,GO:0000278,GO:0000902,GO:0000904,GO:0001505,GO:0001654,GO:0001736,GO:0001738,GO:0001764,GO:0001838,GO:0001841,GO:0001843,GO:0001919,GO:0001921,GO:0001944,GO:0002009,GO:0002064,GO:0002065,GO:0002066,GO:0002093,GO:0003382,GO:0003674,GO:0003824,GO:0004385,GO:0005102,GO:0005488,GO:0005515,GO:0005575,GO:0005622,GO:0005623,GO:0005634,GO:0005654,GO:0005737,GO:0005829,GO:0005886,GO:…	ko:K16175	ko00000,ko00001	Scribbled planar cell polarity protein
ethcr_3402	Actinopterygii	ERICH3	ERICH3	NA	NA	NA	glutamate-rich protein 3
ethcr_3697	Actinopterygii	SCRIB	SCRIB	GO:0000132,GO:0000226,GO:0000278,GO:0000902,GO:0000904,GO:0001505,GO:0001654,GO:0001736,GO:0001738,GO:0001764,GO:0001838,GO:0001841,GO:0001843,GO:0001919,GO:0001921,GO:0001944,GO:0002009,GO:0002064,GO:0002065,GO:0002066,GO:0002093,GO:0003382,GO:0003674,GO:0003824,GO:0004385,GO:0005102,GO:0005488,GO:0005515,GO:0005575,GO:0005622,GO:0005623,GO:0005634,GO:0005654,GO:0005737,GO:0005829,GO:0005886,GO:…	ko:K16175	ko00000,ko00001	Scribbled planar cell polarity protein
ethcr_4289	Actinopterygii	ERCC6L2	ERCC6L2	GO:0000302,GO:0003674,GO:0005488,GO:0005515,GO:0005575,GO:0005622,GO:0005623,GO:0005634,GO:0005654,GO:0005737,GO:0005739,GO:0005815,GO:0005829,GO:0005856,GO:0006139,GO:0006259,GO:0006281,GO:0006725,GO:0006807,GO:0006950,GO:0006974,GO:0006979,GO:0008150,GO:0008152,GO:0009987,GO:0015630,GO:0019899,GO:0019900,GO:0019901,GO:0031974,GO:0031981,GO:0032991,GO:0033554,GO:0034599,GO:0034614,GO:0034641,GO:…	ko:K20098	ko00000,ko01000,ko03400	Excision repair cross-complementation group 6-like 2
ethcr_4875	Actinopterygii	PTCH1	PTCH1	GO:0000003,GO:0000122,GO:0000578,GO:0000902,GO:0000904,GO:0001101,GO:0001654,GO:0001655,GO:0001656,GO:0001657,GO:0001658,GO:0001664,GO:0001701,GO:0001708,GO:0001709,GO:0001746,GO:0001763,GO:0001822,GO:0001823,GO:0001838,GO:0001840,GO:0001841,GO:0001843,GO:0002009,GO:0002064,GO:0002065,GO:0002066,GO:0002165,GO:0003002,GO:0003006,GO:0003007,GO:0003674,GO:0004888,GO:0005102,GO:0005113,GO:0005119,GO:…	ko:K06225	ko00000,ko00001,ko00002	Patched 1
ethcr_5183	Actinopterygii	TRPM2	TRPM2	GO:0000003,GO:0000041,GO:0000302,GO:0000323,GO:0001659,GO:0001775,GO:0002252,GO:0002263,GO:0002274,GO:0002275,GO:0002283,GO:0002366,GO:0002376,GO:0002407,GO:0002443,GO:0002444,GO:0002446,GO:0002520,GO:0002521,GO:0002791,GO:0002793,GO:0003674,GO:0005215,GO:0005216,GO:0005217,GO:0005261,GO:0005262,GO:0005384,GO:0005488,GO:0005509,GO:0005575,GO:0005622,GO:0005623,GO:0005737,GO:0005764,GO:0005765,GO:…	ko:K04977	ko00000,ko00001,ko01000,ko04040	Transient receptor potential cation channel subfamily M member
ethcr_5854	Actinopterygii	prdm2a	PRDM2A	NA	ko:K11432	ko00000,ko00001,ko01000,ko03036	PR domain containing 2, with ZNF domain a
ethcr_6067	Actinopterygii	PPP1R3A	PPP1R3A	GO:0000164,GO:0003674,GO:0003824,GO:0004721,GO:0004722,GO:0005575,GO:0005622,GO:0005623,GO:0005737,GO:0005975,GO:0005976,GO:0005977,GO:0006073,GO:0006091,GO:0006112,GO:0006464,GO:0006470,GO:0006793,GO:0006796,GO:0006807,GO:0008150,GO:0008152,GO:0008287,GO:0009987,GO:0015980,GO:0016311,GO:0016787,GO:0016788,GO:0016791,GO:0019538,GO:0032991,GO:0036211,GO:0042578,GO:0043170,GO:0043412,GO:0044042,GO:…	ko:K07189	ko00000,ko00001,ko01009	Protein phosphatase 1, regulatory subunit
ethcr_6893	Actinopterygii	PPRC1	PPRC1	GO:0001558,GO:0001894,GO:0002082,GO:0003674,GO:0003676,GO:0003712,GO:0003713,GO:0003723,GO:0003729,GO:0005488,GO:0005515,GO:0005575,GO:0005622,GO:0005623,GO:0005634,GO:0005654,GO:0005737,GO:0005829,GO:0006140,GO:0006355,GO:0006357,GO:0006950,GO:0006979,GO:0006996,GO:0007005,GO:0008134,GO:0008150,GO:0009719,GO:0009725,GO:0009889,GO:0009891,GO:0009893,GO:0009966,GO:0009968,GO:0009987,GO:0010033,GO:…	ko:K17963	ko00000,ko03029	Peroxisome proliferator-activated receptor gamma, coactivator-related
ethcr_6919	Actinopterygii	PPRC1	PPRC1	GO:0001558,GO:0001894,GO:0002082,GO:0003674,GO:0003676,GO:0003712,GO:0003713,GO:0003723,GO:0003729,GO:0005488,GO:0005515,GO:0005575,GO:0005622,GO:0005623,GO:0005634,GO:0005654,GO:0005737,GO:0005829,GO:0006140,GO:0006355,GO:0006357,GO:0006950,GO:0006979,GO:0006996,GO:0007005,GO:0008134,GO:0008150,GO:0009719,GO:0009725,GO:0009889,GO:0009891,GO:0009893,GO:0009966,GO:0009968,GO:0009987,GO:0010033,GO:…	ko:K17963	ko00000,ko03029	Peroxisome proliferator-activated receptor gamma, coactivator-related
ethcr_6980	Eukaryota	PTPRF	PTPRF	NA	ko:K05695,ko:K19636	ko00000,ko00001,ko01000,ko01009,ko03036,ko04516	negative regulation of negative chemotaxis
ethcr_7233	Actinopterygii	PLCG2	PLCG2	GO:0001775,GO:0001784,GO:0001817,GO:0001819,GO:0002090,GO:0002092,GO:0002218,GO:0002220,GO:0002223,GO:0002237,GO:0002252,GO:0002253,GO:0002263,GO:0002285,GO:0002312,GO:0002313,GO:0002316,GO:0002335,GO:0002366,GO:0002376,GO:0002429,GO:0002431,GO:0002433,GO:0002520,GO:0002521,GO:0002682,GO:0002684,GO:0002757,GO:0002758,GO:0002764,GO:0002768,GO:0003674,GO:0003824,GO:0004435,GO:0004620,GO:0004629,GO:…	ko:K01116,ko:K05859	ko00000,ko00001,ko00002,ko01000,ko04131	Phospholipase C, gamma 2
ethcr_7572	Actinopterygii	AFF3	AFF3	GO:0003674,GO:0003676,GO:0003677,GO:0003690,GO:0003700,GO:0005488,GO:0005575,GO:0005622,GO:0005623,GO:0005634,GO:0005654,GO:0005737,GO:0005829,GO:0006139,GO:0006351,GO:0006355,GO:0006725,GO:0006807,GO:0007275,GO:0008150,GO:0008152,GO:0009058,GO:0009059,GO:0009653,GO:0009790,GO:0009889,GO:0009987,GO:0010033,GO:0010467,GO:0010468,GO:0010556,GO:0016070,GO:0016604,GO:0018130,GO:0019219,GO:0019222,GO:…	ko:K15185,ko:K15194,ko:K15195	ko00000,ko03021	AF4 FMR2 family, member 3
ethcr_9059	Actinopterygii	ABR	ABR	GO:0002237,GO:0002682,GO:0002683,GO:0002685,GO:0002686,GO:0002691,GO:0002692,GO:0002694,GO:0002695,GO:0002697,GO:0002698,GO:0002703,GO:0002704,GO:0002886,GO:0002887,GO:0003008,GO:0003013,GO:0003018,GO:0003674,GO:0005085,GO:0005088,GO:0005089,GO:0005096,GO:0005488,GO:0005515,GO:0005575,GO:0005622,GO:0005623,GO:0005737,GO:0005829,GO:0005886,GO:0006996,GO:0007010,GO:0007154,GO:0007165,GO:0007186,GO:…	ko:K08878,ko:K20629	ko00000,ko00001,ko01000,ko01001,ko04131	Active breakpoint cluster region-related
ethcr_9427	Actinopterygii	ROBO4	ROBO4	GO:0001525,GO:0001568,GO:0001944,GO:0003674,GO:0005575,GO:0005623,GO:0005886,GO:0007154,GO:0007165,GO:0007275,GO:0008150,GO:0009653,GO:0009897,GO:0009986,GO:0009987,GO:0016020,GO:0016021,GO:0023052,GO:0030334,GO:0030336,GO:0031224,GO:0032501,GO:0032502,GO:0032879,GO:0035239,GO:0035295,GO:0038023,GO:0040012,GO:0040013,GO:0044425,GO:0044459,GO:0044464,GO:0048514,GO:0048519,GO:0048523,GO:0048646,GO:…	ko:K06784	ko00000,ko04516	Roundabout homolog 4
ethcr_9810	Actinopterygii	DENND2A	DENND2A	GO:0003674,GO:0005085,GO:0005088,GO:0005488,GO:0005515,GO:0005575,GO:0005622,GO:0005623,GO:0005737,GO:0005829,GO:0005856,GO:0006810,GO:0008150,GO:0015629,GO:0016192,GO:0016197,GO:0016482,GO:0017016,GO:0017112,GO:0017137,GO:0019899,GO:0031267,GO:0042147,GO:0043226,GO:0043228,GO:0043229,GO:0043232,GO:0044424,GO:0044444,GO:0044464,GO:0046907,GO:0051020,GO:0051179,GO:0051234,GO:0051641,GO:0051649,GO:…	ko:K20161	ko00000,ko04131	DENN MADD domain containing 2A
ethcr_9965	Actinopterygii	dennd2a	DENND2A	NA	ko:K20161	ko00000,ko04131	DENN domain-containing protein 2A-like
ethcr_10223	Actinopterygii	adgrf3a	ADGRF3A	NA	ko:K08456	ko00000,ko04030	G-protein coupled receptor
ethcr_10581	Actinopterygii	UBN2	UBN2	GO:0000003,GO:0000280,GO:0000775,GO:0000776,GO:0001674,GO:0001940,GO:0003674,GO:0003676,GO:0003677,GO:0005488,GO:0005575,GO:0005622,GO:0005623,GO:0005634,GO:0005654,GO:0005694,GO:0006325,GO:0006338,GO:0006996,GO:0006997,GO:0007049,GO:0007143,GO:0007276,GO:0007292,GO:0007338,GO:0008150,GO:0009566,GO:0009987,GO:0016043,GO:0019953,GO:0022402,GO:0022412,GO:0022414,GO:0022607,GO:0031974,GO:0031981,GO:…	ko:K17492	ko00000,ko01009,ko03036	Ubinuclein 2
ethcr_10956	Actinopterygii	CTDP1	CTDP1	GO:0000278,GO:0000280,GO:0000428,GO:0000922,GO:0001085,GO:0001091,GO:0001096,GO:0001098,GO:0001099,GO:0001558,GO:0003674,GO:0003824,GO:0004721,GO:0004722,GO:0005488,GO:0005515,GO:0005575,GO:0005622,GO:0005623,GO:0005634,GO:0005654,GO:0005694,GO:0005700,GO:0005813,GO:0005815,GO:0005819,GO:0005856,GO:0006139,GO:0006351,GO:0006354,GO:0006355,GO:0006357,GO:0006366,GO:0006368,GO:0006464,GO:0006470,GO:…	ko:K15732	ko00000,ko01000,ko01009,ko03021	CTD (carboxy-terminal domain, RNA polymerase II, polypeptide A) phosphatase, subunit 1
ethcr_11320	Actinopterygii	WDR66	WDR66	GO:0003341,GO:0005575,GO:0005622,GO:0005623,GO:0005737,GO:0005856,GO:0005929,GO:0005930,GO:0006928,GO:0007017,GO:0007018,GO:0008150,GO:0009987,GO:0031514,GO:0032838,GO:0042995,GO:0043226,GO:0043228,GO:0043229,GO:0043232,GO:0044422,GO:0044424,GO:0044430,GO:0044441,GO:0044444,GO:0044446,GO:0044463,GO:0044464,GO:0097014,GO:0099568,GO:0120025,GO:0120038	NA	NA	WD repeat domain 66
ethcr_11873	Actinopterygii	pbxip1	PBXIP1	NA	NA	NA	pre-B-cell leukemia homeobox interacting protein 1b
ethcr_11898	Actinopterygii	PPARGC1B	PPARGC1B	GO:0000302,GO:0000959,GO:0001501,GO:0001503,GO:0002682,GO:0002684,GO:0002761,GO:0002763,GO:0003674,GO:0003676,GO:0003712,GO:0003713,GO:0003723,GO:0005102,GO:0005488,GO:0005515,GO:0005575,GO:0005622,GO:0005623,GO:0005634,GO:0005654,GO:0006139,GO:0006351,GO:0006355,GO:0006357,GO:0006390,GO:0006725,GO:0006807,GO:0006950,GO:0006979,GO:0006996,GO:0007010,GO:0007015,GO:0007154,GO:0007165,GO:0007275,GO:…	ko:K17962	ko00000,ko00001,ko03029	receptor, gamma, coactivator
ethcr_12165	Actinopterygii	TEX11	TEX11	GO:0000003,GO:0000228,GO:0000280,GO:0000712,GO:0000793,GO:0000794,GO:0000795,GO:0000801,GO:0003006,GO:0005575,GO:0005622,GO:0005623,GO:0005634,GO:0005694,GO:0006139,GO:0006259,GO:0006310,GO:0006311,GO:0006725,GO:0006807,GO:0006996,GO:0007049,GO:0007059,GO:0007060,GO:0007127,GO:0007129,GO:0007130,GO:0007131,GO:0007140,GO:0007275,GO:0007276,GO:0007548,GO:0008150,GO:0008152,GO:0008406,GO:0008584,GO:…	NA	NA	Testis expressed 11
ethcr_12244	Actinopterygii	SH3PXD2B	SH3PXD2B	GO:0000003,GO:0001501,GO:0001503,GO:0001649,GO:0001654,GO:0002051,GO:0002102,GO:0003674,GO:0005488,GO:0005515,GO:0005543,GO:0005575,GO:0005622,GO:0005623,GO:0005737,GO:0005856,GO:0006801,GO:0006996,GO:0007275,GO:0007423,GO:0007507,GO:0008047,GO:0008104,GO:0008150,GO:0008152,GO:0008289,GO:0009653,GO:0009887,GO:0009888,GO:0009893,GO:0009987,GO:0010314,GO:0010468,GO:0010604,GO:0010628,GO:0010638,GO:…	NA	NA	SH3 and PX
ethcr_12329	Actinopterygii	C19orf26	C19ORF26	GO:0003674,GO:0005488,GO:0005515,GO:0005575,GO:0005622,GO:0005623,GO:0005737,GO:0005886,GO:0008150,GO:0010959,GO:0012505,GO:0016020,GO:0017157,GO:0017158,GO:0022898,GO:0030141,GO:0031410,GO:0031982,GO:0032409,GO:0032410,GO:0032412,GO:0032413,GO:0032879,GO:0034762,GO:0034763,GO:0034765,GO:0034766,GO:0043226,GO:0043227,GO:0043229,GO:0043269,GO:0043271,GO:0044092,GO:0044325,GO:0044424,GO:0044444,GO:…	NA	NA	Chromosome 19 open reading frame 26
ethcr_12517	Actinopterygii	SH3PXD2B	SH3PXD2B	GO:0000003,GO:0001501,GO:0001503,GO:0001649,GO:0001654,GO:0002051,GO:0002102,GO:0003674,GO:0005488,GO:0005515,GO:0005543,GO:0005575,GO:0005622,GO:0005623,GO:0005737,GO:0005856,GO:0006801,GO:0006996,GO:0007275,GO:0007423,GO:0007507,GO:0008047,GO:0008104,GO:0008150,GO:0008152,GO:0008289,GO:0009653,GO:0009887,GO:0009888,GO:0009893,GO:0009987,GO:0010314,GO:0010468,GO:0010604,GO:0010628,GO:0010638,GO:…	NA	NA	SH3 and PX
ethcr_12631	Actinopterygii	XYLT2	XYLT2	GO:0000003,GO:0000139,GO:0002009,GO:0002119,GO:0002164,GO:0003674,GO:0003824,GO:0005575,GO:0005622,GO:0005623,GO:0005737,GO:0005794,GO:0005975,GO:0005996,GO:0006022,GO:0006023,GO:0006024,GO:0006029,GO:0006082,GO:0006139,GO:0006725,GO:0006790,GO:0006793,GO:0006807,GO:0007275,GO:0007610,GO:0008150,GO:0008152,GO:0008194,GO:0009058,GO:0009059,GO:0009100,GO:0009101,GO:0009225,GO:0009653,GO:0009791,GO:…	ko:K00771	ko00000,ko00001,ko00002,ko01000,ko01003	Xylosyltransferase
ethcr_13043	Actinopterygii	TTC7A	TTC7A	GO:0002376,GO:0002520,GO:0006873,GO:0006875,GO:0006879,GO:0007275,GO:0008104,GO:0008150,GO:0009987,GO:0019725,GO:0030003,GO:0030097,GO:0032501,GO:0032502,GO:0033036,GO:0034613,GO:0042592,GO:0046916,GO:0048513,GO:0048534,GO:0048731,GO:0048856,GO:0048878,GO:0050801,GO:0051179,GO:0051641,GO:0055065,GO:0055072,GO:0055076,GO:0055080,GO:0055082,GO:0065007,GO:0065008,GO:0070727,GO:0072657,GO:0072659,GO:…	ko:K21843	ko00000,ko04131	tetratricopeptide repeat
ethcr_13122	Actinopterygii	MLIP	MLIP	GO:0000122,GO:0000988,GO:0000989,GO:0001076,GO:0001191,GO:0003674,GO:0005488,GO:0005515,GO:0005521,GO:0005575,GO:0005622,GO:0005623,GO:0005634,GO:0005635,GO:0005654,GO:0005886,GO:0006355,GO:0006357,GO:0008150,GO:0009889,GO:0009890,GO:0009891,GO:0009892,GO:0009893,GO:0010468,GO:0010556,GO:0010557,GO:0010558,GO:0010604,GO:0010605,GO:0010611,GO:0010612,GO:0010614,GO:0010616,GO:0010628,GO:0010629,GO:…	NA	NA	Muscular LMNA-interacting protein
ethcr_13147	Actinopterygii	MLIP	MLIP	GO:0000122,GO:0000988,GO:0000989,GO:0001076,GO:0001191,GO:0003674,GO:0005488,GO:0005515,GO:0005521,GO:0005575,GO:0005622,GO:0005623,GO:0005634,GO:0005635,GO:0005654,GO:0005886,GO:0006355,GO:0006357,GO:0008150,GO:0009889,GO:0009890,GO:0009891,GO:0009892,GO:0009893,GO:0010468,GO:0010556,GO:0010557,GO:0010558,GO:0010604,GO:0010605,GO:0010611,GO:0010612,GO:0010614,GO:0010616,GO:0010628,GO:0010629,GO:…	NA	NA	Muscular LMNA-interacting protein
ethcr_13476	Actinopterygii	MLIP	MLIP	GO:0000122,GO:0000988,GO:0000989,GO:0001076,GO:0001191,GO:0003674,GO:0005488,GO:0005515,GO:0005521,GO:0005575,GO:0005622,GO:0005623,GO:0005634,GO:0005635,GO:0005654,GO:0005886,GO:0006355,GO:0006357,GO:0008150,GO:0009889,GO:0009890,GO:0009891,GO:0009892,GO:0009893,GO:0010468,GO:0010556,GO:0010557,GO:0010558,GO:0010604,GO:0010605,GO:0010611,GO:0010612,GO:0010614,GO:0010616,GO:0010628,GO:0010629,GO:…	NA	NA	Muscular LMNA-interacting protein
ethcr_13488	Actinopterygii	TAGAP	TAGAP	GO:0002252,GO:0002376,GO:0003674,GO:0005096,GO:0005575,GO:0005622,GO:0005623,GO:0005737,GO:0005829,GO:0006950,GO:0006952,GO:0008047,GO:0008150,GO:0009605,GO:0009607,GO:0009615,GO:0009966,GO:0010646,GO:0023051,GO:0030234,GO:0030695,GO:0043085,GO:0043087,GO:0043207,GO:0043547,GO:0044093,GO:0044424,GO:0044444,GO:0044464,GO:0048583,GO:0050789,GO:0050790,GO:0050794,GO:0050896,GO:0051056,GO:0051336,GO:…	ko:K20654	ko00000,ko04131	T-cell activation RhoGTPase activating protein
ethcr_14408	Actinopterygii	NUGGC	NUGGC	GO:0002200,GO:0002237,GO:0002376,GO:0002377,GO:0002440,GO:0002520,GO:0002566,GO:0003674,GO:0003824,GO:0003924,GO:0005575,GO:0005622,GO:0005623,GO:0005634,GO:0006950,GO:0006974,GO:0007275,GO:0008150,GO:0009605,GO:0009607,GO:0009617,GO:0009987,GO:0010033,GO:0010941,GO:0016445,GO:0016446,GO:0016462,GO:0016787,GO:0016817,GO:0016818,GO:0017111,GO:0032496,GO:0032501,GO:0032502,GO:0033554,GO:0033993,GO:…	NA	NA	Nuclear GTPase
ethcr_15033	Actinopterygii	IL31RA	IL31RA	NA	ko:K05060	ko00000,ko00001,ko04050,ko04090	receptor
ethcr_15884	Actinopterygii	SCYL3	SCYL3	GO:0005575,GO:0005622,GO:0005623,GO:0005737,GO:0005794,GO:0006928,GO:0008150,GO:0009987,GO:0012505,GO:0016477,GO:0030027,GO:0031252,GO:0040011,GO:0042995,GO:0043226,GO:0043227,GO:0043229,GO:0043231,GO:0044424,GO:0044444,GO:0044464,GO:0048870,GO:0051179,GO:0051674,GO:0120025	ko:K17542	ko00000,ko01001	SCY1-like 3 (S. cerevisiae)
ethcr_16536	Actinopterygii	OTULIN	OTULIN	GO:0001525,GO:0001568,GO:0001944,GO:0001959,GO:0002040,GO:0002218,GO:0002221,GO:0002253,GO:0002376,GO:0002682,GO:0002684,GO:0002753,GO:0002757,GO:0002758,GO:0002764,GO:0003674,GO:0003824,GO:0004843,GO:0005575,GO:0005622,GO:0005623,GO:0005737,GO:0005829,GO:0006355,GO:0006464,GO:0006508,GO:0006807,GO:0006950,GO:0006952,GO:0006955,GO:0007154,GO:0007165,GO:0007166,GO:0007267,GO:0007275,GO:0008150,GO:…	ko:K18343	ko00000,ko01000,ko04121	Family with sequence similarity 105, member B, a
ethcr_16684	Actinopterygii	HOOK3	HOOK3	GO:0000226,GO:0000242,GO:0001654,GO:0001745,GO:0001751,GO:0001754,GO:0003674,GO:0005488,GO:0005515,GO:0005575,GO:0005622,GO:0005623,GO:0005737,GO:0005768,GO:0005794,GO:0005801,GO:0005813,GO:0005815,GO:0005856,GO:0006810,GO:0006897,GO:0006996,GO:0007010,GO:0007017,GO:0007032,GO:0007033,GO:0007034,GO:0007040,GO:0007041,GO:0007097,GO:0007275,GO:0007399,GO:0007417,GO:0007420,GO:0007423,GO:0007568,GO:…	ko:K16536	ko00000,ko03036,ko04812	Hook microtubule-tethering protein 3
ethcr_17034	Actinopterygii	SLC8A1	SLC8A1	GO:0001654,GO:0003674,GO:0005215,GO:0005216,GO:0005261,GO:0005262,GO:0005488,GO:0005509,GO:0005575,GO:0005623,GO:0005886,GO:0005887,GO:0006810,GO:0006811,GO:0006812,GO:0006813,GO:0006814,GO:0006816,GO:0006873,GO:0006874,GO:0006875,GO:0007275,GO:0007423,GO:0008150,GO:0008273,GO:0008324,GO:0009987,GO:0015075,GO:0015077,GO:0015079,GO:0015081,GO:0015085,GO:0015267,GO:0015291,GO:0015297,GO:0015298,GO:…	ko:K13749,ko:K13750	ko00000,ko00001,ko02000	Sodium potassium calcium exchanger
ethcr_17048	Actinopterygii	FAM111A	FAM111A	GO:0000785,GO:0001650,GO:0005575,GO:0005622,GO:0005623,GO:0005634,GO:0005694,GO:0005730,GO:0005737,GO:0006139,GO:0006259,GO:0006260,GO:0006725,GO:0006807,GO:0008150,GO:0008152,GO:0009058,GO:0009059,GO:0009987,GO:0031974,GO:0031981,GO:0034641,GO:0034645,GO:0043170,GO:0043226,GO:0043227,GO:0043228,GO:0043229,GO:0043231,GO:0043232,GO:0043233,GO:0043900,GO:0043901,GO:0043903,GO:0044237,GO:0044238,GO:…	NA	NA	FAM111A-like
ethcr_17341	Actinopterygii	RNF139	RNF139	GO:0000209,GO:0002020,GO:0003674,GO:0003824,GO:0004842,GO:0005488,GO:0005515,GO:0005575,GO:0005622,GO:0005623,GO:0005737,GO:0005783,GO:0005789,GO:0006417,GO:0006464,GO:0006508,GO:0006511,GO:0006517,GO:0006807,GO:0006950,GO:0007154,GO:0007165,GO:0007275,GO:0007399,GO:0007417,GO:0007418,GO:0008150,GO:0008152,GO:0008270,GO:0008285,GO:0009056,GO:0009057,GO:0009100,GO:0009889,GO:0009890,GO:0009892,GO:…	ko:K15703	ko00000,ko01000,ko04121	Ring finger protein 139
ethcr_17367	Actinopterygii	RERE	RERE	NA	NA	NA	NA
ethcr_17791	Actinopterygii	CCDC150	CCDC150	NA	ko:K15201	ko00000,ko03021	Coiled-coil domain containing 150
ethcr_17834	Actinopterygii	HPS1	HPS1	GO:0000323,GO:0001654,GO:0002682,GO:0002684,GO:0002694,GO:0002696,GO:0002790,GO:0003674,GO:0005488,GO:0005515,GO:0005575,GO:0005622,GO:0005623,GO:0005737,GO:0005764,GO:0005773,GO:0005829,GO:0006810,GO:0006950,GO:0006996,GO:0007033,GO:0007040,GO:0007275,GO:0007423,GO:0007596,GO:0007599,GO:0008104,GO:0008150,GO:0009306,GO:0009611,GO:0009893,GO:0009987,GO:0010468,GO:0010604,GO:0010628,GO:0015031,GO:…	ko:K20193	ko00000,ko04131	Hermansky-Pudlak syndrome 1
ethcr_18060	Actinopterygii	XPNPEP2	XPNPEP2	GO:0003674,GO:0003824,GO:0004177,GO:0005575,GO:0005576,GO:0005615,GO:0005623,GO:0005886,GO:0006508,GO:0006807,GO:0008150,GO:0008152,GO:0008233,GO:0008238,GO:0016020,GO:0016787,GO:0019538,GO:0031982,GO:0043170,GO:0043226,GO:0043227,GO:0043230,GO:0044238,GO:0044421,GO:0044464,GO:0070011,GO:0070062,GO:0071704,GO:0071944,GO:0140096,GO:1901564,GO:1903561	ko:K01262,ko:K14208	ko00000,ko00001,ko00537,ko01000,ko01002	X-prolyl aminopeptidase (aminopeptidase P) 2, membrane-bound
ethcr_18158	Actinopterygii	RIPOR1	RIPOR1	NA	NA	NA	Family with sequence similarity 65 member A
ethcr_18198	Actinopterygii	ZFMSA12A	ZFMSA12A	NA	NA	NA	Zgc 171422
ethcr_18697	Actinopterygii	CCDC138	CCDC138	NA	NA	NA	Coiled-coil domain containing 138
ethcr_18819	Actinopterygii	nfe2l3	NFE2L3	NA	ko:K09040	ko00000,ko03000	Nuclear factor (erythroid-derived 2)-like 3
ethcr_19013	Actinopterygii	EXD2	EXD2	GO:0000175,GO:0000724,GO:0000725,GO:0000729,GO:0003674,GO:0003824,GO:0004518,GO:0004527,GO:0004529,GO:0004532,GO:0004536,GO:0004540,GO:0005575,GO:0005622,GO:0005623,GO:0005634,GO:0005737,GO:0005739,GO:0006139,GO:0006259,GO:0006281,GO:0006302,GO:0006310,GO:0006417,GO:0006725,GO:0006807,GO:0006950,GO:0006974,GO:0008150,GO:0008152,GO:0008296,GO:0008297,GO:0008310,GO:0008408,GO:0009889,GO:0009891,GO:…	ko:K20777	ko00000,ko01000,ko03400	Exonuclease 3'-5' domain containing 2
ethcr_19333	Actinopterygii	DTX3L	DTX3L	GO:0000209,GO:0000323,GO:0002230,GO:0002682,GO:0002697,GO:0002831,GO:0003674,GO:0003824,GO:0004842,GO:0004857,GO:0005488,GO:0005515,GO:0005575,GO:0005622,GO:0005623,GO:0005634,GO:0005654,GO:0005737,GO:0005764,GO:0005773,GO:0005829,GO:0006139,GO:0006259,GO:0006281,GO:0006282,GO:0006302,GO:0006325,GO:0006355,GO:0006464,GO:0006508,GO:0006511,GO:0006513,GO:0006725,GO:0006807,GO:0006810,GO:0006950,GO:…	ko:K06058	ko00000,ko00001,ko01000,ko04121	Deltex 3 like, E3 ubiquitin ligase
ethcr_19424	Actinopterygii	RELA	RELA	GO:0000122,GO:0000228,GO:0000302,GO:0000785,GO:0000790,GO:0000976,GO:0000977,GO:0000978,GO:0000980,GO:0000981,GO:0000982,GO:0000983,GO:0000987,GO:0001012,GO:0001067,GO:0001077,GO:0001078,GO:0001158,GO:0001205,GO:0001227,GO:0001228,GO:0001817,GO:0001819,GO:0001889,GO:0001942,GO:0002218,GO:0002220,GO:0002221,GO:0002223,GO:0002237,GO:0002252,GO:0002253,GO:0002376,GO:0002429,GO:0002682,GO:0002684,GO:…	ko:K04735,ko:K09254	ko00000,ko00001,ko00002,ko03000	V-rel reticuloendotheliosis viral oncogene homolog A
ethcr_19487	Actinopterygii	C8orf34	C8ORF34	NA	NA	NA	Chromosome 8 open reading frame 34
ethcr_19509	Actinopterygii	SAMHD1	SAMHD1	GO:0000166,GO:0002252,GO:0002376,GO:0002682,GO:0003674,GO:0003676,GO:0003723,GO:0003824,GO:0004518,GO:0004540,GO:0005488,GO:0005515,GO:0005575,GO:0005622,GO:0005623,GO:0005634,GO:0005654,GO:0005886,GO:0006139,GO:0006163,GO:0006195,GO:0006203,GO:0006725,GO:0006753,GO:0006793,GO:0006796,GO:0006807,GO:0006950,GO:0006952,GO:0006955,GO:0007154,GO:0007165,GO:0007166,GO:0008150,GO:0008152,GO:0008270,GO:…	ko:K12830	ko00000,ko00001,ko00002,ko03021,ko03036,ko03041	Deoxynucleoside triphosphate triphosphohydrolase SAMHD1-like
ethcr_19577	Actinopterygii	RYK	RYK	GO:0000003,GO:0000902,GO:0000904,GO:0001501,GO:0001558,GO:0001664,GO:0001709,GO:0001932,GO:0001934,GO:0002009,GO:0003002,GO:0003006,GO:0003008,GO:0003674,GO:0004888,GO:0005102,GO:0005109,GO:0005488,GO:0005515,GO:0005575,GO:0005622,GO:0005623,GO:0005634,GO:0005737,GO:0005886,GO:0005887,GO:0006928,GO:0006935,GO:0007154,GO:0007165,GO:0007166,GO:0007267,GO:0007275,GO:0007389,GO:0007399,GO:0007409,GO:…	ko:K05128,ko:K08252	ko00000,ko00001,ko01000,ko01001,ko01020,ko04050	Receptor-like tyrosine kinase
ethcr_19630	Actinopterygii	gpnmb	GPNMB	NA	ko:K17304,ko:K20732	ko00000,ko04131,ko04147	Glycoprotein (transmembrane) nmb
ethcr_19658	Actinopterygii	gkup	GKUP	NA	ko:K16190	ko00000,ko00001,ko00002,ko01000	Zgc 172049
ethcr_19699	Actinopterygii	CD58	CD58	GO:0001775,GO:0001817,GO:0001819,GO:0002252,GO:0002263,GO:0002274,GO:0002275,GO:0002283,GO:0002366,GO:0002376,GO:0002443,GO:0002444,GO:0002446,GO:0002791,GO:0002793,GO:0003674,GO:0005102,GO:0005488,GO:0005515,GO:0005575,GO:0005622,GO:0005623,GO:0005737,GO:0005886,GO:0005887,GO:0006810,GO:0006887,GO:0006928,GO:0006950,GO:0006952,GO:0006955,GO:0007155,GO:0008150,GO:0009986,GO:0009987,GO:0010033,GO:…	ko:K06492	ko00000,ko00001,ko00537,ko04090,ko04516	Immunoglobulin
ethcr_20356	Actinopterygii	ZAP70	ZAP70	GO:0000166,GO:0001772,GO:0001775,GO:0001784,GO:0002250,GO:0002253,GO:0002376,GO:0002429,GO:0002520,GO:0002521,GO:0002682,GO:0002684,GO:0002694,GO:0002696,GO:0002757,GO:0002764,GO:0002768,GO:0003674,GO:0003824,GO:0004672,GO:0004713,GO:0004715,GO:0005102,GO:0005488,GO:0005515,GO:0005524,GO:0005575,GO:0005622,GO:0005623,GO:0005737,GO:0005829,GO:0005886,GO:0005911,GO:0006464,GO:0006468,GO:0006793,GO:…	ko:K05855,ko:K07360	ko00000,ko00001,ko01000,ko01001	Zeta-chain (TCR) associated protein kinase
ethcr_20615	Actinopterygii	IPP	IPP	GO:0000151,GO:0003674,GO:0003779,GO:0005488,GO:0005515,GO:0005575,GO:0005622,GO:0005623,GO:0005856,GO:0008092,GO:0015629,GO:0031461,GO:0031463,GO:0032991,GO:0043226,GO:0043228,GO:0043229,GO:0043232,GO:0044424,GO:0044464,GO:1902494,GO:1990234	ko:K13956	ko00000,ko04121	Intracisternal A particle-promoted polypeptide
ethcr_21130	Actinopterygii	ZGLP1	ZGLP1	GO:0000003,GO:0000122,GO:0000976,GO:0000977,GO:0000981,GO:0001012,GO:0001067,GO:0001085,GO:0001228,GO:0003006,GO:0003674,GO:0003676,GO:0003677,GO:0003682,GO:0003690,GO:0003700,GO:0005488,GO:0005515,GO:0005575,GO:0005622,GO:0005623,GO:0005634,GO:0005667,GO:0006139,GO:0006351,GO:0006355,GO:0006357,GO:0006366,GO:0006725,GO:0006807,GO:0007276,GO:0007281,GO:0007283,GO:0007292,GO:0008134,GO:0008150,GO:…	ko:K21630	ko00000,ko03000	GATA zinc finger domain-containing protein C1393.08-like isoform X1
ethcr_21181	Actinopterygii	CD130	CD130	NA	ko:K06545	ko00000,ko04090	Scavenger receptor cysteine-rich type 1 protein M130-like
ethcr_21255	Actinopterygii	il10ra	IL10RA	NA	ko:K05134	ko00000,ko00001,ko04050,ko04090	Interleukin 10 receptor, alpha
ethcr_21275	Actinopterygii	TOMM70A	TOMM70A	GO:0001101,GO:0001558,GO:0003674,GO:0005215,GO:0005575,GO:0005622,GO:0005623,GO:0005737,GO:0005739,GO:0005740,GO:0005741,GO:0005742,GO:0006605,GO:0006626,GO:0006810,GO:0006839,GO:0006886,GO:0006996,GO:0007005,GO:0008104,GO:0008150,GO:0008320,GO:0008565,GO:0009719,GO:0009725,GO:0009987,GO:0010033,GO:0010243,GO:0010611,GO:0010614,GO:0010721,GO:0014070,GO:0014741,GO:0014743,GO:0015031,GO:0015399,GO:…	ko:K17768	ko00000,ko02000,ko03029	Translocase of outer mitochondrial membrane 70 homolog A (yeast)
ethcr_21303	Actinopterygii	il10ra	IL10RA	NA	ko:K05134	ko00000,ko00001,ko04050,ko04090	Interleukin 10 receptor, alpha
ethcr_21327	Actinopterygii	FPGS	FPGS	GO:0003674,GO:0003824,GO:0004326,GO:0005575,GO:0005622,GO:0005623,GO:0005737,GO:0005739,GO:0005759,GO:0005829,GO:0006082,GO:0006139,GO:0006520,GO:0006536,GO:0006575,GO:0006725,GO:0006732,GO:0006760,GO:0006766,GO:0006767,GO:0006807,GO:0008150,GO:0008152,GO:0008283,GO:0009058,GO:0009064,GO:0009108,GO:0009396,GO:0009987,GO:0016053,GO:0016874,GO:0016879,GO:0016881,GO:0017144,GO:0018130,GO:0019438,GO:…	ko:K01930	ko00000,ko00001,ko01000	Folylpolyglutamate synthase
ethcr_21359	Actinopterygii	CYB5R4	CYB5R4	GO:0000166,GO:0002790,GO:0003032,GO:0003674,GO:0003824,GO:0003958,GO:0004128,GO:0005488,GO:0005575,GO:0005622,GO:0005623,GO:0005737,GO:0005783,GO:0005789,GO:0006091,GO:0006139,GO:0006725,GO:0006732,GO:0006733,GO:0006739,GO:0006753,GO:0006778,GO:0006793,GO:0006796,GO:0006801,GO:0006807,GO:0006810,GO:0006811,GO:0006820,GO:0007154,GO:0007267,GO:0008104,GO:0008150,GO:0008152,GO:0009117,GO:0009306,GO:…	ko:K00326	ko00000,ko00001,ko01000	Cytochrome b5 reductase
ethcr_21440	Actinopterygii	SIGLEC1	SIGLEC1	NA	NA	NA	Immunoglobulin like
ethcr_21807	Actinopterygii	MB21D1	MB21D1	GO:0001817,GO:0001819,GO:0002218,GO:0002230,GO:0002252,GO:0002253,GO:0002376,GO:0002682,GO:0002684,GO:0002697,GO:0002831,GO:0003674,GO:0003676,GO:0003677,GO:0003682,GO:0003690,GO:0003824,GO:0005488,GO:0005575,GO:0005622,GO:0005623,GO:0005737,GO:0005829,GO:0006139,GO:0006725,GO:0006753,GO:0006793,GO:0006796,GO:0006807,GO:0006950,GO:0006952,GO:0006974,GO:0007154,GO:0007267,GO:0008150,GO:0008152,GO:…	ko:K17834	ko00000,ko00001,ko01000	Mab-21 domain containing 1
ethcr_21928	Actinopterygii	TRIM47	TRIM47	NA	NA	NA	Tripartite motif containing 47
ethcr_22180	Actinopterygii	CSPG5	CSPG5	GO:0000323,GO:0003674,GO:0005102,GO:0005488,GO:0005515,GO:0005575,GO:0005576,GO:0005622,GO:0005623,GO:0005737,GO:0005764,GO:0005773,GO:0005775,GO:0005794,GO:0005796,GO:0005798,GO:0005886,GO:0005887,GO:0006022,GO:0006023,GO:0006024,GO:0006026,GO:0006027,GO:0006029,GO:0006082,GO:0006790,GO:0006807,GO:0006810,GO:0006950,GO:0007275,GO:0007399,GO:0008083,GO:0008150,GO:0008152,GO:0009056,GO:0009057,GO:…	ko:K08116	ko00000,ko00535	Chondroitin sulfate proteoglycan
ethcr_22519	Actinopterygii	ESR2	ESR2	GO:0000003,GO:0000122,GO:0000976,GO:0000977,GO:0000978,GO:0000981,GO:0000982,GO:0000987,GO:0001012,GO:0001046,GO:0001047,GO:0001067,GO:0001077,GO:0001101,GO:0001228,GO:0001541,GO:0001558,GO:0001655,GO:0001662,GO:0001764,GO:0001932,GO:0001934,GO:0002009,GO:0002064,GO:0002070,GO:0002209,GO:0003006,GO:0003008,GO:0003013,GO:0003018,GO:0003674,GO:0003676,GO:0003677,GO:0003682,GO:0003690,GO:0003700,GO:…	ko:K08550,ko:K08551	ko00000,ko00001,ko03000,ko03310	estrogen receptor
ethcr_22630	Actinopterygii	TRIM39	TRIM39	NA	ko:K03006,ko:K12019	br01611,ko00000,ko00001,ko00002,ko01000,ko03021,ko03400,ko04121	E3 ubiquitin-protein ligase
ethcr_23033	Actinopterygii	GLP2R	GLP2R	GO:0001653,GO:0003674,GO:0004888,GO:0004930,GO:0004967,GO:0005575,GO:0005623,GO:0005886,GO:0007154,GO:0007165,GO:0007186,GO:0007187,GO:0007188,GO:0008150,GO:0008284,GO:0008528,GO:0009719,GO:0009725,GO:0009987,GO:0010033,GO:0010243,GO:0016020,GO:0016021,GO:0023052,GO:0031224,GO:0032870,GO:0033762,GO:0038023,GO:0042127,GO:0042221,GO:0042592,GO:0043434,GO:0044425,GO:0044464,GO:0048518,GO:0048522,GO:…	ko:K04582,ko:K04583	ko00000,ko00001,ko04030	Glucagon-like peptide 2
ethcr_23112	Actinopterygii	EF1a-F2	EF1A-F2	GO:0003674,GO:0003676,GO:0003723,GO:0003746,GO:0003824,GO:0003924,GO:0005488,GO:0005575,GO:0005622,GO:0005623,GO:0005737,GO:0005853,GO:0006412,GO:0006414,GO:0006518,GO:0006807,GO:0008135,GO:0008150,GO:0008152,GO:0009058,GO:0009059,GO:0009987,GO:0010467,GO:0016462,GO:0016787,GO:0016817,GO:0016818,GO:0017111,GO:0019538,GO:0032991,GO:0034641,GO:0034645,GO:0043043,GO:0043170,GO:0043603,GO:0043604,GO:…	ko:K03231	ko00000,ko00001,ko03012,ko03016,ko03019,ko04131,ko04147	regulation of response to stimulus
ethcr_23167	Actinopterygii	CCDC62	CCDC62	GO:0003674,GO:0003712,GO:0003713,GO:0005102,GO:0005488,GO:0005515,GO:0005575,GO:0005622,GO:0005623,GO:0005634,GO:0005654,GO:0005886,GO:0006355,GO:0006357,GO:0008134,GO:0008150,GO:0009719,GO:0009725,GO:0009889,GO:0009891,GO:0009893,GO:0009987,GO:0010033,GO:0010468,GO:0010556,GO:0010557,GO:0010604,GO:0010628,GO:0014070,GO:0016020,GO:0019219,GO:0019222,GO:0030331,GO:0030374,GO:0031323,GO:0031325,GO:…	NA	NA	Huntingtin interacting protein 1 related a
ethcr_23255	Actinopterygii	G6PD	G6PD	GO:0000166,GO:0001558,GO:0001816,GO:0001990,GO:0001998,GO:0002033,GO:0002034,GO:0002262,GO:0002376,GO:0002520,GO:0003008,GO:0003013,GO:0003014,GO:0003018,GO:0003044,GO:0003071,GO:0003072,GO:0003073,GO:0003081,GO:0003084,GO:0003085,GO:0003674,GO:0003824,GO:0004345,GO:0005488,GO:0005515,GO:0005536,GO:0005575,GO:0005622,GO:0005623,GO:0005634,GO:0005737,GO:0005829,GO:0005886,GO:0005975,GO:0005996,GO:…	ko:K00036	ko00000,ko00001,ko00002,ko01000,ko04147	Catalyzes the rate-limiting step of the oxidative pentose-phosphate pathway, which represents a route for the dissimilation of carbohydrates besides glycolysis
ethcr_23571	Vertebrata	GPA33	GPA33	GO:0003674,GO:0005575,GO:0005623,GO:0005886,GO:0005887,GO:0007154,GO:0007165,GO:0008150,GO:0009987,GO:0016020,GO:0016021,GO:0023052,GO:0031224,GO:0031226,GO:0038023,GO:0044425,GO:0044459,GO:0044464,GO:0050789,GO:0050794,GO:0050896,GO:0051716,GO:0060089,GO:0065007,GO:0071944	ko:K06790	ko00000,ko04147	Cell surface A33
ethcr_24043	Actinopterygii	BTN3A1	BTN3A1	NA	ko:K06712,ko:K12015	ko00000,ko01000,ko04090,ko04121,ko04147	Butyrophilin subfamily 2 member A2-like
ethcr_24429	Actinopterygii	mtdh	MTDH	NA	NA	NA	Protein LYRIC-like isoform X1
ethcr_24523	Actinopterygii	KIAA1147	KIAA1147	GO:0005575,GO:0005622,GO:0005623,GO:0005737,GO:0008150,GO:0044424,GO:0044464,GO:0051179	NA	NA	Si ch211-238n5.4
ethcr_24612	Actinopterygii	aldh3b2	ALDH3B2	NA	ko:K00129	ko00000,ko00001,ko01000	Aldehyde dehydrogenase family
ethcr_24701	Actinopterygii	zp3d.2	ZP3D.2	NA	ko:K19928	ko00000,ko04131	Zona pellucida sperm-binding protein 3-like
ethcr_24751	Actinopterygii	zp3d.2	ZP3D.2	NA	ko:K19928	ko00000,ko04131	Zona pellucida sperm-binding protein 3-like
ethcr_24779	Actinopterygii	RPB1	RPB1	NA	ko:K03006,ko:K10651,ko:K12019	br01611,ko00000,ko00001,ko00002,ko01000,ko03019,ko03021,ko03400,ko04121,ko04131	E3 ubiquitin-protein ligase
ethcr_25117	Actinopterygii	RBM41	RBM41	GO:0000375,GO:0000377,GO:0000398,GO:0003674,GO:0003676,GO:0003723,GO:0005488,GO:0005575,GO:0005622,GO:0005623,GO:0005634,GO:0005681,GO:0005689,GO:0006139,GO:0006396,GO:0006397,GO:0006725,GO:0006807,GO:0008150,GO:0008152,GO:0008380,GO:0009987,GO:0010467,GO:0016070,GO:0016071,GO:0017069,GO:0030626,GO:0032502,GO:0032991,GO:0034641,GO:0036002,GO:0043170,GO:0043226,GO:0043227,GO:0043229,GO:0043231,GO:…	NA	NA	RNA binding motif protein 41
ethcr_25201	Actinopterygii	GLIS2	GLIS2	GO:0000122,GO:0005575,GO:0005622,GO:0005623,GO:0005634,GO:0005654,GO:0006355,GO:0006357,GO:0006950,GO:0007154,GO:0007584,GO:0008150,GO:0009605,GO:0009889,GO:0009890,GO:0009891,GO:0009892,GO:0009893,GO:0009987,GO:0009991,GO:0010468,GO:0010556,GO:0010557,GO:0010558,GO:0010604,GO:0010605,GO:0010628,GO:0010629,GO:0016604,GO:0016607,GO:0019219,GO:0019222,GO:0031323,GO:0031324,GO:0031325,GO:0031326,GO:…	ko:K09233	ko00000,ko03000	zinc finger
ethcr_25636	Actinopterygii	rassf10	RASSF10	NA	ko:K09856	ko00000	Ras association (RalGDS AF-6) domain family (N-terminal) member 10a
ethcr_25941	Actinopterygii	CASP8	CASP8	GO:0000003,GO:0001525,GO:0001568,GO:0001701,GO:0001775,GO:0001838,GO:0001841,GO:0001890,GO:0001892,GO:0001944,GO:0001959,GO:0002009,GO:0002218,GO:0002221,GO:0002224,GO:0002237,GO:0002253,GO:0002376,GO:0002520,GO:0002521,GO:0002573,GO:0002682,GO:0002684,GO:0002753,GO:0002756,GO:0002757,GO:0002758,GO:0002761,GO:0002763,GO:0002764,GO:0003006,GO:0003674,GO:0003824,GO:0004175,GO:0004197,GO:0005102,GO:…	ko:K04397,ko:K04398,ko:K04400	ko00000,ko00001,ko00002,ko01000,ko01002	Belongs to the peptidase C14A family
ethcr_26012	Actinopterygii	PPIL4	PPIL4	GO:0000375,GO:0000377,GO:0000398,GO:0000413,GO:0000414,GO:0000416,GO:0000785,GO:0000993,GO:0001098,GO:0001099,GO:0001932,GO:0001934,GO:0002119,GO:0002164,GO:0003674,GO:0003676,GO:0003723,GO:0003729,GO:0003755,GO:0003824,GO:0005488,GO:0005515,GO:0005575,GO:0005622,GO:0005623,GO:0005634,GO:0005654,GO:0005694,GO:0005737,GO:0005829,GO:0006139,GO:0006351,GO:0006355,GO:0006357,GO:0006396,GO:0006397,GO:…	ko:K09517,ko:K12735	ko00000,ko00001,ko01000,ko03041,ko03110	Peptidylprolyl isomerase (cyclophilin)-like 4
ethcr_26028	Actinopterygii	BPIFC	BPIFC	GO:0001530,GO:0003674,GO:0005488,GO:0005543,GO:0008289,GO:0043167,GO:0043168,GO:0097367	ko:K05399	ko00000,ko00001,ko02000,ko04147	BPI fold containing family C
ethcr_26042	Actinopterygii	FBXW12	FBXW12	NA	ko:K10267	ko00000,ko04121	F-box and WD repeat domain containing 12
ethcr_26364	Actinopterygii	OLFM4	OLFM4	NA	NA	NA	Olfactomedin-4-like
ethcr_26911	Actinopterygii	DRD3	DRD3	GO:0000122,GO:0001505,GO:0001591,GO:0001664,GO:0001963,GO:0001964,GO:0001975,GO:0001990,GO:0002016,GO:0002028,GO:0002029,GO:0002031,GO:0002791,GO:0002792,GO:0003008,GO:0003013,GO:0003044,GO:0003073,GO:0003081,GO:0003674,GO:0004888,GO:0004930,GO:0004952,GO:0005102,GO:0005488,GO:0005515,GO:0005575,GO:0005622,GO:0005623,GO:0005737,GO:0005886,GO:0005887,GO:0006355,GO:0006357,GO:0006584,GO:0006725,GO:…	ko:K04146	ko00000,ko00001,ko04030	Belongs to the G-protein coupled receptor 1 family
ethcr_27199	Actinopterygii	CCKBR	CCKBR	GO:0000003,GO:0000165,GO:0001653,GO:0001664,GO:0001696,GO:0001821,GO:0002209,GO:0002791,GO:0002793,GO:0003008,GO:0003674,GO:0004888,GO:0004930,GO:0004951,GO:0005102,GO:0005488,GO:0005515,GO:0005575,GO:0005622,GO:0005623,GO:0005634,GO:0005737,GO:0005886,GO:0005887,GO:0006464,GO:0006468,GO:0006793,GO:0006796,GO:0006807,GO:0006810,GO:0006811,GO:0006812,GO:0006836,GO:0006873,GO:0006874,GO:0006875,GO:…	ko:K04194,ko:K04195,ko:K04196,ko:K08378	ko00000,ko00001,ko04030	Belongs to the G-protein coupled receptor 1 family
ethcr_27211	Actinopterygii	CDR2	CDR2	GO:0005575,GO:0005622,GO:0005623,GO:0005737,GO:0044424,GO:0044464	NA	NA	Cerebellar degeneration-related protein
ethcr_27799	Eukaryota	IFIT1	IFIT1	NA	NA	NA	cellular component assembly
ethcr_27864	Actinopterygii	ARRDC1	ARRDC1	GO:0003674,GO:0005488,GO:0005515,GO:0005575,GO:0005576,GO:0005622,GO:0005623,GO:0005737,GO:0005886,GO:0006464,GO:0006508,GO:0006511,GO:0006807,GO:0006810,GO:0006858,GO:0008104,GO:0008150,GO:0008152,GO:0008593,GO:0009056,GO:0009057,GO:0009966,GO:0009968,GO:0009987,GO:0010646,GO:0010648,GO:0015031,GO:0015833,GO:0016020,GO:0016567,GO:0019538,GO:0019899,GO:0019941,GO:0023051,GO:0023057,GO:0030163,GO:…	NA	NA	arrestin
ethcr_27953	Actinopterygii	GABPB2	GABPB2	GO:0001067,GO:0003674,GO:0003676,GO:0003677,GO:0003700,GO:0005488,GO:0005515,GO:0005575,GO:0005622,GO:0005623,GO:0005634,GO:0006355,GO:0006357,GO:0008150,GO:0009889,GO:0009891,GO:0009893,GO:0010468,GO:0010556,GO:0010557,GO:0010604,GO:0010628,GO:0019219,GO:0019222,GO:0031323,GO:0031325,GO:0031326,GO:0031328,GO:0042802,GO:0042803,GO:0043226,GO:0043227,GO:0043229,GO:0043231,GO:0044212,GO:0044424,GO:…	ko:K09454	ko00000,ko03000,ko03029	GA repeat binding protein, beta
ethcr_28369	Actinopterygii	TAPBPL	TAPBPL	GO:0002577,GO:0002578,GO:0002583,GO:0002584,GO:0002589,GO:0002590,GO:0002682,GO:0002683,GO:0003674,GO:0005488,GO:0008150,GO:0044877,GO:0048519,GO:0050789,GO:0065007	ko:K08058	ko00000,ko00001	TAP binding protein-like
ethcr_28458	Actinopterygii	ZFYVE19	ZFYVE19	GO:0000075,GO:0000278,GO:0003674,GO:0005488,GO:0005543,GO:0005575,GO:0005622,GO:0005623,GO:0005813,GO:0005815,GO:0005856,GO:0005886,GO:0007049,GO:0007093,GO:0007275,GO:0007346,GO:0008150,GO:0008289,GO:0009838,GO:0009987,GO:0010389,GO:0010564,GO:0010948,GO:0010972,GO:0015630,GO:0016020,GO:0022402,GO:0030496,GO:0032153,GO:0032154,GO:0032155,GO:0032266,GO:0032465,GO:0032466,GO:0032501,GO:0032502,GO:…	NA	NA	Zinc finger, FYVE
ethcr_28510	Actinopterygii	C16orf58	C16ORF58	NA	NA	NA	Chromosome 16 open reading frame 58
ethcr_28735	Actinopterygii	AUNIP	AUNIP	NA	ko:K16800	ko00000,ko03036	Aurora kinase A and ninein interacting protein
ethcr_28754	Actinopterygii	PTPN2	PTPN2	GO:0000122,GO:0000149,GO:0000278,GO:0000902,GO:0000904,GO:0001666,GO:0001703,GO:0001775,GO:0001932,GO:0001933,GO:0001959,GO:0001960,GO:0002262,GO:0002376,GO:0002520,GO:0002521,GO:0002682,GO:0002683,GO:0002694,GO:0002695,GO:0002761,GO:0002762,GO:0003674,GO:0003676,GO:0003677,GO:0003824,GO:0004721,GO:0004725,GO:0004726,GO:0005102,GO:0005178,GO:0005488,GO:0005515,GO:0005575,GO:0005622,GO:0005623,GO:…	ko:K05696,ko:K18026	ko00000,ko00001,ko01000,ko01009	phosphatase, non-receptor type
ethcr_28985	Actinopterygii	SERBP1	SERBP1	GO:0003674,GO:0003676,GO:0003723,GO:0003729,GO:0003730,GO:0005488,GO:0005515,GO:0005575,GO:0005622,GO:0005623,GO:0005634,GO:0005694,GO:0005700,GO:0005701,GO:0005703,GO:0005737,GO:0005829,GO:0005886,GO:0006325,GO:0006355,GO:0006464,GO:0006479,GO:0006807,GO:0006996,GO:0008150,GO:0008152,GO:0008213,GO:0009889,GO:0009892,GO:0009894,GO:0009987,GO:0010369,GO:0010468,GO:0010556,GO:0010605,GO:0010608,GO:…	ko:K13199	ko00000,ko03041	SERPINE1 mRNA binding protein 1
ethcr_29071	Actinopterygii	STAC2	STAC2	GO:0005575,GO:0005622,GO:0005623,GO:0005886,GO:0008150,GO:0009898,GO:0010959,GO:0016020,GO:0019897,GO:0019898,GO:0022898,GO:0031234,GO:0032409,GO:0032411,GO:0032412,GO:0032414,GO:0032879,GO:0032880,GO:0034762,GO:0034764,GO:0034765,GO:0034767,GO:0043269,GO:0043270,GO:0044093,GO:0044424,GO:0044425,GO:0044459,GO:0044464,GO:0048518,GO:0050789,GO:0051049,GO:0051050,GO:0051924,GO:0051928,GO:0060341,GO:…	NA	NA	SH3 and cysteine rich domain 2
ethcr_29184	Actinopterygii	htr1ab	HTR1AB	NA	ko:K04153	ko00000,ko00001,ko04030	5-hydroxytryptamine (serotonin) receptor 1A b
ethcr_29535	Eukaryota	let-756	LET-756	GO:0001558,GO:0002119,GO:0002164,GO:0003674,GO:0005102,GO:0005104,GO:0005488,GO:0005515,GO:0005575,GO:0005576,GO:0005615,GO:0005622,GO:0005623,GO:0005634,GO:0005654,GO:0005730,GO:0005737,GO:0007154,GO:0007165,GO:0007166,GO:0007167,GO:0007169,GO:0007275,GO:0007399,GO:0008083,GO:0008134,GO:0008150,GO:0008361,GO:0008543,GO:0009719,GO:0009791,GO:0009966,GO:0009987,GO:0010033,GO:0010469,GO:0010646,GO:…	ko:K04358,ko:K22413	ko00000,ko00001,ko00536,ko04052,ko04516	fibroblast growth factor receptor binding
ethcr_29896	Actinopterygii	zgc:171971	ZGC:171971	NA	ko:K03026	br01611,ko00000,ko00001,ko00002,ko03021	DNA-directed RNA polymerase III subunit RPC4-like
ethcr_29901	Actinopterygii	BLZF1	BLZF1	GO:0000139,GO:0001558,GO:0003674,GO:0003676,GO:0003677,GO:0003700,GO:0005488,GO:0005515,GO:0005575,GO:0005622,GO:0005623,GO:0005634,GO:0005737,GO:0005794,GO:0006355,GO:0006357,GO:0006810,GO:0006892,GO:0006893,GO:0006996,GO:0007030,GO:0008104,GO:0008150,GO:0008283,GO:0009889,GO:0009987,GO:0010256,GO:0010468,GO:0010556,GO:0012505,GO:0015031,GO:0015833,GO:0016020,GO:0016043,GO:0016192,GO:0019219,GO:…	NA	NA	Basic leucine zipper nuclear factor 1
ethcr_29905	Actinopterygii	CASP1	CASP1	GO:0000003,GO:0000768,GO:0001666,GO:0001774,GO:0001775,GO:0001816,GO:0001817,GO:0001818,GO:0001819,GO:0001959,GO:0001960,GO:0001961,GO:0002020,GO:0002237,GO:0002274,GO:0002376,GO:0002791,GO:0002792,GO:0002793,GO:0002831,GO:0002832,GO:0003006,GO:0003008,GO:0003674,GO:0003824,GO:0004175,GO:0004197,GO:0004857,GO:0004866,GO:0004869,GO:0005488,GO:0005515,GO:0005575,GO:0005576,GO:0005622,GO:0005623,GO:…	ko:K01370,ko:K04394,ko:K04395,ko:K12806	ko00000,ko00001,ko01000,ko01002,ko04131	Belongs to the peptidase C14A family
ethcr_30071	Actinopterygii	krt98	KRT98	NA	ko:K07604	ko00000,ko00001,ko04147,ko04812	Keratin 23 (histone deacetylase inducible)
ethcr_30356	Actinopterygii	UBAP1L	UBAP1L	GO:0000813,GO:0003674,GO:0005488,GO:0005515,GO:0005575,GO:0005622,GO:0005623,GO:0005737,GO:0005768,GO:0006508,GO:0006511,GO:0006807,GO:0008150,GO:0008152,GO:0009056,GO:0009057,GO:0009987,GO:0010008,GO:0012505,GO:0016020,GO:0019538,GO:0019941,GO:0030163,GO:0031090,GO:0031410,GO:0031982,GO:0032182,GO:0032991,GO:0036452,GO:0043130,GO:0043162,GO:0043170,GO:0043226,GO:0043227,GO:0043229,GO:0043632,GO:…	NA	NA	Ubiquitin-associated protein 1-like
ethcr_30365	Actinopterygii	SOX30	SOX30	GO:0000003,GO:0000981,GO:0003674,GO:0003676,GO:0003677,GO:0003700,GO:0005488,GO:0005575,GO:0005622,GO:0005623,GO:0005634,GO:0006355,GO:0006357,GO:0007276,GO:0007283,GO:0008150,GO:0009719,GO:0009725,GO:0009889,GO:0010033,GO:0010468,GO:0010556,GO:0014070,GO:0019219,GO:0019222,GO:0019953,GO:0022414,GO:0031323,GO:0031326,GO:0031960,GO:0032501,GO:0032504,GO:0033993,GO:0042221,GO:0043226,GO:0043227,GO:…	ko:K09271	ko00000,ko03000	Transcription factor
ethcr_31234	Actinopterygii	FBLIM1	FBLIM1	GO:0001650,GO:0001725,GO:0003674,GO:0005488,GO:0005515,GO:0005575,GO:0005622,GO:0005623,GO:0005634,GO:0005730,GO:0005737,GO:0005829,GO:0005856,GO:0005912,GO:0005924,GO:0005925,GO:0005938,GO:0007155,GO:0008092,GO:0008150,GO:0009987,GO:0015629,GO:0016043,GO:0022607,GO:0022610,GO:0030054,GO:0030055,GO:0031005,GO:0031974,GO:0031981,GO:0032432,GO:0033623,GO:0034329,GO:0034330,GO:0042641,GO:0043226,GO:…	NA	NA	Filamin binding LIM protein 1
ethcr_31272	Actinopterygii	F2RL1	F2RL1	GO:0001775,GO:0001816,GO:0001817,GO:0001818,GO:0001819,GO:0001885,GO:0001910,GO:0001912,GO:0001932,GO:0001933,GO:0001934,GO:0001959,GO:0001960,GO:0001965,GO:0001977,GO:0002064,GO:0002252,GO:0002263,GO:0002274,GO:0002285,GO:0002286,GO:0002366,GO:0002376,GO:0002520,GO:0002521,GO:0002573,GO:0002682,GO:0002683,GO:0002684,GO:0002685,GO:0002687,GO:0002688,GO:0002690,GO:0002694,GO:0002696,GO:0002697,GO:…	ko:K03914,ko:K04234	ko00000,ko00001,ko04030	Coagulation factor II (thrombin) receptor-like 1, tandem duplicate
ethcr_31766	Actinopterygii	ZMYND12	ZMYND12	GO:0005575,GO:0005622,GO:0005623,GO:0044464	NA	NA	Zinc finger MYND-type containing 12
ethcr_31871	Actinopterygii	DNASE2B	DNASE2B	GO:0000737,GO:0003674,GO:0003824,GO:0004518,GO:0004519,GO:0004520,GO:0004531,GO:0004536,GO:0005575,GO:0005576,GO:0005622,GO:0005623,GO:0005737,GO:0006139,GO:0006259,GO:0006308,GO:0006309,GO:0006725,GO:0006807,GO:0006915,GO:0006921,GO:0008150,GO:0008152,GO:0008219,GO:0009056,GO:0009057,GO:0009987,GO:0012501,GO:0016043,GO:0016787,GO:0016788,GO:0016889,GO:0016894,GO:0019439,GO:0022411,GO:0030262,GO:…	ko:K01158	ko00000,ko00001,ko01000	Deoxyribonuclease II beta
ethcr_32131	Actinopterygii	zgc:153372	ZGC:153372	NA	ko:K07755	ko00000,ko01000	Zgc 153372
ethcr_32208	Actinopterygii	fut9b	FUT9B	NA	ko:K03663	ko00000,ko00001,ko01000,ko01003	Fucosyltransferase 9 (alpha (1,3) fucosyltransferase)
ethcr_32514	Actinopterygii	WNT6	WNT6	GO:0001101,GO:0001654,GO:0001655,GO:0001657,GO:0001658,GO:0001664,GO:0001763,GO:0001822,GO:0001823,GO:0001838,GO:0002009,GO:0002165,GO:0003674,GO:0005102,GO:0005109,GO:0005488,GO:0005515,GO:0005575,GO:0005576,GO:0005615,GO:0005622,GO:0005623,GO:0005737,GO:0005783,GO:0005788,GO:0005794,GO:0005796,GO:0005886,GO:0006355,GO:0007154,GO:0007165,GO:0007166,GO:0007267,GO:0007275,GO:0007389,GO:0007399,GO:…	ko:K00445	ko00000,ko00001,ko00002,ko00536	Ligand for members of the frizzled family of seven transmembrane receptors
ethcr_32596	Actinopterygii	NDE1	NDE1	GO:0000003,GO:0000070,GO:0000086,GO:0000132,GO:0000226,GO:0000278,GO:0000280,GO:0000775,GO:0000776,GO:0000777,GO:0000779,GO:0000793,GO:0000819,GO:0000902,GO:0000904,GO:0000922,GO:0001667,GO:0001709,GO:0001764,GO:0002064,GO:0002065,GO:0002066,GO:0003006,GO:0003674,GO:0005488,GO:0005515,GO:0005575,GO:0005622,GO:0005623,GO:0005634,GO:0005635,GO:0005694,GO:0005737,GO:0005813,GO:0005815,GO:0005819,GO:…	ko:K16738,ko:K16739	ko00000,ko03036	nudE nuclear distribution gene E homolog 1 (A. nidulans)
ethcr_32605	Actinopterygii	CIPC	CIPC	GO:0005575,GO:0005622,GO:0005623,GO:0005634,GO:0006355,GO:0008150,GO:0009889,GO:0009890,GO:0009892,GO:0010468,GO:0010556,GO:0010558,GO:0010605,GO:0010629,GO:0019219,GO:0019222,GO:0031323,GO:0031324,GO:0031326,GO:0031327,GO:0042752,GO:0042754,GO:0043226,GO:0043227,GO:0043229,GO:0043231,GO:0044424,GO:0044464,GO:0045892,GO:0045934,GO:0048519,GO:0048523,GO:0050789,GO:0050794,GO:0051171,GO:0051172,GO:…	NA	NA	CLOCK-interacting pacemaker
ethcr_32617	Actinopterygii	cx36.7	CX36.7	NA	ko:K07373	ko00000,ko00001,ko02000	One gap junction consists of a cluster of closely packed pairs of transmembrane channels, the connexons, through which materials of low MW diffuse from one cell to a neighboring cell
ethcr_32696	Actinopterygii	GPSM3	GPSM3	NA	NA	NA	Modulator
ethcr_32754	Actinopterygii	GPR25	GPR25	GO:0003674,GO:0004888,GO:0004930,GO:0005575,GO:0005623,GO:0005886,GO:0005887,GO:0007154,GO:0007165,GO:0007186,GO:0008150,GO:0009987,GO:0016020,GO:0016021,GO:0023052,GO:0031224,GO:0031226,GO:0038023,GO:0044425,GO:0044459,GO:0044464,GO:0050789,GO:0050794,GO:0050896,GO:0051716,GO:0060089,GO:0065007,GO:0071944	ko:K08405	ko00000,ko04030	G-protein coupled receptor
ethcr_32824	Actinopterygii	OGFOD2	OGFOD2	NA	NA	NA	2-oxoglutarate and iron-dependent oxygenase
ethcr_33733	Actinopterygii	TMEM30B	TMEM30B	GO:0003674,GO:0005215,GO:0005319,GO:0005548,GO:0006810,GO:0006811,GO:0006820,GO:0006869,GO:0008150,GO:0008509,GO:0008514,GO:0010876,GO:0015075,GO:0015247,GO:0015605,GO:0015711,GO:0015748,GO:0015914,GO:0015917,GO:0022857,GO:0032386,GO:0032388,GO:0032879,GO:0032880,GO:0033036,GO:0033157,GO:0034220,GO:0048518,GO:0050789,GO:0051049,GO:0051050,GO:0051179,GO:0051222,GO:0051223,GO:0051234,GO:0055085,GO:…	NA	NA	Transmembrane protein 30B
ethcr_33785	Actinopterygii	RAD51D	RAD51D	GO:0000003,GO:0000150,GO:0000217,GO:0000228,GO:0000280,GO:0000400,GO:0000707,GO:0000722,GO:0000723,GO:0000724,GO:0000725,GO:0000730,GO:0000781,GO:0000784,GO:0003674,GO:0003676,GO:0003677,GO:0003690,GO:0003697,GO:0003824,GO:0005488,GO:0005515,GO:0005575,GO:0005622,GO:0005623,GO:0005634,GO:0005654,GO:0005657,GO:0005694,GO:0005737,GO:0005813,GO:0005815,GO:0005856,GO:0006139,GO:0006259,GO:0006281,GO:…	ko:K10871	ko00000,ko00001,ko03400	RAD51 homolog D (S. cerevisiae)
ethcr_33872	Actinopterygii	CTSH	CTSH	GO:0000003,GO:0000165,GO:0000323,GO:0001101,GO:0001520,GO:0001655,GO:0001656,GO:0001669,GO:0001763,GO:0001775,GO:0001822,GO:0001894,GO:0001906,GO:0001909,GO:0001913,GO:0002009,GO:0002250,GO:0002252,GO:0002263,GO:0002274,GO:0002275,GO:0002283,GO:0002366,GO:0002376,GO:0002443,GO:0002444,GO:0002446,GO:0002449,GO:0002456,GO:0002460,GO:0002682,GO:0002764,GO:0003674,GO:0003824,GO:0004175,GO:0004177,GO:…	ko:K01366	ko00000,ko00001,ko01000,ko01002	Belongs to the peptidase C1 family
ethcr_33910	Actinopterygii	NT5C3B	NT5C3B	NA	ko:K01081	ko00000,ko00001,ko01000	7-methylguanosine phosphate-specific 5'-nucleotidase-like
ethcr_34161	Actinopterygii	OLFR	OLFR	NA	ko:K04257	ko00000,ko00001,ko04030	olfactory receptor
ethcr_34162	Actinopterygii	CCDC92	CCDC92	NA	ko:K16452	ko00000,ko03036	Coiled-coil domain-containing protein 92-like
ethcr_34310	Actinopterygii	P2RY11	P2RY11	NA	ko:K04270	ko00000,ko00001,ko04030	P2Y purinoceptor 1-like
ethcr_34384	Actinopterygii	SRD5A3	SRD5A3	GO:0003674,GO:0003824,GO:0003865,GO:0005575,GO:0005622,GO:0005623,GO:0005737,GO:0005783,GO:0005789,GO:0006066,GO:0006464,GO:0006486,GO:0006487,GO:0006488,GO:0006489,GO:0006490,GO:0006629,GO:0006644,GO:0006694,GO:0006702,GO:0006720,GO:0006793,GO:0006796,GO:0006807,GO:0008150,GO:0008152,GO:0008202,GO:0008209,GO:0008300,GO:0008610,GO:0008654,GO:0009056,GO:0009058,GO:0009059,GO:0009100,GO:0009101,GO:…	ko:K12345	ko00000,ko00001,ko01000	Steroid 5 alpha-reductase 3
ethcr_34550	Actinopterygii	MRPL1	MRPL1	GO:0000154,GO:0000313,GO:0000315,GO:0000469,GO:0000470,GO:0001522,GO:0003674,GO:0003676,GO:0003723,GO:0003735,GO:0005198,GO:0005488,GO:0005575,GO:0005622,GO:0005623,GO:0005634,GO:0005730,GO:0005732,GO:0005737,GO:0005739,GO:0005740,GO:0005743,GO:0005759,GO:0005761,GO:0005762,GO:0005840,GO:0006139,GO:0006364,GO:0006396,GO:0006412,GO:0006414,GO:0006415,GO:0006518,GO:0006725,GO:0006807,GO:0008150,GO:…	ko:K02863	br01610,ko00000,ko00001,ko00002,ko03011	ribosomal protein L1
ethcr_34630	Actinopterygii	zgc:113142	ZGC:113142	NA	ko:K00019	ko00000,ko00001,ko00002,ko01000	Belongs to the short-chain dehydrogenases reductases (SDR) family
ethcr_35022	Actinopterygii	CD200R1	CD200R1	GO:0002682,GO:0003674,GO:0005575,GO:0005576,GO:0005623,GO:0005886,GO:0007154,GO:0007165,GO:0008150,GO:0009897,GO:0009986,GO:0009987,GO:0016020,GO:0023052,GO:0032991,GO:0038023,GO:0043235,GO:0044425,GO:0044459,GO:0044464,GO:0048583,GO:0050776,GO:0050789,GO:0050794,GO:0050896,GO:0051716,GO:0060089,GO:0065007,GO:0071944,GO:0098552	ko:K21668	ko00000,ko00001	Cell surface glycoprotein CD200 receptor
ethcr_35147	Actinopterygii	OR52D1	OR52D1	GO:0003008,GO:0003674,GO:0004888,GO:0004984,GO:0005575,GO:0005623,GO:0005886,GO:0007154,GO:0007165,GO:0007600,GO:0007606,GO:0007608,GO:0008150,GO:0009593,GO:0009987,GO:0016020,GO:0016021,GO:0023052,GO:0031224,GO:0032501,GO:0038023,GO:0042221,GO:0044425,GO:0044464,GO:0050789,GO:0050794,GO:0050877,GO:0050896,GO:0050906,GO:0050907,GO:0050911,GO:0051606,GO:0051716,GO:0060089,GO:0065007,GO:0071944	ko:K04257	ko00000,ko00001,ko04030	Odorant receptor, family F, subfamily 115, member 15
ethcr_35247	Eukaryota	si:dkey-21e13.3	SI:DKEY-21E13.3	GO:0003674,GO:0005096,GO:0007154,GO:0007163,GO:0007165,GO:0007264,GO:0008047,GO:0008150,GO:0009987,GO:0023052,GO:0030010,GO:0030234,GO:0030695,GO:0035556,GO:0043085,GO:0043087,GO:0043547,GO:0044093,GO:0050789,GO:0050790,GO:0050794,GO:0050896,GO:0051336,GO:0051345,GO:0051716,GO:0060589,GO:0065007,GO:0065009,GO:0098772	NA	NA	small GTPase mediated signal transduction
ethcr_35636	Actinopterygii	ATP1B1	ATP1B1	GO:0001508,GO:0001666,GO:0001671,GO:0002028,GO:0002376,GO:0003008,GO:0003012,GO:0003013,GO:0003015,GO:0003674,GO:0003824,GO:0005215,GO:0005391,GO:0005488,GO:0005515,GO:0005575,GO:0005623,GO:0005886,GO:0005887,GO:0005890,GO:0005901,GO:0005911,GO:0006139,GO:0006163,GO:0006725,GO:0006753,GO:0006793,GO:0006796,GO:0006807,GO:0006810,GO:0006811,GO:0006812,GO:0006813,GO:0006814,GO:0006873,GO:0006874,GO:…	ko:K01540	ko00000,ko00001,ko04090	This is the non-catalytic component of the active enzyme, which catalyzes the hydrolysis of ATP coupled with the exchange of Na( ) and K( ) ions across the plasma membrane
ethcr_35754	Actinopterygii	AQP3	AQP3	GO:0001101,GO:0001666,GO:0002376,GO:0002682,GO:0002684,GO:0003008,GO:0003014,GO:0003091,GO:0003097,GO:0003674,GO:0005215,GO:0005372,GO:0005575,GO:0005622,GO:0005623,GO:0005634,GO:0005737,GO:0005886,GO:0005887,GO:0005911,GO:0006810,GO:0006833,GO:0006950,GO:0006952,GO:0006955,GO:0007154,GO:0007275,GO:0007584,GO:0007588,GO:0008150,GO:0008643,GO:0009605,GO:0009607,GO:0009617,GO:0009628,GO:0009653,GO:…	ko:K09876,ko:K09877,ko:K09878,ko:K09886,ko:K10404	ko00000,ko00001,ko02000,ko04812	Belongs to the MIP aquaporin (TC 1.A.8) family
ethcr_35792	Actinopterygii	MRPL46	MRPL46	GO:0000313,GO:0000315,GO:0003674,GO:0003735,GO:0005198,GO:0005575,GO:0005622,GO:0005623,GO:0005634,GO:0005654,GO:0005737,GO:0005739,GO:0005740,GO:0005743,GO:0005759,GO:0005761,GO:0005762,GO:0005840,GO:0006412,GO:0006414,GO:0006415,GO:0006518,GO:0006807,GO:0008150,GO:0008152,GO:0009058,GO:0009059,GO:0009987,GO:0010467,GO:0015934,GO:0016020,GO:0016043,GO:0019538,GO:0019866,GO:0022411,GO:0030054,GO:…	ko:K17427	br01610,ko00000,ko03011	ribosomal protein L46
ethcr_35845	Actinopterygii	MRPL46	MRPL46	GO:0000313,GO:0000315,GO:0003674,GO:0003735,GO:0005198,GO:0005575,GO:0005622,GO:0005623,GO:0005634,GO:0005654,GO:0005737,GO:0005739,GO:0005740,GO:0005743,GO:0005759,GO:0005761,GO:0005762,GO:0005840,GO:0006412,GO:0006414,GO:0006415,GO:0006518,GO:0006807,GO:0008150,GO:0008152,GO:0009058,GO:0009059,GO:0009987,GO:0010467,GO:0015934,GO:0016020,GO:0016043,GO:0019538,GO:0019866,GO:0022411,GO:0030054,GO:…	ko:K17427	br01610,ko00000,ko03011	ribosomal protein L46
ethcr_35974	Actinopterygii	HOXC3A	HOXC3A	NA	ko:K09303	ko00000,ko03000	homeobox protein
ethcr_36061	Actinopterygii	NEURL3	NEURL3	NA	ko:K15689	ko00000,ko01000,ko04121	Neuralized E3 ubiquitin protein ligase 3
ethcr_36350	Actinopterygii	TMEM53	TMEM53	NA	NA	NA	Transmembrane protein 53
ethcr_36864	Actinopterygii	mip	MIP	NA	ko:K09866	ko00000,ko00001,ko02000	Major intrinsic protein
ethcr_36964	Actinopterygii	colca2	COLCA2	NA	NA	NA	POU domain, class 2, associating factor 1
ethcr_37278	Actinopterygii	SHISA5	SHISA5	GO:0003674,GO:0005488,GO:0005515,GO:0005575,GO:0005622,GO:0005623,GO:0005634,GO:0005635,GO:0005737,GO:0005783,GO:0005788,GO:0006464,GO:0006807,GO:0006915,GO:0006950,GO:0006974,GO:0007154,GO:0007165,GO:0008150,GO:0008152,GO:0008219,GO:0008630,GO:0009987,GO:0012501,GO:0012505,GO:0019538,GO:0019904,GO:0023052,GO:0031967,GO:0031974,GO:0031975,GO:0033554,GO:0035556,GO:0036211,GO:0042771,GO:0043170,GO:…	ko:K10135	ko00000,ko00001	Shisa family member 4
ethcr_37287	Actinopterygii	OGN	OGN	GO:0000323,GO:0000902,GO:0000904,GO:0005575,GO:0005576,GO:0005615,GO:0005622,GO:0005623,GO:0005737,GO:0005764,GO:0005773,GO:0005775,GO:0005794,GO:0005796,GO:0006022,GO:0006023,GO:0006024,GO:0006026,GO:0006027,GO:0006082,GO:0006790,GO:0006807,GO:0007275,GO:0007399,GO:0007409,GO:0008150,GO:0008152,GO:0008285,GO:0009056,GO:0009057,GO:0009058,GO:0009059,GO:0009653,GO:0009987,GO:0012505,GO:0016043,GO:…	ko:K08126	ko00000,ko00535	Mimecan-like
ethcr_37579	Actinopterygii	C1orf74	C1ORF74	NA	NA	NA	Chromosome 1 open reading frame 74
ethcr_37865	Actinopterygii	CD366	CD366	NA	ko:K20414	ko00000,ko04090	Hepatitis A virus cellular receptor
ethcr_37921	Actinopterygii	LIN28B	LIN28B	GO:0000003,GO:0001708,GO:0003006,GO:0003674,GO:0003676,GO:0003723,GO:0003729,GO:0003730,GO:0005488,GO:0005515,GO:0005575,GO:0005622,GO:0005623,GO:0005634,GO:0005730,GO:0005737,GO:0005829,GO:0006139,GO:0006396,GO:0006401,GO:0006725,GO:0006807,GO:0007276,GO:0007281,GO:0007292,GO:0007549,GO:0008150,GO:0008152,GO:0008284,GO:0009056,GO:0009057,GO:0009892,GO:0009893,GO:0009966,GO:0009967,GO:0009987,GO:…	ko:K18754	ko00000,ko03019	lin-28 homolog
ethcr_38167	Actinopterygii	UTP23	UTP23	GO:0000462,GO:0000469,GO:0000478,GO:0000479,GO:0000480,GO:0003674,GO:0003676,GO:0003723,GO:0003729,GO:0003730,GO:0005488,GO:0005575,GO:0005622,GO:0005623,GO:0005634,GO:0005730,GO:0006139,GO:0006364,GO:0006396,GO:0006725,GO:0006807,GO:0008150,GO:0008152,GO:0009987,GO:0010467,GO:0016070,GO:0016072,GO:0019843,GO:0022613,GO:0030490,GO:0030684,GO:0031974,GO:0031981,GO:0032040,GO:0032991,GO:0034470,GO:…	ko:K14773	ko00000,ko03009	UTP23, small subunit (SSU) processome component, homolog (yeast)
ethcr_38206	Actinopterygii	DPM1	DPM1	GO:0000030,GO:0003674,GO:0003824,GO:0004169,GO:0004582,GO:0005488,GO:0005537,GO:0005575,GO:0005622,GO:0005623,GO:0005737,GO:0005783,GO:0005789,GO:0006066,GO:0006139,GO:0006464,GO:0006486,GO:0006493,GO:0006497,GO:0006505,GO:0006506,GO:0006629,GO:0006643,GO:0006644,GO:0006650,GO:0006661,GO:0006664,GO:0006720,GO:0006725,GO:0006793,GO:0006796,GO:0006807,GO:0008150,GO:0008152,GO:0008610,GO:0008654,GO:…	ko:K00721	ko00000,ko00001,ko01000,ko01003	Dolichyl-phosphate mannosyltransferase polypeptide 1, catalytic subunit
ethcr_38310	Actinopterygii	TMEM182	TMEM182	NA	NA	NA	Transmembrane protein 182
ethcr_38343	Actinopterygii	tmem119	TMEM119	NA	NA	NA	Transmembrane protein 119a
ethcr_38464	Vertebrata	CLEC4M	CLEC4M	NA	ko:K06563,ko:K06794,ko:K06795,ko:K10060,ko:K17513,ko:K22244	ko00000,ko00001,ko00535,ko00536,ko04090,ko04091,ko04131,ko04516	plasmacytoid dendritic cell antigen processing and presentation
ethcr_38560	Actinopterygii	LIN37	LIN37	GO:0000003,GO:0000122,GO:0002064,GO:0002065,GO:0002066,GO:0003006,GO:0005575,GO:0005622,GO:0005623,GO:0005634,GO:0005654,GO:0005694,GO:0006139,GO:0006259,GO:0006277,GO:0006355,GO:0006357,GO:0006725,GO:0006807,GO:0007276,GO:0007281,GO:0007283,GO:0007292,GO:0007304,GO:0007306,GO:0007307,GO:0008150,GO:0008152,GO:0009058,GO:0009059,GO:0009653,GO:0009888,GO:0009889,GO:0009890,GO:0009892,GO:0009987,GO:…	ko:K21774	ko00000,ko00001	Lin-37 DREAM MuvB core complex component
ethcr_38722	Actinopterygii	UQCRFS1	UQCRFS1	GO:0001932,GO:0001933,GO:0001934,GO:0003674,GO:0003824,GO:0005488,GO:0005575,GO:0005622,GO:0005623,GO:0005737,GO:0005739,GO:0005740,GO:0005743,GO:0005746,GO:0005750,GO:0005751,GO:0006091,GO:0006119,GO:0006122,GO:0006139,GO:0006163,GO:0006725,GO:0006753,GO:0006793,GO:0006796,GO:0006807,GO:0008121,GO:0008150,GO:0008152,GO:0009055,GO:0009117,GO:0009123,GO:0009126,GO:0009141,GO:0009144,GO:0009150,GO:…	ko:K00411	ko00000,ko00001,ko00002,ko01000	Component of the ubiquinol-cytochrome c reductase complex (complex III or cytochrome b-c1 complex), which is a respiratory chain that generates an electrochemical potential coupled to ATP synthesis
ethcr_38770	Actinopterygii	HOXB8	HOXB8	GO:0000122,GO:0000981,GO:0001227,GO:0001501,GO:0002682,GO:0002683,GO:0003002,GO:0003008,GO:0003674,GO:0003676,GO:0003677,GO:0003700,GO:0005488,GO:0005575,GO:0005622,GO:0005623,GO:0005634,GO:0005654,GO:0006355,GO:0006357,GO:0007275,GO:0007389,GO:0007399,GO:0007417,GO:0007600,GO:0007610,GO:0007625,GO:0007626,GO:0008150,GO:0008344,GO:0009653,GO:0009790,GO:0009792,GO:0009887,GO:0009889,GO:0009890,GO:…	ko:K09308,ko:K09311	ko00000,ko03000	homeobox protein
ethcr_38854	Actinopterygii	her13	HER13	NA	ko:K09087	ko00000,ko00001,ko03000	Hes family bHLH transcription factor 6
ethcr_38920	Actinopterygii	FAM154A	FAM154A	NA	NA	NA	NA
ethcr_39096	Actinopterygii	POMC	POMC	GO:0001664,GO:0001817,GO:0001818,GO:0001906,GO:0001910,GO:0001912,GO:0002376,GO:0002682,GO:0002684,GO:0002697,GO:0002699,GO:0002703,GO:0002705,GO:0002831,GO:0002833,GO:0002886,GO:0002888,GO:0003008,GO:0003013,GO:0003674,GO:0005102,GO:0005179,GO:0005184,GO:0005488,GO:0005515,GO:0005575,GO:0005576,GO:0005615,GO:0005622,GO:0005623,GO:0005737,GO:0005777,GO:0005782,GO:0006091,GO:0006109,GO:0006355,GO:…	ko:K05228	ko00000,ko00001	Proopiomelanocortin
ethcr_39263	Actinopterygii	REC114	REC114	NA	NA	NA	meiotic recombination protein
ethcr_39372	Actinopterygii	CD53	CD53	GO:0005575,GO:0005623,GO:0005886,GO:0005887,GO:0005911,GO:0007154,GO:0007165,GO:0007166,GO:0008150,GO:0009987,GO:0010830,GO:0010831,GO:0016020,GO:0016021,GO:0022603,GO:0023052,GO:0030054,GO:0031224,GO:0031226,GO:0044425,GO:0044459,GO:0044464,GO:0045595,GO:0045597,GO:0048518,GO:0048522,GO:0050789,GO:0050793,GO:0050794,GO:0050896,GO:0051094,GO:0051128,GO:0051130,GO:0051147,GO:0051149,GO:0051153,GO:…	ko:K06489,ko:K17350	ko00000,ko04090,ko04147	CD53 molecule
ethcr_39466	Metazoa	cd8a	CD8A	NA	ko:K06458	ko00000,ko00001,ko04090,ko04516	NA
ethcr_39583	Actinopterygii	MXD1	MXD1	GO:0000122,GO:0000228,GO:0000785,GO:0000790,GO:0000976,GO:0000977,GO:0000978,GO:0000981,GO:0000982,GO:0000987,GO:0001012,GO:0001067,GO:0001078,GO:0001227,GO:0003674,GO:0003676,GO:0003677,GO:0003690,GO:0003700,GO:0003712,GO:0003714,GO:0005488,GO:0005575,GO:0005622,GO:0005623,GO:0005634,GO:0005654,GO:0005694,GO:0005737,GO:0005739,GO:0005829,GO:0006355,GO:0006357,GO:0007275,GO:0008150,GO:0008283,GO:…	ko:K09114	ko00000,ko03000	Max dimerization protein
ethcr_39584	Actinopterygii	AGP	AGP	NA	ko:K17308	ko00000,ko04147	acute-phase response
ethcr_39641	Actinopterygii	REC114	REC114	NA	NA	NA	meiotic recombination protein
ethcr_40792	Actinopterygii	NMRK2	NMRK2	GO:0003674,GO:0003824,GO:0005575,GO:0005622,GO:0005623,GO:0005634,GO:0005654,GO:0005737,GO:0005829,GO:0005886,GO:0006139,GO:0006725,GO:0006732,GO:0006733,GO:0006753,GO:0006793,GO:0006796,GO:0006807,GO:0008150,GO:0008152,GO:0009116,GO:0009117,GO:0009987,GO:0016020,GO:0016301,GO:0016310,GO:0016740,GO:0016772,GO:0016773,GO:0019362,GO:0019637,GO:0019674,GO:0031974,GO:0031981,GO:0034641,GO:0043226,GO:…	ko:K10524	ko00000,ko00001,ko01000	Muscle-specific beta 1 integrin binding protein
ethcr_40873	Actinopterygii	TIFA	TIFA	GO:0007154,GO:0007165,GO:0007249,GO:0008150,GO:0009987,GO:0023052,GO:0035556,GO:0050789,GO:0050794,GO:0050896,GO:0051716,GO:0065007	NA	NA	TRAF-interacting protein with
ethcr_41078	Actinopterygii	GEMIN8	GEMIN8	GO:0000375,GO:0000377,GO:0000387,GO:0000398,GO:0005575,GO:0005622,GO:0005623,GO:0005634,GO:0005654,GO:0005737,GO:0005829,GO:0006139,GO:0006396,GO:0006397,GO:0006725,GO:0006807,GO:0006810,GO:0006913,GO:0008150,GO:0008152,GO:0008380,GO:0009987,GO:0010467,GO:0016043,GO:0016070,GO:0016071,GO:0022607,GO:0022613,GO:0022618,GO:0031974,GO:0031981,GO:0032797,GO:0032991,GO:0034622,GO:0034641,GO:0034719,GO:…	ko:K13136	ko00000,ko00001,ko00002,ko03041	Gem (nuclear organelle) associated protein 8
ethcr_41106	Actinopterygii	APOO	APOO	GO:0000139,GO:0005575,GO:0005576,GO:0005615,GO:0005622,GO:0005623,GO:0005737,GO:0005739,GO:0005740,GO:0005743,GO:0005783,GO:0005789,GO:0005794,GO:0005829,GO:0006996,GO:0007005,GO:0007006,GO:0007007,GO:0008150,GO:0009987,GO:0012505,GO:0016020,GO:0016021,GO:0016043,GO:0019866,GO:0031090,GO:0031224,GO:0031300,GO:0031301,GO:0031304,GO:0031305,GO:0031966,GO:0031967,GO:0031975,GO:0031984,GO:0032592,GO:…	NA	NA	Component of the MICOS complex, a large protein complex of the mitochondrial inner membrane that plays crucial roles in the maintenance of crista junctions, inner membrane architecture, and formation of contact sites to the outer membrane
ethcr_42047	Actinopterygii	FABP1	FABP1	NA	NA	NA	Fatty acid binding protein 10b, liver basic
ethcr_42153	Actinopterygii	ADM	ADM	GO:0000003,GO:0001568,GO:0001570,GO:0001664,GO:0001666,GO:0001701,GO:0001763,GO:0001838,GO:0001841,GO:0001843,GO:0001890,GO:0001892,GO:0001944,GO:0002009,GO:0002026,GO:0002027,GO:0002029,GO:0002031,GO:0002237,GO:0002376,GO:0003006,GO:0003008,GO:0003013,GO:0003014,GO:0003018,GO:0003073,GO:0003674,GO:0005102,GO:0005488,GO:0005515,GO:0005575,GO:0005576,GO:0005615,GO:0005622,GO:0005623,GO:0005737,GO:…	ko:K12333	ko00000,ko00001	Adrenomedullin a
ethcr_42205	Chordata	TNNI2	TNNI2	NA	ko:K12043	ko00000,ko04812	Troponin
ethcr_42235	Actinopterygii	C12orf45	C12ORF45	NA	NA	NA	Chromosome 12 open reading frame 45
ethcr_42375	Actinopterygii	GOLGA7B	GOLGA7B	GO:0002178,GO:0005575,GO:0006464,GO:0006497,GO:0006605,GO:0006612,GO:0006807,GO:0006810,GO:0006886,GO:0008104,GO:0008150,GO:0008152,GO:0009058,GO:0009059,GO:0009987,GO:0015031,GO:0015833,GO:0018193,GO:0018198,GO:0018230,GO:0018231,GO:0018345,GO:0019538,GO:0032991,GO:0033036,GO:0034613,GO:0034645,GO:0036211,GO:0042157,GO:0042158,GO:0042886,GO:0043170,GO:0043412,GO:0043543,GO:0044237,GO:0044238,GO:…	NA	NA	Golgin A7 family, member
ethcr_42975	Actinopterygii	c9h1orf210	C9H1ORF210	NA	NA	NA	Leucine-rich repeat family 19 TM domain
ethcr_43212	Actinopterygii	TRAV29DV5	TRAV29DV5	NA	ko:K10784	ko00000,ko00001	Immunoglobulin V-Type
ethcr_43255	Actinopterygii	MDK	MDK	GO:0001662,GO:0002209,GO:0003008,GO:0003674,GO:0005102,GO:0005488,GO:0005515,GO:0005539,GO:0005575,GO:0005576,GO:0005604,GO:0005622,GO:0005623,GO:0005737,GO:0006355,GO:0006928,GO:0006950,GO:0006952,GO:0007154,GO:0007165,GO:0007166,GO:0007219,GO:0007275,GO:0007399,GO:0007417,GO:0007420,GO:0007528,GO:0007588,GO:0007610,GO:0007611,GO:0007613,GO:0007614,GO:0008083,GO:0008150,GO:0008201,GO:0009605,GO:…	ko:K06828	ko00000,ko00536,ko04516	Midkine-related growth factor
ethcr_43575	Actinopterygii	pmchl	PMCHL	NA	ko:K05229	ko00000	Pro-melanin-concentrating hormone, like
ethcr_43916	Actinopterygii	LOC117943866	LOC117943866	NA	NA	NA	Ring finger
ethcr_44361	Actinopterygii	MRPS6	MRPS6	GO:0000313,GO:0000314,GO:0003674,GO:0003676,GO:0003723,GO:0003735,GO:0005198,GO:0005488,GO:0005575,GO:0005622,GO:0005623,GO:0005737,GO:0005739,GO:0005740,GO:0005743,GO:0005759,GO:0005761,GO:0005763,GO:0005840,GO:0006412,GO:0006414,GO:0006415,GO:0006518,GO:0006807,GO:0008150,GO:0008152,GO:0009058,GO:0009059,GO:0009987,GO:0010467,GO:0015935,GO:0016020,GO:0016043,GO:0019538,GO:0019843,GO:0019866,GO:…	ko:K02990,ko:K14383	br01610,ko00000,ko00001,ko00002,ko02000,ko03011,ko03029	ribosomal protein S6
ethcr_44462	Actinopterygii	OTOS	OTOS	GO:0003008,GO:0007600,GO:0007605,GO:0008150,GO:0032501,GO:0050877,GO:0050954	NA	NA	Otospiralin
ethsp_722	Actinopterygii	FRYL	FRYL	GO:0000003,GO:0000902,GO:0000904,GO:0001654,GO:0001745,GO:0001751,GO:0001754,GO:0001932,GO:0001934,GO:0002009,GO:0002165,GO:0003006,GO:0003674,GO:0005488,GO:0005515,GO:0005575,GO:0005622,GO:0005623,GO:0005737,GO:0005938,GO:0006355,GO:0006996,GO:0007010,GO:0007015,GO:0007275,GO:0007276,GO:0007281,GO:0007292,GO:0007399,GO:0007423,GO:0007444,GO:0007455,GO:0007469,GO:0007472,GO:0007476,GO:0007552,GO:…	NA	NA	Furry homolog-like
ethsp_1242	Actinopterygii	ZNF462	ZNF462	GO:0000003,GO:0000122,GO:0000976,GO:0000977,GO:0000978,GO:0000981,GO:0000982,GO:0000987,GO:0001012,GO:0001067,GO:0001078,GO:0001227,GO:0003674,GO:0003676,GO:0003677,GO:0003682,GO:0003690,GO:0003700,GO:0005488,GO:0005575,GO:0005622,GO:0005623,GO:0005634,GO:0006355,GO:0006357,GO:0007276,GO:0007283,GO:0008150,GO:0009889,GO:0009890,GO:0009892,GO:0010468,GO:0010556,GO:0010558,GO:0010605,GO:0010629,GO:…	NA	NA	Zinc finger protein
ethsp_1259	Actinopterygii	ttc28	TTC28	NA	NA	NA	CHAT domain
ethsp_1555	Actinopterygii	SVIL	SVIL	GO:0003674,GO:0003779,GO:0005488,GO:0005515,GO:0005575,GO:0005622,GO:0005623,GO:0005634,GO:0005737,GO:0005829,GO:0005856,GO:0005874,GO:0005886,GO:0007275,GO:0007517,GO:0007519,GO:0008092,GO:0008150,GO:0009888,GO:0010564,GO:0014706,GO:0015629,GO:0015630,GO:0016020,GO:0030016,GO:0030496,GO:0032153,GO:0032154,GO:0032155,GO:0032465,GO:0032467,GO:0032501,GO:0032502,GO:0036449,GO:0043034,GO:0043226,GO:…	ko:K10369	ko00000,ko04812	Supervillin
ethsp_1717	Actinopterygii	KIAA1244	KIAA1244	GO:0008150,GO:0009892,GO:0010563,GO:0010921,GO:0010923,GO:0019220,GO:0019222,GO:0031323,GO:0031324,GO:0035303,GO:0035305,GO:0043086,GO:0044092,GO:0045936,GO:0048519,GO:0048523,GO:0050789,GO:0050790,GO:0050794,GO:0051174,GO:0051336,GO:0051346,GO:0065007,GO:0065009	ko:K17572	ko00000,ko01009	Brefeldin A-inhibited guanine nucleotide-exchange protein
ethsp_2563	Actinopterygii	MLLT4	MLLT4	GO:0000132,GO:0000165,GO:0000226,GO:0000278,GO:0000902,GO:0001654,GO:0001700,GO:0001736,GO:0001738,GO:0001745,GO:0001885,GO:0001932,GO:0002009,GO:0002064,GO:0002065,GO:0003158,GO:0003674,GO:0005488,GO:0005515,GO:0005575,GO:0005622,GO:0005623,GO:0005634,GO:0005654,GO:0005737,GO:0005829,GO:0005886,GO:0005911,GO:0005912,GO:0005913,GO:0005915,GO:0005924,GO:0005926,GO:0005938,GO:0006464,GO:0006468,GO:…	ko:K05702	ko00000,ko00001	Myeloid lymphoid or mixed-lineage leukemia (trithorax homolog, Drosophila)
ethsp_2567	Actinopterygii	CROCC2	CROCC2	GO:0000226,GO:0003008,GO:0005575,GO:0005622,GO:0005623,GO:0005856,GO:0005929,GO:0006996,GO:0007010,GO:0007017,GO:0007600,GO:0007605,GO:0007610,GO:0007638,GO:0008150,GO:0009605,GO:0009612,GO:0009628,GO:0009987,GO:0010996,GO:0016043,GO:0030030,GO:0031023,GO:0031223,GO:0032053,GO:0032501,GO:0035253,GO:0042995,GO:0043226,GO:0043228,GO:0043229,GO:0043232,GO:0044422,GO:0044424,GO:0044430,GO:0044441,GO:…	ko:K16469	ko00000,ko03036	Ciliary rootlet coiled-coil, rootletin family member 2
ethsp_3026	Actinopterygii	ERICH3	ERICH3	NA	NA	NA	glutamate-rich protein 3
ethsp_3317	Actinopterygii	ARHGEF40	ARHGEF40	NA	NA	NA	rho guanine nucleotide exchange factor
ethsp_3781	Actinopterygii	PARP14	PARP14	GO:0000166,GO:0001932,GO:0001933,GO:0001934,GO:0001959,GO:0001960,GO:0001961,GO:0002682,GO:0002683,GO:0003674,GO:0003824,GO:0003950,GO:0005488,GO:0005515,GO:0005575,GO:0005622,GO:0005623,GO:0005737,GO:0005829,GO:0006464,GO:0006471,GO:0006807,GO:0008150,GO:0008152,GO:0009892,GO:0009893,GO:0009966,GO:0009967,GO:0009968,GO:0009987,GO:0010468,GO:0010562,GO:0010563,GO:0010604,GO:0010605,GO:0010629,GO:…	ko:K15261	ko00000,ko01000	Poly (ADP-ribose) polymerase
ethsp_3814	Actinopterygii	PARP14	PARP14	GO:0000166,GO:0001932,GO:0001933,GO:0001934,GO:0001959,GO:0001960,GO:0001961,GO:0002682,GO:0002683,GO:0003674,GO:0003824,GO:0003950,GO:0005488,GO:0005515,GO:0005575,GO:0005622,GO:0005623,GO:0005737,GO:0005829,GO:0006464,GO:0006471,GO:0006807,GO:0008150,GO:0008152,GO:0009892,GO:0009893,GO:0009966,GO:0009967,GO:0009968,GO:0009987,GO:0010468,GO:0010562,GO:0010563,GO:0010604,GO:0010605,GO:0010629,GO:…	ko:K15261	ko00000,ko01000	Poly (ADP-ribose) polymerase
ethsp_3843	Actinopterygii	URGCP	URGCP	NA	NA	NA	Up-regulator of cell
ethsp_3983	Actinopterygii	RBBP6	RBBP6	GO:0000209,GO:0001654,GO:0001701,GO:0001745,GO:0003674,GO:0003824,GO:0004842,GO:0005488,GO:0005515,GO:0005575,GO:0005622,GO:0005623,GO:0005634,GO:0005654,GO:0005694,GO:0005730,GO:0005737,GO:0005815,GO:0005829,GO:0005856,GO:0006275,GO:0006464,GO:0006508,GO:0006511,GO:0006807,GO:0006915,GO:0006950,GO:0006974,GO:0007275,GO:0007423,GO:0008150,GO:0008152,GO:0008219,GO:0008270,GO:0008283,GO:0009056,GO:…	ko:K10624	ko00000,ko01000,ko04121	zinc ion binding
ethsp_4492	Actinopterygii	PTPRS	PTPRS	NA	ko:K06778	ko00000,ko01000,ko01009,ko04516	Receptor-type tyrosine-protein phosphatase S-like isoform X1
ethsp_4819	Actinopterygii	FAM178A	FAM178A	GO:0000785,GO:0003674,GO:0005488,GO:0005515,GO:0005575,GO:0005622,GO:0005623,GO:0005634,GO:0005694,GO:0006282,GO:0006950,GO:0006974,GO:0007063,GO:0007088,GO:0007346,GO:0008104,GO:0008150,GO:0009893,GO:0009987,GO:0010564,GO:0010604,GO:0010638,GO:0019219,GO:0019222,GO:0019899,GO:0031323,GO:0031325,GO:0031334,GO:0031625,GO:0033036,GO:0033043,GO:0033044,GO:0033045,GO:0033047,GO:0033365,GO:0033554,GO:…	NA	NA	Family with sequence similarity 178, member A
ethsp_4829	Actinopterygii	FAM178A	FAM178A	GO:0000785,GO:0003674,GO:0005488,GO:0005515,GO:0005575,GO:0005622,GO:0005623,GO:0005634,GO:0005694,GO:0006282,GO:0006950,GO:0006974,GO:0007063,GO:0007088,GO:0007346,GO:0008104,GO:0008150,GO:0009893,GO:0009987,GO:0010564,GO:0010604,GO:0010638,GO:0019219,GO:0019222,GO:0019899,GO:0031323,GO:0031325,GO:0031334,GO:0031625,GO:0033036,GO:0033043,GO:0033044,GO:0033045,GO:0033047,GO:0033365,GO:0033554,GO:…	NA	NA	Family with sequence similarity 178, member A
ethsp_5358	Actinopterygii	clip1	CLIP1	GO:0000775,GO:0000776,GO:0003674,GO:0003779,GO:0005488,GO:0005515,GO:0005575,GO:0005622,GO:0005623,GO:0005694,GO:0005737,GO:0005794,GO:0005819,GO:0005856,GO:0005874,GO:0005875,GO:0005876,GO:0007017,GO:0007275,GO:0007349,GO:0008017,GO:0008092,GO:0008150,GO:0009653,GO:0009987,GO:0012505,GO:0015630,GO:0015631,GO:0017022,GO:0030424,GO:0030426,GO:0030427,GO:0032036,GO:0032501,GO:0032502,GO:0032991,GO:…	ko:K10421,ko:K10422,ko:K10423	ko00000,ko00001,ko03036,ko04812	microtubule binding
ethsp_5639	Actinopterygii	ARHGAP29	ARHGAP29	GO:0003674,GO:0005096,GO:0005488,GO:0005515,GO:0005575,GO:0005622,GO:0005623,GO:0005737,GO:0005829,GO:0007154,GO:0007165,GO:0007264,GO:0007265,GO:0007266,GO:0008047,GO:0008150,GO:0009966,GO:0009987,GO:0010646,GO:0019904,GO:0023051,GO:0023052,GO:0030165,GO:0030234,GO:0030695,GO:0035556,GO:0043085,GO:0043087,GO:0043547,GO:0044093,GO:0044424,GO:0044444,GO:0044464,GO:0048583,GO:0050789,GO:0050790,GO:…	ko:K20644	ko00000,ko04131	Rho GTPase-activating protein 29-like
ethsp_5785	Actinopterygii	SALL3	SALL3	GO:0000003,GO:0000122,GO:0000381,GO:0000976,GO:0000977,GO:0000981,GO:0001012,GO:0001067,GO:0001654,GO:0001667,GO:0001704,GO:0001707,GO:0001708,GO:0001709,GO:0001742,GO:0001745,GO:0001751,GO:0001754,GO:0002009,GO:0002165,GO:0003002,GO:0003006,GO:0003008,GO:0003674,GO:0003676,GO:0003677,GO:0003690,GO:0003700,GO:0005488,GO:0005515,GO:0005575,GO:0005622,GO:0005623,GO:0005634,GO:0006139,GO:0006351,GO:…	ko:K19871	ko00000,ko03036	Spalt-like transcription factor 3a
ethsp_5879	Actinopterygii	PARD3	PARD3	GO:0000003,GO:0000132,GO:0000226,GO:0000278,GO:0000578,GO:0000902,GO:0000904,GO:0001655,GO:0001667,GO:0001703,GO:0001709,GO:0001736,GO:0001738,GO:0001763,GO:0001932,GO:0001933,GO:0002009,GO:0002011,GO:0002064,GO:0002065,GO:0002066,GO:0002090,GO:0002092,GO:0003002,GO:0003006,GO:0003382,GO:0003383,GO:0003401,GO:0003674,GO:0005080,GO:0005488,GO:0005515,GO:0005543,GO:0005546,GO:0005547,GO:0005575,GO:…	ko:K04237	ko00000,ko00001,ko01009,ko04030	partitioning defective 3 homolog
ethsp_6160	Actinopterygii	KDRL	KDRL	GO:0001525,GO:0001568,GO:0001944,GO:0002040,GO:0003674,GO:0003824,GO:0004672,GO:0004713,GO:0006464,GO:0006468,GO:0006793,GO:0006796,GO:0006807,GO:0007275,GO:0007507,GO:0008150,GO:0008152,GO:0009653,GO:0009790,GO:0009888,GO:0009987,GO:0016301,GO:0016310,GO:0016740,GO:0016772,GO:0016773,GO:0018108,GO:0018193,GO:0018212,GO:0019538,GO:0030878,GO:0032501,GO:0032502,GO:0035050,GO:0035239,GO:0035270,GO:…	ko:K05096,ko:K05098	ko00000,ko00001,ko01000,ko01001,ko01020,ko04050,ko04090	Belongs to the protein kinase superfamily. Tyr protein kinase family. CSF-1 PDGF receptor subfamily
ethsp_6426	Actinopterygii	NES	NES	GO:0000086,GO:0000278,GO:0000902,GO:0001654,GO:0001664,GO:0003674,GO:0005102,GO:0005126,GO:0005488,GO:0005515,GO:0005575,GO:0005622,GO:0005623,GO:0005737,GO:0005856,GO:0005882,GO:0007049,GO:0007275,GO:0007399,GO:0007417,GO:0007420,GO:0007423,GO:0008150,GO:0008283,GO:0008284,GO:0009314,GO:0009605,GO:0009628,GO:0009653,GO:0009790,GO:0009987,GO:0009991,GO:0010212,GO:0010638,GO:0010941,GO:0016043,GO:…	ko:K07609	ko00000,ko04812	Belongs to the intermediate filament family
ethsp_6828	Actinopterygii	NLRP12	NLRP12	NA	ko:K12800,ko:K20865	ko00000,ko00001,ko04131	NLRC3-like
ethsp_7034	Actinopterygii	ZNF592	ZNF592	GO:0000981,GO:0003674,GO:0003700,GO:0006355,GO:0006357,GO:0008150,GO:0009889,GO:0010468,GO:0010556,GO:0019219,GO:0019222,GO:0031323,GO:0031326,GO:0050789,GO:0050794,GO:0051171,GO:0051252,GO:0060255,GO:0065007,GO:0080090,GO:0140110,GO:1903506,GO:2000112,GO:2001141	ko:K19325	ko00000	zinc finger protein
ethsp_7329	Actinopterygii	REREB	REREB	GO:0000003,GO:0000118,GO:0000228,GO:0000785,GO:0000790,GO:0001085,GO:0001708,GO:0002119,GO:0002164,GO:0003006,GO:0003674,GO:0003682,GO:0005488,GO:0005515,GO:0005575,GO:0005622,GO:0005623,GO:0005634,GO:0005654,GO:0005694,GO:0006355,GO:0006357,GO:0007044,GO:0007154,GO:0007155,GO:0007163,GO:0007165,GO:0007166,GO:0007267,GO:0007275,GO:0007498,GO:0007548,GO:0007610,GO:0008134,GO:0008150,GO:0008544,GO:…	ko:K05628	ko00000,ko00001	Arginine-glutamic acid dipeptide
ethsp_7368	Actinopterygii	MCF2L	MCF2L	GO:0003674,GO:0005085,GO:0005088,GO:0005089,GO:0005488,GO:0005515,GO:0005543,GO:0005545,GO:0005575,GO:0005622,GO:0005623,GO:0005737,GO:0005829,GO:0005886,GO:0006355,GO:0006357,GO:0007154,GO:0007165,GO:0007186,GO:0007264,GO:0007265,GO:0007266,GO:0008150,GO:0008289,GO:0009889,GO:0009891,GO:0009893,GO:0009898,GO:0009966,GO:0009967,GO:0009987,GO:0010468,GO:0010556,GO:0010557,GO:0010604,GO:0010628,GO:…	ko:K20685	ko00000,ko04131	Mcf.2 cell line derived transforming sequence-like
ethsp_7501	Actinopterygii	ATP11A	ATP11A	GO:0001775,GO:0002252,GO:0002263,GO:0002274,GO:0002275,GO:0002283,GO:0002366,GO:0002376,GO:0002443,GO:0002444,GO:0002446,GO:0003674,GO:0003824,GO:0004012,GO:0005215,GO:0005319,GO:0005548,GO:0005575,GO:0005622,GO:0005623,GO:0005737,GO:0005768,GO:0005783,GO:0005886,GO:0006810,GO:0006811,GO:0006820,GO:0006869,GO:0006887,GO:0006955,GO:0008150,GO:0009987,GO:0010876,GO:0012505,GO:0012506,GO:0015711,GO:…	ko:K01530,ko:K14802	ko00000,ko01000,ko03009	Belongs to the cation transport ATPase (P-type) (TC 3.A.3) family. Type IV subfamily
ethsp_7692	Actinopterygii	KIAA1468	KIAA1468	GO:0005575,GO:0005622,GO:0005623,GO:0005737,GO:0005768,GO:0006810,GO:0006869,GO:0008150,GO:0010876,GO:0012505,GO:0015850,GO:0015918,GO:0030301,GO:0031410,GO:0031982,GO:0032365,GO:0032366,GO:0032367,GO:0033036,GO:0043226,GO:0043227,GO:0043229,GO:0044424,GO:0044444,GO:0044464,GO:0046907,GO:0051179,GO:0051234,GO:0051641,GO:0051649,GO:0055037,GO:0071702,GO:0097708	NA	NA	LisH domain and HEAT repeat-containing protein KIAA1468 homolog
ethsp_7964	Actinopterygii	erc2	ERC2	NA	ko:K19878	ko00000,ko04131	ELKS RAB6-interacting CAST family member 2
ethsp_8009	Actinopterygii	CTNND2	CTNND2	GO:0000902,GO:0000904,GO:0001654,GO:0001745,GO:0001763,GO:0003008,GO:0003674,GO:0005488,GO:0005515,GO:0005575,GO:0005622,GO:0005623,GO:0005634,GO:0005737,GO:0005813,GO:0005815,GO:0005856,GO:0005886,GO:0005911,GO:0005912,GO:0005913,GO:0007154,GO:0007155,GO:0007165,GO:0007275,GO:0007399,GO:0007423,GO:0007610,GO:0007611,GO:0007612,GO:0008013,GO:0008150,GO:0009653,GO:0009790,GO:0009887,GO:0009966,GO:…	ko:K05690	ko00000,ko00001	Catenin (cadherin-associated protein), delta
ethsp_8197	Actinopterygii	PRDM15	PRDM15	GO:0000981,GO:0003674,GO:0003700,GO:0005575,GO:0005622,GO:0005623,GO:0005634,GO:0005654,GO:0006355,GO:0006357,GO:0008150,GO:0009889,GO:0010468,GO:0010556,GO:0016604,GO:0019219,GO:0019222,GO:0031323,GO:0031326,GO:0031974,GO:0031981,GO:0043226,GO:0043227,GO:0043229,GO:0043231,GO:0043233,GO:0044422,GO:0044424,GO:0044428,GO:0044446,GO:0044451,GO:0044464,GO:0050789,GO:0050794,GO:0051171,GO:0051252,GO:…	NA	NA	PR domain
ethsp_8204	Actinopterygii	NLRP12	NLRP12	NA	ko:K12800,ko:K20865	ko00000,ko00001,ko04131	NLRC3-like
ethsp_8227	Actinopterygii	ZRANB3	ZRANB3	GO:0000018,GO:0000228,GO:0000733,GO:0003674,GO:0003676,GO:0003824,GO:0004518,GO:0004519,GO:0004520,GO:0004536,GO:0005488,GO:0005515,GO:0005575,GO:0005622,GO:0005623,GO:0005634,GO:0005657,GO:0005694,GO:0006139,GO:0006259,GO:0006260,GO:0006261,GO:0006275,GO:0006281,GO:0006725,GO:0006807,GO:0006950,GO:0006974,GO:0006996,GO:0008150,GO:0008152,GO:0008156,GO:0009058,GO:0009059,GO:0009314,GO:0009411,GO:…	NA	NA	Zinc finger, RAN-binding domain containing 3
ethsp_8235	Actinopterygii	STXBP5	STXBP5	GO:0000149,GO:0000902,GO:0000904,GO:0001505,GO:0002791,GO:0003008,GO:0003674,GO:0005096,GO:0005488,GO:0005515,GO:0005575,GO:0005622,GO:0005623,GO:0005737,GO:0005829,GO:0005886,GO:0005887,GO:0005892,GO:0006810,GO:0006836,GO:0006887,GO:0006892,GO:0006893,GO:0007154,GO:0007163,GO:0007267,GO:0007268,GO:0007269,GO:0007275,GO:0007399,GO:0007409,GO:0007610,GO:0007611,GO:0007613,GO:0007616,GO:0008021,GO:…	ko:K08518	ko00000,ko04131	Syntaxin binding protein 5b (tomosyn)
ethsp_8399	Metazoa	NLRP12	NLRP12	NA	ko:K12800,ko:K20865	ko00000,ko00001,ko04131	NLRP3 inflammasome complex assembly
ethsp_8405	Actinopterygii	TBC1D8B	TBC1D8B	GO:0003674,GO:0005096,GO:0005488,GO:0005515,GO:0005575,GO:0005622,GO:0005623,GO:0006810,GO:0006886,GO:0008047,GO:0008104,GO:0008150,GO:0012505,GO:0015031,GO:0015833,GO:0017016,GO:0017137,GO:0019899,GO:0030234,GO:0030695,GO:0031267,GO:0031338,GO:0032879,GO:0033036,GO:0033043,GO:0034613,GO:0042886,GO:0043085,GO:0043087,GO:0043547,GO:0044093,GO:0044464,GO:0045184,GO:0046907,GO:0050789,GO:0050790,GO:…	ko:K19951	ko00000,ko04131	TBC1 domain family member
ethsp_8782	Actinopterygii	RNF216	RNF216	GO:0000209,GO:0001817,GO:0001818,GO:0002682,GO:0002697,GO:0002831,GO:0003674,GO:0003824,GO:0004842,GO:0005575,GO:0005622,GO:0005623,GO:0005634,GO:0005654,GO:0005737,GO:0005829,GO:0006464,GO:0006508,GO:0006511,GO:0006807,GO:0008150,GO:0008152,GO:0009056,GO:0009057,GO:0009987,GO:0010498,GO:0016567,GO:0016740,GO:0019538,GO:0019787,GO:0019941,GO:0030163,GO:0031347,GO:0031974,GO:0031981,GO:0032101,GO:…	ko:K11976	ko00000,ko01000,ko04121	Ring finger protein 216
ethsp_8872	Actinopterygii	TBC1D8B	TBC1D8B	GO:0003674,GO:0005096,GO:0005488,GO:0005515,GO:0005575,GO:0005622,GO:0005623,GO:0006810,GO:0006886,GO:0008047,GO:0008104,GO:0008150,GO:0012505,GO:0015031,GO:0015833,GO:0017016,GO:0017137,GO:0019899,GO:0030234,GO:0030695,GO:0031267,GO:0031338,GO:0032879,GO:0033036,GO:0033043,GO:0034613,GO:0042886,GO:0043085,GO:0043087,GO:0043547,GO:0044093,GO:0044464,GO:0045184,GO:0046907,GO:0050789,GO:0050790,GO:…	ko:K19951	ko00000,ko04131	TBC1 domain family member
ethsp_8873	Actinopterygii	DLGAP2	DLGAP2	GO:0003674,GO:0003824,GO:0004385,GO:0005488,GO:0005515,GO:0005575,GO:0005622,GO:0005623,GO:0005737,GO:0005856,GO:0005882,GO:0005883,GO:0005886,GO:0006139,GO:0006163,GO:0006725,GO:0006753,GO:0006793,GO:0006796,GO:0006807,GO:0007154,GO:0007267,GO:0007268,GO:0007270,GO:0008150,GO:0008152,GO:0009058,GO:0009116,GO:0009117,GO:0009119,GO:0009123,GO:0009126,GO:0009132,GO:0009135,GO:0009150,GO:0009161,GO:…	NA	NA	Discs, large (Drosophila) homolog-associated protein 2b
ethsp_9502	Actinopterygii	BICD1	BICD1	GO:0000226,GO:0001664,GO:0003674,GO:0005102,GO:0005198,GO:0005200,GO:0005488,GO:0005515,GO:0005575,GO:0005622,GO:0005623,GO:0005737,GO:0005794,GO:0005802,GO:0005813,GO:0005815,GO:0005829,GO:0005856,GO:0006139,GO:0006396,GO:0006403,GO:0006725,GO:0006807,GO:0006810,GO:0006928,GO:0006996,GO:0007010,GO:0007017,GO:0007018,GO:0008092,GO:0008093,GO:0008104,GO:0008150,GO:0008152,GO:0008277,GO:0008298,GO:…	ko:K18739	ko00000,ko03019,ko04131	bicaudal D homolog
ethsp_9515	Actinopterygii	atad5	ATAD5	NA	NA	NA	ATPase family, AAA
ethsp_9839	Actinopterygii	adgrf3a	ADGRF3A	NA	ko:K08456	ko00000,ko04030	G-protein coupled receptor
ethsp_10038	Actinopterygii	COBLL1	COBLL1	GO:0003674,GO:0003779,GO:0003785,GO:0005488,GO:0005515,GO:0006996,GO:0007010,GO:0007015,GO:0008092,GO:0008150,GO:0008154,GO:0009987,GO:0016043,GO:0022607,GO:0030029,GO:0030036,GO:0030041,GO:0034622,GO:0043933,GO:0044085,GO:0051258,GO:0051639,GO:0065003,GO:0071840,GO:0097435	ko:K18623	ko00000,ko04812	Cordon-bleu WH2 repeat protein-like 1
ethsp_10121	Actinopterygii	PERM1	PERM1	GO:0005575,GO:0005622,GO:0005623,GO:0005634,GO:0005654,GO:0005737,GO:0006355,GO:0008150,GO:0009889,GO:0010468,GO:0010556,GO:0014823,GO:0014850,GO:0019219,GO:0019222,GO:0031323,GO:0031326,GO:0031974,GO:0031981,GO:0043226,GO:0043227,GO:0043229,GO:0043231,GO:0043233,GO:0044422,GO:0044424,GO:0044428,GO:0044446,GO:0044464,GO:0050789,GO:0050794,GO:0050896,GO:0051171,GO:0051252,GO:0060255,GO:0065007,GO:…	NA	NA	Si ch211-157b11.14
ethsp_10122	Actinopterygii	PEAR1	PEAR1	GO:0001775,GO:0001891,GO:0003674,GO:0005575,GO:0005623,GO:0005886,GO:0006810,GO:0006897,GO:0006909,GO:0006910,GO:0006950,GO:0007154,GO:0007155,GO:0007165,GO:0007596,GO:0007599,GO:0008037,GO:0008150,GO:0008593,GO:0009611,GO:0009966,GO:0009968,GO:0009987,GO:0010646,GO:0010648,GO:0014065,GO:0016020,GO:0016192,GO:0022610,GO:0023051,GO:0023052,GO:0023057,GO:0030168,GO:0032501,GO:0034109,GO:0035556,GO:…	NA	NA	Platelet endothelial aggregation receptor
ethsp_10362	Actinopterygii	PHO	PHO	NA	NA	NA	NA
ethsp_10559	Actinopterygii	BBS9	BBS9	GO:0000242,GO:0005575,GO:0005622,GO:0005623,GO:0005737,GO:0005813,GO:0005815,GO:0005829,GO:0005856,GO:0005886,GO:0005929,GO:0006996,GO:0008104,GO:0008150,GO:0009987,GO:0015630,GO:0016020,GO:0016043,GO:0022607,GO:0030030,GO:0030031,GO:0030154,GO:0031090,GO:0031253,GO:0032502,GO:0032991,GO:0033036,GO:0033365,GO:0034451,GO:0034464,GO:0034613,GO:0035869,GO:0036064,GO:0042995,GO:0043226,GO:0043227,GO:…	ko:K19398	ko00000,ko03036	Bardet-Biedl syndrome 9
ethsp_10867	Actinopterygii	MTUS2	MTUS2	NA	NA	NA	NA
ethsp_10963	Actinopterygii	MDGA1	MDGA1	GO:0001764,GO:0005575,GO:0005576,GO:0005623,GO:0005886,GO:0006928,GO:0007275,GO:0007399,GO:0007417,GO:0007420,GO:0008150,GO:0009987,GO:0016020,GO:0016477,GO:0021510,GO:0021515,GO:0021516,GO:0021527,GO:0021537,GO:0021543,GO:0021795,GO:0021799,GO:0021885,GO:0021953,GO:0021987,GO:0022008,GO:0022029,GO:0030154,GO:0030182,GO:0030900,GO:0031224,GO:0031225,GO:0031226,GO:0032501,GO:0032502,GO:0040011,GO:…	NA	NA	MAM domain containing glycosylphosphatidylinositol anchor 1
ethsp_11124	Actinopterygii	NRP1	NRP1	NA	ko:K06724	ko00000,ko00001,ko04090	Belongs to the neuropilin family
ethsp_11314	Actinopterygii	MYOCD	MYOCD	GO:0000003,GO:0000079,GO:0000122,GO:0000228,GO:0000785,GO:0000790,GO:0000976,GO:0000977,GO:0000978,GO:0000981,GO:0000982,GO:0000987,GO:0000988,GO:0000989,GO:0001012,GO:0001046,GO:0001047,GO:0001067,GO:0001076,GO:0001077,GO:0001085,GO:0001228,GO:0001558,GO:0001560,GO:0001568,GO:0001570,GO:0001655,GO:0001666,GO:0001775,GO:0001932,GO:0001933,GO:0001944,GO:0003006,GO:0003008,GO:0003012,GO:0003205,GO:…	NA	NA	Myocardin
ethsp_11413	Actinopterygii	DENND2C	DENND2C	GO:0003674,GO:0005085,GO:0005088,GO:0005488,GO:0005515,GO:0008150,GO:0017016,GO:0017112,GO:0017137,GO:0019899,GO:0031267,GO:0051020,GO:0065007,GO:0065009,GO:0098772	ko:K20161	ko00000,ko04131	DENN MADD domain containing 2C
ethsp_11509	Actinopterygii	pbxip1	PBXIP1	NA	NA	NA	pre-B-cell leukemia homeobox interacting protein 1b
ethsp_11624	Actinopterygii	MLXIPL	MLXIPL	GO:0000122,GO:0000976,GO:0000977,GO:0000978,GO:0000981,GO:0000982,GO:0000987,GO:0001012,GO:0001067,GO:0001078,GO:0001227,GO:0001678,GO:0001932,GO:0001933,GO:0002082,GO:0003674,GO:0003676,GO:0003677,GO:0003690,GO:0003700,GO:0005488,GO:0005515,GO:0005575,GO:0005622,GO:0005623,GO:0005634,GO:0005654,GO:0005667,GO:0005737,GO:0005739,GO:0005829,GO:0006109,GO:0006110,GO:0006139,GO:0006140,GO:0006351,GO:…	ko:K09113	ko00000,ko00001,ko03000	protein-like
ethsp_11712	Actinopterygii	MYOCD	MYOCD	GO:0000003,GO:0000079,GO:0000122,GO:0000228,GO:0000785,GO:0000790,GO:0000976,GO:0000977,GO:0000978,GO:0000981,GO:0000982,GO:0000987,GO:0000988,GO:0000989,GO:0001012,GO:0001046,GO:0001047,GO:0001067,GO:0001076,GO:0001077,GO:0001085,GO:0001228,GO:0001558,GO:0001560,GO:0001568,GO:0001570,GO:0001655,GO:0001666,GO:0001775,GO:0001932,GO:0001933,GO:0001944,GO:0003006,GO:0003008,GO:0003012,GO:0003205,GO:…	NA	NA	Myocardin
ethsp_11933	Actinopterygii	pbxip1	PBXIP1	NA	NA	NA	pre-B-cell leukemia homeobox interacting protein 1b
ethsp_12049	Actinopterygii	C9orf3	C9ORF3	GO:0001990,GO:0001991,GO:0002002,GO:0002003,GO:0003008,GO:0003013,GO:0003044,GO:0003073,GO:0003081,GO:0003674,GO:0003824,GO:0004177,GO:0005488,GO:0005575,GO:0005622,GO:0005623,GO:0005634,GO:0005730,GO:0005737,GO:0005829,GO:0006508,GO:0006518,GO:0006807,GO:0008015,GO:0008150,GO:0008152,GO:0008217,GO:0008233,GO:0008235,GO:0008237,GO:0008238,GO:0008270,GO:0009056,GO:0009987,GO:0010467,GO:0010817,GO:…	ko:K09606	ko00000,ko01000,ko01002	Chromosome 9 open reading frame 3
ethsp_12111	Actinopterygii	zgc:77151	ZGC:77151	NA	NA	NA	AT-rich interactive domain-containing protein 5B-like
ethsp_12220	Actinopterygii	ZBTB40	ZBTB40	GO:0000981,GO:0001503,GO:0003674,GO:0003700,GO:0005575,GO:0005622,GO:0005623,GO:0005634,GO:0006355,GO:0006357,GO:0006950,GO:0006974,GO:0007275,GO:0008150,GO:0009888,GO:0009889,GO:0009987,GO:0010468,GO:0010556,GO:0019219,GO:0019222,GO:0030282,GO:0031214,GO:0031323,GO:0031326,GO:0032501,GO:0032502,GO:0033554,GO:0043226,GO:0043227,GO:0043229,GO:0043231,GO:0044424,GO:0044464,GO:0048513,GO:0048731,GO:…	ko:K10512	ko00000,ko04121	Zinc finger and BTB
ethsp_12268	Actinopterygii	ZHX2	ZHX2	GO:0000122,GO:0000981,GO:0003674,GO:0003700,GO:0003712,GO:0003714,GO:0005488,GO:0005515,GO:0005575,GO:0005622,GO:0005623,GO:0005634,GO:0005654,GO:0005737,GO:0005829,GO:0005886,GO:0006139,GO:0006355,GO:0006357,GO:0006401,GO:0006402,GO:0006725,GO:0006807,GO:0007275,GO:0007399,GO:0008150,GO:0008152,GO:0009056,GO:0009057,GO:0009889,GO:0009890,GO:0009892,GO:0009987,GO:0010468,GO:0010556,GO:0010558,GO:…	NA	NA	and homeoboxes
ethsp_12354	Actinopterygii	SFMBT2	SFMBT2	GO:0003674,GO:0005488,GO:0005515,GO:0005575,GO:0005622,GO:0005623,GO:0005634,GO:0005654,GO:0008150,GO:0009892,GO:0010468,GO:0010605,GO:0010629,GO:0016234,GO:0016235,GO:0016604,GO:0016607,GO:0019222,GO:0031974,GO:0031981,GO:0042393,GO:0043226,GO:0043227,GO:0043229,GO:0043231,GO:0043233,GO:0044422,GO:0044424,GO:0044428,GO:0044446,GO:0044451,GO:0044464,GO:0048519,GO:0050789,GO:0060255,GO:0065007,GO:…	NA	NA	Scm-like with four mbt domains
ethsp_12922	Actinopterygii	ADAM9	ADAM9	GO:0000186,GO:0000302,GO:0001775,GO:0001932,GO:0001934,GO:0002237,GO:0002274,GO:0002376,GO:0002791,GO:0002793,GO:0003674,GO:0003824,GO:0004175,GO:0004222,GO:0005080,GO:0005102,GO:0005178,GO:0005488,GO:0005515,GO:0005518,GO:0005575,GO:0005576,GO:0005615,GO:0005622,GO:0005623,GO:0005737,GO:0005886,GO:0006508,GO:0006509,GO:0006807,GO:0006928,GO:0006950,GO:0006979,GO:0007154,GO:0007155,GO:0007160,GO:…	ko:K06834,ko:K06835,ko:K08608	ko00000,ko01000,ko01002,ko04516	disintegrin and metalloproteinase
ethsp_13063	Actinopterygii	LARP4B	LARP4B	GO:0005575,GO:0005622,GO:0005623,GO:0005634,GO:0005730,GO:0005737,GO:0005829,GO:0005840,GO:0005844,GO:0006417,GO:0008150,GO:0009889,GO:0009891,GO:0009893,GO:0010468,GO:0010494,GO:0010556,GO:0010557,GO:0010604,GO:0010608,GO:0010628,GO:0019222,GO:0031323,GO:0031325,GO:0031326,GO:0031328,GO:0031974,GO:0031981,GO:0032268,GO:0032270,GO:0032991,GO:0034248,GO:0034250,GO:0035770,GO:0036464,GO:0042788,GO:…	ko:K18763	ko00000,ko03019	La ribonucleoprotein domain family member 4B
ethsp_13146	Actinopterygii	PIK3AP1	PIK3AP1	GO:0000003,GO:0001667,GO:0001704,GO:0001707,GO:0001763,GO:0002009,GO:0002218,GO:0002221,GO:0002224,GO:0002253,GO:0002376,GO:0002682,GO:0002683,GO:0002684,GO:0002757,GO:0002758,GO:0002764,GO:0003006,GO:0003674,GO:0003824,GO:0005488,GO:0005515,GO:0005575,GO:0005622,GO:0005623,GO:0005737,GO:0005829,GO:0005886,GO:0006629,GO:0006644,GO:0006650,GO:0006793,GO:0006796,GO:0006928,GO:0007154,GO:0007165,GO:…	ko:K12230	ko00000,ko00001	Phosphoinositide-3-kinase adaptor protein 1
ethsp_13334	Actinopterygii	PRDM1	PRDM1	GO:0000003,GO:0000122,GO:0000976,GO:0000977,GO:0000978,GO:0000981,GO:0000982,GO:0000987,GO:0001012,GO:0001067,GO:0001078,GO:0001158,GO:0001227,GO:0001568,GO:0001654,GO:0001701,GO:0001754,GO:0001763,GO:0001890,GO:0001892,GO:0001893,GO:0001944,GO:0002064,GO:0002065,GO:0002066,GO:0002119,GO:0002164,GO:0002165,GO:0002682,GO:0002683,GO:0002684,GO:0002694,GO:0002695,GO:0002696,GO:0002831,GO:0002832,GO:…	NA	NA	PR domain containing 1a, with ZNF domain
ethsp_13541	Actinopterygii	GOLGA1	GOLGA1	GO:0000138,GO:0000226,GO:0000785,GO:0003674,GO:0005488,GO:0005515,GO:0005575,GO:0005622,GO:0005623,GO:0005694,GO:0005737,GO:0005794,GO:0005795,GO:0005802,GO:0005819,GO:0005829,GO:0005856,GO:0006810,GO:0006996,GO:0007010,GO:0007017,GO:0007049,GO:0007098,GO:0008150,GO:0009987,GO:0012505,GO:0015630,GO:0016043,GO:0016192,GO:0017016,GO:0017137,GO:0019899,GO:0022402,GO:0030306,GO:0031023,GO:0031267,GO:…	ko:K16731	ko00000,ko03036,ko04131	Golgin A1
ethsp_13813	Actinopterygii	TTC7A	TTC7A	GO:0002376,GO:0002520,GO:0006873,GO:0006875,GO:0006879,GO:0007275,GO:0008104,GO:0008150,GO:0009987,GO:0019725,GO:0030003,GO:0030097,GO:0032501,GO:0032502,GO:0033036,GO:0034613,GO:0042592,GO:0046916,GO:0048513,GO:0048534,GO:0048731,GO:0048856,GO:0048878,GO:0050801,GO:0051179,GO:0051641,GO:0055065,GO:0055072,GO:0055076,GO:0055080,GO:0055082,GO:0065007,GO:0065008,GO:0070727,GO:0072657,GO:0072659,GO:…	ko:K21843	ko00000,ko04131	tetratricopeptide repeat
ethsp_14169	Actinopterygii	zgc:136908	ZGC:136908	NA	ko:K13525	ko00000,ko00001,ko00002,ko03019,ko04131,ko04147	Belongs to the AAA ATPase family
ethsp_14185	Actinopterygii	SPON1	SPON1	GO:0000902,GO:0000904,GO:0005575,GO:0005576,GO:0005604,GO:0005622,GO:0005623,GO:0005737,GO:0005783,GO:0005788,GO:0006928,GO:0006935,GO:0007155,GO:0007275,GO:0007399,GO:0007409,GO:0007411,GO:0007413,GO:0007517,GO:0008037,GO:0008038,GO:0008045,GO:0008150,GO:0009605,GO:0009653,GO:0009987,GO:0012505,GO:0016043,GO:0016203,GO:0022008,GO:0022610,GO:0030016,GO:0030017,GO:0030030,GO:0030154,GO:0030182,GO:…	NA	NA	Spondin 1a
ethsp_14233	Actinopterygii	clmnb	CLMNB	NA	NA	NA	Calmin (calponin-like, transmembrane)
ethsp_14368	Actinopterygii	ENPP1	ENPP1	GO:0000166,GO:0001558,GO:0001889,GO:0001932,GO:0001933,GO:0003674,GO:0003824,GO:0004518,GO:0004527,GO:0004528,GO:0004551,GO:0005102,GO:0005158,GO:0005488,GO:0005509,GO:0005515,GO:0005524,GO:0005575,GO:0005576,GO:0005615,GO:0005623,GO:0005886,GO:0005887,GO:0005979,GO:0006082,GO:0006091,GO:0006109,GO:0006139,GO:0006163,GO:0006725,GO:0006753,GO:0006766,GO:0006767,GO:0006771,GO:0006790,GO:0006793,GO:…	ko:K01513	ko00000,ko00001,ko00537,ko01000,ko04090	Ectonucleotide pyrophosphatase phosphodiesterase
ethsp_14448	Actinopterygii	pcdhb	PCDHB	NA	NA	NA	Cadherin cytoplasmic C-terminal
ethsp_14475	Actinopterygii	CDH18	CDH18	GO:0005575,GO:0005623,GO:0005886,GO:0008150,GO:0009987,GO:0016020,GO:0016043,GO:0034330,GO:0034332,GO:0044464,GO:0045216,GO:0071840,GO:0071944	ko:K06805	ko00000,ko04516	Cadherins are calcium-dependent cell adhesion proteins
ethsp_14790	Actinopterygii	SUPV3L1	SUPV3L1	GO:0000177,GO:0000178,GO:0000957,GO:0000958,GO:0000959,GO:0000960,GO:0000962,GO:0000963,GO:0000965,GO:0001558,GO:0001889,GO:0003674,GO:0003676,GO:0003677,GO:0003678,GO:0003723,GO:0003724,GO:0003725,GO:0003824,GO:0004004,GO:0004386,GO:0005488,GO:0005515,GO:0005575,GO:0005622,GO:0005623,GO:0005634,GO:0005737,GO:0005739,GO:0005759,GO:0006091,GO:0006119,GO:0006139,GO:0006163,GO:0006259,GO:0006310,GO:…	ko:K17675	ko00000,ko01000,ko03029	Suppressor of var1, 3-like 1 (S. cerevisiae)
ethsp_14803	Actinopterygii	TMEM63A	TMEM63A	GO:0000323,GO:0001775,GO:0002252,GO:0002263,GO:0002274,GO:0002275,GO:0002283,GO:0002366,GO:0002376,GO:0002443,GO:0002444,GO:0002446,GO:0005575,GO:0005622,GO:0005623,GO:0005737,GO:0005764,GO:0005765,GO:0005773,GO:0005774,GO:0005815,GO:0005856,GO:0005886,GO:0006810,GO:0006887,GO:0006955,GO:0008150,GO:0009987,GO:0012505,GO:0012506,GO:0015630,GO:0016020,GO:0016192,GO:0030141,GO:0030659,GO:0030667,GO:…	ko:K21989	ko00000,ko02000	Transmembrane protein 63A
ethsp_14951	Actinopterygii	CD97	CD97	NA	ko:K08446	ko00000,ko04030,ko04090,ko04147	Belongs to the G-protein coupled receptor 2 family
ethsp_15040	Vertebrata	si:dkey-217d24.6	SI:DKEY-217D24.6	NA	NA	NA	zinc finger
ethsp_15199	Actinopterygii	FRMD7	FRMD7	GO:0005575,GO:0005623,GO:0007275,GO:0007399,GO:0008150,GO:0009966,GO:0009967,GO:0009987,GO:0010591,GO:0010592,GO:0010639,GO:0010646,GO:0010647,GO:0010975,GO:0022008,GO:0023051,GO:0023056,GO:0030154,GO:0030424,GO:0030426,GO:0030427,GO:0031344,GO:0031346,GO:0032091,GO:0032231,GO:0032232,GO:0032501,GO:0032502,GO:0032956,GO:0032970,GO:0033043,GO:0033267,GO:0036477,GO:0042995,GO:0043005,GO:0043025,GO:…	NA	NA	FERM domain containing 7
ethsp_15310	Actinopterygii	C11orf63	C11ORF63	GO:0000226,GO:0001578,GO:0006810,GO:0006996,GO:0007010,GO:0007017,GO:0007275,GO:0007399,GO:0007417,GO:0007420,GO:0007589,GO:0008150,GO:0009987,GO:0016043,GO:0022607,GO:0030030,GO:0030031,GO:0031023,GO:0032053,GO:0032501,GO:0032502,GO:0032941,GO:0033326,GO:0035082,GO:0044085,GO:0044782,GO:0046903,GO:0048513,GO:0048731,GO:0048856,GO:0050878,GO:0051179,GO:0051234,GO:0060271,GO:0060322,GO:0065007,GO:…	NA	NA	Chromosome 11 open reading frame 63
ethsp_16529	Actinopterygii	MFI2	MFI2	GO:0000041,GO:0003674,GO:0005488,GO:0005506,GO:0005575,GO:0005576,GO:0005622,GO:0005623,GO:0005737,GO:0005768,GO:0005769,GO:0005783,GO:0005788,GO:0005886,GO:0005911,GO:0005918,GO:0006464,GO:0006807,GO:0006810,GO:0006811,GO:0006812,GO:0006826,GO:0007043,GO:0007162,GO:0008150,GO:0008152,GO:0009893,GO:0009986,GO:0009987,GO:0010468,GO:0010604,GO:0010628,GO:0010715,GO:0010721,GO:0010755,GO:0010756,GO:…	ko:K06569	ko00000,ko04090	Transferrins are iron binding transport proteins which bind Fe(3 ) ion in association with the binding of an anion, usually bicarbonate
ethsp_16531	Actinopterygii	APBA3	APBA3	GO:0001540,GO:0001701,GO:0003674,GO:0004857,GO:0005488,GO:0005515,GO:0005575,GO:0005622,GO:0005623,GO:0005737,GO:0007154,GO:0007267,GO:0007268,GO:0007275,GO:0008150,GO:0009790,GO:0009792,GO:0009987,GO:0010468,GO:0019222,GO:0019899,GO:0023052,GO:0030234,GO:0032501,GO:0032502,GO:0033218,GO:0042277,GO:0043009,GO:0043086,GO:0044092,GO:0044424,GO:0044444,GO:0044464,GO:0048471,GO:0048856,GO:0050789,GO:…	ko:K04531	ko00000,ko04131	Amyloid beta (A4) precursor protein-binding, family A, member
ethsp_16582	Actinopterygii	DRC1	DRC1	GO:0000226,GO:0001539,GO:0001578,GO:0005575,GO:0005622,GO:0005623,GO:0005737,GO:0005829,GO:0005856,GO:0005929,GO:0005930,GO:0006928,GO:0006996,GO:0007010,GO:0007017,GO:0007275,GO:0007368,GO:0007389,GO:0007507,GO:0008150,GO:0009799,GO:0009855,GO:0009987,GO:0016043,GO:0022607,GO:0030030,GO:0030031,GO:0032501,GO:0032502,GO:0032838,GO:0034622,GO:0035082,GO:0040011,GO:0042995,GO:0043226,GO:0043228,GO:…	ko:K19754	ko00000,ko04812	dynein regulatory complex
ethsp_16779	Actinopterygii	RFTN1	RFTN1	GO:0001765,GO:0001816,GO:0002218,GO:0002221,GO:0002224,GO:0002250,GO:0002252,GO:0002253,GO:0002376,GO:0002429,GO:0002443,GO:0002449,GO:0002456,GO:0002457,GO:0002460,GO:0002682,GO:0002684,GO:0002757,GO:0002758,GO:0002764,GO:0002768,GO:0003674,GO:0003676,GO:0003723,GO:0003725,GO:0005488,GO:0005575,GO:0005622,GO:0005623,GO:0005737,GO:0005768,GO:0005886,GO:0006403,GO:0006810,GO:0006886,GO:0006955,GO:…	NA	NA	Raftlin, lipid raft linker 1a
ethsp_16909	Actinopterygii	pk	PK	GO:0000226,GO:0001558,GO:0001654,GO:0001736,GO:0001737,GO:0001738,GO:0001745,GO:0002009,GO:0002165,GO:0003002,GO:0003674,GO:0005488,GO:0005515,GO:0005575,GO:0005622,GO:0005623,GO:0005737,GO:0005886,GO:0006810,GO:0006928,GO:0006996,GO:0007010,GO:0007017,GO:0007018,GO:0007163,GO:0007164,GO:0007275,GO:0007389,GO:0007399,GO:0007423,GO:0007444,GO:0007472,GO:0007476,GO:0007478,GO:0007480,GO:0007552,GO:…	ko:K04511	ko00000,ko00001	Prickle homolog 2 (Drosophila)
ethsp_16954	Actinopterygii	NOL9	NOL9	GO:0000166,GO:0000448,GO:0000460,GO:0000463,GO:0000466,GO:0000469,GO:0000470,GO:0000478,GO:0000479,GO:0003674,GO:0003824,GO:0005488,GO:0005524,GO:0005575,GO:0005622,GO:0005623,GO:0005634,GO:0005654,GO:0005730,GO:0005856,GO:0006139,GO:0006364,GO:0006396,GO:0006725,GO:0006793,GO:0006796,GO:0006807,GO:0008144,GO:0008150,GO:0008152,GO:0009987,GO:0010467,GO:0016070,GO:0016072,GO:0016301,GO:0016310,GO:…	ko:K06947	ko00000,ko01000,ko03009	Nucleolar protein 9
ethsp_17021	Actinopterygii	ACOX3	ACOX3	GO:0000166,GO:0003674,GO:0003824,GO:0003995,GO:0003997,GO:0005102,GO:0005488,GO:0005504,GO:0005515,GO:0005575,GO:0005622,GO:0005623,GO:0005737,GO:0005777,GO:0005782,GO:0005829,GO:0006082,GO:0006605,GO:0006625,GO:0006629,GO:0006631,GO:0006635,GO:0006810,GO:0006886,GO:0006996,GO:0007031,GO:0008104,GO:0008150,GO:0008152,GO:0008289,GO:0009056,GO:0009062,GO:0009987,GO:0015031,GO:0015833,GO:0016042,GO:…	ko:K00232	ko00000,ko00001,ko00002,ko01000	acyl-coenzyme A oxidase 3
ethsp_17272	Actinopterygii	ADD3	ADD3	GO:0000228,GO:0000793,GO:0000794,GO:0003008,GO:0003013,GO:0003018,GO:0003674,GO:0005080,GO:0005198,GO:0005200,GO:0005488,GO:0005515,GO:0005575,GO:0005622,GO:0005623,GO:0005634,GO:0005654,GO:0005694,GO:0005737,GO:0005829,GO:0005856,GO:0005886,GO:0005903,GO:0005911,GO:0005938,GO:0006810,GO:0006996,GO:0007010,GO:0008015,GO:0008150,GO:0009987,GO:0014069,GO:0016020,GO:0016043,GO:0019229,GO:0019899,GO:…	ko:K18622	ko00000,ko04812	Adducin 3 (gamma) b
ethsp_17547	Actinopterygii	ADARB1	ADARB1	GO:0000003,GO:0000902,GO:0000904,GO:0001666,GO:0001932,GO:0001933,GO:0003008,GO:0003674,GO:0003676,GO:0003723,GO:0003725,GO:0003726,GO:0003729,GO:0003824,GO:0004000,GO:0005488,GO:0005515,GO:0005575,GO:0005622,GO:0005623,GO:0005634,GO:0005654,GO:0005730,GO:0005737,GO:0005829,GO:0005840,GO:0006139,GO:0006382,GO:0006396,GO:0006469,GO:0006725,GO:0006807,GO:0006915,GO:0006950,GO:0006979,GO:0007154,GO:…	ko:K13194	ko00000,ko01000,ko03041	Adenosine deaminase, RNA-specific
ethsp_17797	Actinopterygii	eloal	ELOAL	NA	ko:K15076	ko00000,ko03400	Transcription elongation factor B
ethsp_17955	Actinopterygii	ECD	ECD	GO:0000003,GO:0000375,GO:0000377,GO:0000398,GO:0001654,GO:0001655,GO:0001700,GO:0001745,GO:0002009,GO:0002164,GO:0002165,GO:0002168,GO:0002376,GO:0002520,GO:0003006,GO:0003674,GO:0003712,GO:0003713,GO:0005488,GO:0005515,GO:0005575,GO:0005622,GO:0005623,GO:0005634,GO:0005654,GO:0005737,GO:0005829,GO:0006066,GO:0006109,GO:0006110,GO:0006139,GO:0006140,GO:0006351,GO:0006355,GO:0006357,GO:0006366,GO:…	NA	NA	Ecdysoneless homolog (Drosophila)
ethsp_18688	Actinopterygii	C14orf159	C14ORF159	GO:0003674,GO:0003824,GO:0005575,GO:0005622,GO:0005623,GO:0005737,GO:0005739,GO:0005759,GO:0006082,GO:0006520,GO:0006536,GO:0006807,GO:0008150,GO:0008152,GO:0009064,GO:0009975,GO:0009987,GO:0016829,GO:0016835,GO:0016836,GO:0019752,GO:0031974,GO:0043226,GO:0043227,GO:0043229,GO:0043231,GO:0043233,GO:0043436,GO:0043648,GO:0044237,GO:0044238,GO:0044281,GO:0044422,GO:0044424,GO:0044429,GO:0044444,GO:…	ko:K22210	ko00000,ko00001,ko01000	Chromosome 14 open reading frame 159
ethsp_18693	Actinopterygii	TERF2	TERF2	GO:0000018,GO:0000019,GO:0000228,GO:0000723,GO:0000781,GO:0000782,GO:0000783,GO:0000784,GO:0000981,GO:0001673,GO:0001701,GO:0003674,GO:0003676,GO:0003677,GO:0003690,GO:0003691,GO:0003697,GO:0003700,GO:0005488,GO:0005515,GO:0005575,GO:0005622,GO:0005623,GO:0005634,GO:0005654,GO:0005694,GO:0006139,GO:0006259,GO:0006275,GO:0006282,GO:0006355,GO:0006357,GO:0006725,GO:0006807,GO:0006810,GO:0006928,GO:…	ko:K11111	ko00000,ko00002,ko03032	Telomeric repeat binding factor a
ethsp_18749	Actinopterygii	si:dkey-12h9.6	SI:DKEY-12H9.6	NA	NA	NA	Macoilin family
ethsp_18844	Actinopterygii	SEMA7	SEMA7	NA	ko:K06529	ko00000,ko00001,ko04090,ko04516	Semaphorin 7A, GPI membrane anchor (John Milton Hagen blood group)
ethsp_19058	Actinopterygii	MAN1B1	MAN1B1	GO:0000139,GO:0002252,GO:0002376,GO:0003674,GO:0003824,GO:0004553,GO:0004559,GO:0004571,GO:0005488,GO:0005509,GO:0005575,GO:0005622,GO:0005623,GO:0005737,GO:0005783,GO:0005789,GO:0005794,GO:0005975,GO:0006464,GO:0006491,GO:0006508,GO:0006511,GO:0006516,GO:0006517,GO:0006807,GO:0006950,GO:0008150,GO:0008152,GO:0009056,GO:0009057,GO:0009100,GO:0009311,GO:0009987,GO:0010033,GO:0010243,GO:0010498,GO:…	ko:K01230	ko00000,ko00001,ko00002,ko01000,ko04131	Mannosidase, alpha, class 1B, member 1
ethsp_19136	Actinopterygii	IL17RC	IL17RC	NA	ko:K05166	ko00000,ko00001,ko04050	SEFIR domain
ethsp_19385	Actinopterygii	DTX3L	DTX3L	GO:0000209,GO:0000323,GO:0002230,GO:0002682,GO:0002697,GO:0002831,GO:0003674,GO:0003824,GO:0004842,GO:0004857,GO:0005488,GO:0005515,GO:0005575,GO:0005622,GO:0005623,GO:0005634,GO:0005654,GO:0005737,GO:0005764,GO:0005773,GO:0005829,GO:0006139,GO:0006259,GO:0006281,GO:0006282,GO:0006302,GO:0006325,GO:0006355,GO:0006464,GO:0006508,GO:0006511,GO:0006513,GO:0006725,GO:0006807,GO:0006810,GO:0006950,GO:…	ko:K06058	ko00000,ko00001,ko01000,ko04121	Deltex 3 like, E3 ubiquitin ligase
ethsp_19386	Actinopterygii	RHOBTB3	RHOBTB3	GO:0000003,GO:0000139,GO:0000166,GO:0003006,GO:0003674,GO:0003824,GO:0005488,GO:0005515,GO:0005524,GO:0005575,GO:0005622,GO:0005623,GO:0005737,GO:0005794,GO:0005802,GO:0006810,GO:0007275,GO:0007548,GO:0008144,GO:0008150,GO:0008406,GO:0008584,GO:0012505,GO:0016020,GO:0016192,GO:0016197,GO:0016462,GO:0016482,GO:0016787,GO:0016817,GO:0016818,GO:0016887,GO:0017016,GO:0017076,GO:0017111,GO:0017137,GO:…	ko:K07869	ko00000,ko04121	Rho-related BTB
ethsp_19573	Actinopterygii	HABP2	HABP2	GO:0003674,GO:0003824,GO:0004175,GO:0004252,GO:0005488,GO:0005539,GO:0005575,GO:0005576,GO:0005615,GO:0006508,GO:0006807,GO:0007155,GO:0008150,GO:0008152,GO:0008233,GO:0008236,GO:0009605,GO:0009607,GO:0009620,GO:0010033,GO:0010243,GO:0016787,GO:0017171,GO:0019538,GO:0022610,GO:0042221,GO:0043170,GO:0043207,GO:0044238,GO:0044421,GO:0046677,GO:0050896,GO:0051704,GO:0051707,GO:0070011,GO:0071704,GO:…	ko:K08648,ko:K09640	ko00000,ko00536,ko01000,ko01002	Hyaluronan-binding protein 2-like
ethsp_19823	Actinopterygii	ACRC	ACRC	GO:0000003,GO:0000280,GO:0000793,GO:0005575,GO:0005622,GO:0005623,GO:0005634,GO:0005694,GO:0006139,GO:0006259,GO:0006304,GO:0006725,GO:0006807,GO:0006996,GO:0007049,GO:0007059,GO:0008150,GO:0008152,GO:0009987,GO:0016043,GO:0022402,GO:0022414,GO:0034641,GO:0035510,GO:0043170,GO:0043226,GO:0043227,GO:0043228,GO:0043229,GO:0043231,GO:0043232,GO:0043412,GO:0044237,GO:0044238,GO:0044260,GO:0044424,GO:…	NA	NA	Acidic repeat containing
ethsp_19839	Actinopterygii	EIF2AK2	EIF2AK2	GO:0000186,GO:0001817,GO:0001819,GO:0001932,GO:0001934,GO:0002237,GO:0002682,GO:0003674,GO:0003676,GO:0003723,GO:0003725,GO:0003824,GO:0004672,GO:0004674,GO:0004694,GO:0005488,GO:0005515,GO:0005575,GO:0005622,GO:0005623,GO:0005634,GO:0005737,GO:0005829,GO:0005840,GO:0006355,GO:0006412,GO:0006417,GO:0006446,GO:0006464,GO:0006468,GO:0006518,GO:0006793,GO:0006796,GO:0006807,GO:0006950,GO:0006986,GO:…	ko:K16195	ko00000,ko00001,ko01000,ko01001,ko01009,ko03019	Eukaryotic translation initiation factor 2-alpha kinase
ethsp_19844	Actinopterygii	GRHL1	GRHL1	GO:0000902,GO:0000904,GO:0000976,GO:0000977,GO:0000978,GO:0000981,GO:0000982,GO:0000987,GO:0001012,GO:0001067,GO:0001077,GO:0001228,GO:0001654,GO:0001709,GO:0001736,GO:0001738,GO:0001745,GO:0001751,GO:0001752,GO:0001754,GO:0001763,GO:0002009,GO:0002064,GO:0002934,GO:0003382,GO:0003674,GO:0003676,GO:0003677,GO:0003682,GO:0003690,GO:0003700,GO:0005488,GO:0005515,GO:0005575,GO:0005622,GO:0005623,GO:…	ko:K09275	ko00000,ko03000	Grainyhead-like protein 1 homolog
ethsp_20075	Actinopterygii	PPP1R12C	PPP1R12C	GO:0000003,GO:0000902,GO:0000904,GO:0001700,GO:0002009,GO:0002165,GO:0003006,GO:0005575,GO:0005622,GO:0005623,GO:0005737,GO:0005911,GO:0005912,GO:0005913,GO:0005938,GO:0007275,GO:0007276,GO:0007281,GO:0007292,GO:0007391,GO:0007399,GO:0007409,GO:0007444,GO:0007472,GO:0007476,GO:0007552,GO:0007560,GO:0008150,GO:0008544,GO:0009653,GO:0009790,GO:0009791,GO:0009792,GO:0009886,GO:0009887,GO:0009888,GO:…	ko:K06270,ko:K17457	ko00000,ko00001,ko01009	Protein phosphatase 1, regulatory subunit
ethsp_20170	Actinopterygii	RAP1GDS1	RAP1GDS1	GO:0001654,GO:0001745,GO:0001751,GO:0001754,GO:0003674,GO:0005096,GO:0005575,GO:0005622,GO:0005623,GO:0005737,GO:0005739,GO:0005783,GO:0005829,GO:0006082,GO:0006091,GO:0006099,GO:0006101,GO:0006873,GO:0006874,GO:0006875,GO:0006996,GO:0007154,GO:0007165,GO:0007264,GO:0007275,GO:0007399,GO:0007423,GO:0008047,GO:0008150,GO:0008152,GO:0009060,GO:0009653,GO:0009887,GO:0009987,GO:0010941,GO:0010942,GO:…	NA	NA	dissociation stimulator 1
ethsp_20591	Actinopterygii	RANBP9	RANBP9	GO:0000003,GO:0000165,GO:0000226,GO:0000902,GO:0000904,GO:0001654,GO:0001932,GO:0001933,GO:0002064,GO:0002065,GO:0002066,GO:0003006,GO:0003674,GO:0005085,GO:0005088,GO:0005488,GO:0005515,GO:0005575,GO:0005622,GO:0005623,GO:0005634,GO:0005737,GO:0005829,GO:0005856,GO:0005875,GO:0006464,GO:0006468,GO:0006793,GO:0006796,GO:0006807,GO:0006928,GO:0006935,GO:0006996,GO:0007010,GO:0007017,GO:0007020,GO:…	NA	NA	RAN binding protein 9
ethsp_21196	Actinopterygii	ATF6	ATF6	GO:0000139,GO:0000976,GO:0000977,GO:0000978,GO:0000981,GO:0000982,GO:0000987,GO:0001012,GO:0001067,GO:0001077,GO:0001228,GO:0001654,GO:0003008,GO:0003674,GO:0003676,GO:0003677,GO:0003690,GO:0003700,GO:0003712,GO:0003713,GO:0005488,GO:0005515,GO:0005575,GO:0005622,GO:0005623,GO:0005634,GO:0005635,GO:0005654,GO:0005737,GO:0005783,GO:0005789,GO:0005794,GO:0005829,GO:0006139,GO:0006351,GO:0006355,GO:…	ko:K09049,ko:K09054	ko00000,ko00001,ko03000	Transcription factor
ethsp_21397	Actinopterygii	TRAF6	TRAF6	GO:0000122,GO:0000165,GO:0000187,GO:0000209,GO:0001503,GO:0001700,GO:0001773,GO:0001775,GO:0001817,GO:0001819,GO:0001838,GO:0001841,GO:0001843,GO:0001894,GO:0001932,GO:0001934,GO:0002009,GO:0002218,GO:0002220,GO:0002221,GO:0002223,GO:0002224,GO:0002237,GO:0002250,GO:0002253,GO:0002274,GO:0002376,GO:0002429,GO:0002460,GO:0002478,GO:0002495,GO:0002504,GO:0002520,GO:0002521,GO:0002573,GO:0002637,GO:…	ko:K03175	ko00000,ko00001,ko00002,ko01000,ko04121,ko04131	TNF receptor-associated factor
ethsp_21467	Actinopterygii	POL2A	POL2A	NA	ko:K03006,ko:K10651,ko:K12009,ko:K12012,ko:K12015,ko:K12019	br01611,ko00000,ko00001,ko00002,ko01000,ko03019,ko03021,ko03400,ko04121,ko04131	E3 ubiquitin-protein ligase
ethsp_21860	Actinopterygii	GGT	GGT	NA	ko:K00681	ko00000,ko00001,ko01000,ko01002	Gamma-glutamyltranspeptidase 2-like
ethsp_21967	Actinopterygii	HECA	HECA	GO:0000902,GO:0000904,GO:0001763,GO:0002009,GO:0002165,GO:0005575,GO:0005622,GO:0005623,GO:0005634,GO:0005737,GO:0007275,GO:0007346,GO:0007399,GO:0007409,GO:0007424,GO:0007430,GO:0007431,GO:0007435,GO:0007552,GO:0008150,GO:0008219,GO:0009653,GO:0009791,GO:0009886,GO:0009887,GO:0009888,GO:0009892,GO:0009987,GO:0009996,GO:0010453,GO:0010454,GO:0010468,GO:0010605,GO:0010608,GO:0010623,GO:0010629,GO:…	NA	NA	Headcase protein homolog
ethsp_22010	Actinopterygii	THAP7	THAP7	GO:0000981,GO:0003674,GO:0003700,GO:0005488,GO:0005515,GO:0005575,GO:0005622,GO:0005623,GO:0005634,GO:0005635,GO:0005654,GO:0005694,GO:0006355,GO:0006357,GO:0008150,GO:0009889,GO:0009890,GO:0009892,GO:0010468,GO:0010556,GO:0010558,GO:0010605,GO:0010629,GO:0012505,GO:0016020,GO:0016604,GO:0016607,GO:0019219,GO:0019222,GO:0019904,GO:0031090,GO:0031323,GO:0031324,GO:0031326,GO:0031327,GO:0031965,GO:…	NA	NA	THAP domain containing 7
ethsp_22172	Actinopterygii	LRRC47	LRRC47	NA	NA	NA	Leucine rich repeat containing 47
ethsp_22732	Actinopterygii	PDE9	PDE9	NA	ko:K13761	ko00000,ko00001,ko01000	High affinity cGMP-specific 3',5'-cyclic phosphodiesterase 9A-like
ethsp_24390	Actinopterygii	LCP2	LCP2	GO:0001775,GO:0001816,GO:0001932,GO:0001934,GO:0002253,GO:0002274,GO:0002376,GO:0002429,GO:0002682,GO:0002684,GO:0002757,GO:0002764,GO:0002768,GO:0002790,GO:0005575,GO:0005622,GO:0005623,GO:0005737,GO:0005829,GO:0005886,GO:0005911,GO:0006810,GO:0006950,GO:0006955,GO:0007154,GO:0007165,GO:0007166,GO:0007167,GO:0007169,GO:0007596,GO:0007599,GO:0008104,GO:0008150,GO:0009306,GO:0009611,GO:0009893,GO:…	ko:K07361	ko00000,ko00001	Lymphocyte cytosolic protein
ethsp_24425	Actinopterygii	RSPH4A	RSPH4A	GO:0000226,GO:0001534,GO:0001578,GO:0003341,GO:0003674,GO:0005488,GO:0005515,GO:0005575,GO:0005622,GO:0005623,GO:0005634,GO:0005654,GO:0005730,GO:0005737,GO:0005856,GO:0005875,GO:0005929,GO:0005930,GO:0006928,GO:0006996,GO:0007010,GO:0007017,GO:0007018,GO:0008017,GO:0008092,GO:0008150,GO:0009987,GO:0015630,GO:0015631,GO:0016043,GO:0022607,GO:0030030,GO:0030031,GO:0031514,GO:0031974,GO:0031981,GO:…	ko:K19756	ko00000,ko04812	Radial spoke head 4 homolog A (Chlamydomonas)
ethsp_24603	Actinopterygii	CCDC13	CCDC13	GO:0000226,GO:0005575,GO:0005622,GO:0005623,GO:0005634,GO:0005737,GO:0005813,GO:0005815,GO:0005829,GO:0005856,GO:0006950,GO:0006974,GO:0006996,GO:0007010,GO:0007017,GO:0008150,GO:0009987,GO:0015630,GO:0016043,GO:0022607,GO:0030030,GO:0030031,GO:0031122,GO:0033554,GO:0034451,GO:0043226,GO:0043227,GO:0043228,GO:0043229,GO:0043231,GO:0043232,GO:0044085,GO:0044422,GO:0044424,GO:0044430,GO:0044444,GO:…	NA	NA	Coiled-coil domain containing 13
ethsp_24782	Actinopterygii	ABAT	ABAT	GO:0000003,GO:0000820,GO:0001505,GO:0001666,GO:0002791,GO:0002793,GO:0003008,GO:0003013,GO:0003674,GO:0003824,GO:0003867,GO:0005488,GO:0005515,GO:0005575,GO:0005622,GO:0005623,GO:0005737,GO:0005739,GO:0005759,GO:0005829,GO:0006082,GO:0006109,GO:0006520,GO:0006521,GO:0006807,GO:0006937,GO:0006940,GO:0006950,GO:0007162,GO:0007275,GO:0007399,GO:0007417,GO:0007420,GO:0007568,GO:0007610,GO:0007618,GO:…	ko:K13524	ko00000,ko00001,ko00002,ko01000,ko01007	4-aminobutyrate aminotransferase
ethsp_24842	Actinopterygii	SAMHD1	SAMHD1	GO:0000166,GO:0002252,GO:0002376,GO:0002682,GO:0003674,GO:0003676,GO:0003723,GO:0003824,GO:0004518,GO:0004540,GO:0005488,GO:0005515,GO:0005575,GO:0005622,GO:0005623,GO:0005634,GO:0005654,GO:0005886,GO:0006139,GO:0006163,GO:0006195,GO:0006203,GO:0006725,GO:0006753,GO:0006793,GO:0006796,GO:0006807,GO:0006950,GO:0006952,GO:0006955,GO:0007154,GO:0007165,GO:0007166,GO:0008150,GO:0008152,GO:0008270,GO:…	ko:K12830	ko00000,ko00001,ko00002,ko03021,ko03036,ko03041	Deoxynucleoside triphosphate triphosphohydrolase SAMHD1-like
ethsp_25043	Actinopterygii	PLTP	PLTP	GO:0003674,GO:0005215,GO:0005319,GO:0005488,GO:0005543,GO:0005548,GO:0005575,GO:0005576,GO:0005615,GO:0006629,GO:0006766,GO:0006775,GO:0006810,GO:0006811,GO:0006820,GO:0006869,GO:0006928,GO:0008150,GO:0008152,GO:0008289,GO:0008429,GO:0008525,GO:0009058,GO:0009110,GO:0009987,GO:0010189,GO:0010874,GO:0010875,GO:0010876,GO:0015711,GO:0015748,GO:0015914,GO:0016043,GO:0018130,GO:0019992,GO:0030317,GO:…	ko:K08761	ko00000,ko00001,ko02000	Phospholipid transfer protein
ethsp_25066	Actinopterygii	MB21D1	MB21D1	GO:0008150,GO:0042592,GO:0048878,GO:0050801,GO:0055065,GO:0055070,GO:0055076,GO:0055080,GO:0065007,GO:0065008,GO:0098771	ko:K17834	ko00000,ko00001,ko01000	Mab-21 protein
ethsp_25117	Actinopterygii	TCAIM	TCAIM	GO:0005575,GO:0005622,GO:0005623,GO:0005737,GO:0005739,GO:0043226,GO:0043227,GO:0043229,GO:0043231,GO:0044424,GO:0044444,GO:0044464	NA	NA	activation inhibitor, mitochondrial
ethsp_25256	Actinopterygii	RHCG	RHCG	GO:0003674,GO:0005215,GO:0005488,GO:0005515,GO:0005575,GO:0005622,GO:0005623,GO:0005737,GO:0005886,GO:0005887,GO:0006810,GO:0006811,GO:0006812,GO:0006873,GO:0006885,GO:0008092,GO:0008150,GO:0008324,GO:0008519,GO:0009888,GO:0009925,GO:0009987,GO:0015075,GO:0015695,GO:0015696,GO:0015837,GO:0016020,GO:0016021,GO:0016323,GO:0016324,GO:0019725,GO:0022857,GO:0030154,GO:0030506,GO:0030855,GO:0031224,GO:…	ko:K06580	ko00000,ko02000,ko04090	Belongs to the ammonium transporter (TC 2.A.49) family. Rh subfamily
ethsp_25657	Actinopterygii	NMT2	NMT2	GO:0001700,GO:0002009,GO:0003674,GO:0003824,GO:0004379,GO:0005575,GO:0005622,GO:0005623,GO:0005737,GO:0005794,GO:0005829,GO:0005886,GO:0006464,GO:0006497,GO:0006498,GO:0006499,GO:0006807,GO:0006810,GO:0007275,GO:0007391,GO:0008150,GO:0008152,GO:0008277,GO:0009058,GO:0009059,GO:0009653,GO:0009790,GO:0009792,GO:0009888,GO:0009966,GO:0009987,GO:0010646,GO:0012505,GO:0016020,GO:0016032,GO:0016331,GO:…	ko:K00671	ko00000,ko01000	Adds a myristoyl group to the N-terminal glycine residue of certain cellular
ethsp_25894	Actinopterygii	B4GALT3	B4GALT3	GO:0000139,GO:0003674,GO:0003824,GO:0003831,GO:0005575,GO:0005622,GO:0005623,GO:0005737,GO:0005794,GO:0005795,GO:0005829,GO:0006022,GO:0006023,GO:0006024,GO:0006082,GO:0006464,GO:0006486,GO:0006629,GO:0006643,GO:0006664,GO:0006665,GO:0006672,GO:0006677,GO:0006681,GO:0006682,GO:0006687,GO:0006688,GO:0006790,GO:0006807,GO:0008150,GO:0008152,GO:0008194,GO:0008376,GO:0008378,GO:0008593,GO:0008610,GO:…	ko:K07966,ko:K07967,ko:K07968	ko00000,ko00001,ko00002,ko01000,ko01003,ko04131,ko04147	UDP-Gal betaGlcNAc beta 1,4- galactosyltransferase, polypeptide 3
ethsp_25975	Actinopterygii	HTRA1	HTRA1	GO:0000003,GO:0001890,GO:0002682,GO:0002683,GO:0002697,GO:0002698,GO:0002831,GO:0002832,GO:0003006,GO:0003674,GO:0003824,GO:0004175,GO:0004252,GO:0005488,GO:0005515,GO:0005575,GO:0005576,GO:0005615,GO:0005622,GO:0005623,GO:0005737,GO:0005739,GO:0005740,GO:0005758,GO:0005829,GO:0005886,GO:0006355,GO:0006357,GO:0006508,GO:0006807,GO:0006996,GO:0007005,GO:0007275,GO:0007276,GO:0007283,GO:0008150,GO:…	ko:K08669,ko:K08784	ko00000,ko00001,ko01000,ko01002,ko03110	HtrA serine peptidase 1b
ethsp_25993	Actinopterygii	bin2	BIN2	NA	ko:K20119	ko00000,ko04131	Bridging integrator
ethsp_26296	Actinopterygii	ZNF622	ZNF622	GO:0000981,GO:0001932,GO:0001934,GO:0003674,GO:0003700,GO:0005575,GO:0005622,GO:0005623,GO:0005634,GO:0005730,GO:0005737,GO:0005794,GO:0005829,GO:0005840,GO:0006355,GO:0006357,GO:0006915,GO:0006950,GO:0006979,GO:0007154,GO:0007165,GO:0008150,GO:0008219,GO:0008631,GO:0009889,GO:0009893,GO:0009966,GO:0009967,GO:0009987,GO:0010468,GO:0010556,GO:0010562,GO:0010604,GO:0010646,GO:0010647,GO:0010941,GO:…	ko:K14816	ko00000,ko03009	Zinc finger protein
ethsp_26386	Actinopterygii	AK8	AK8	GO:0003674,GO:0003824,GO:0004017,GO:0004127,GO:0004550,GO:0005575,GO:0005622,GO:0005623,GO:0005737,GO:0005829,GO:0005856,GO:0005929,GO:0005930,GO:0006139,GO:0006165,GO:0006725,GO:0006753,GO:0006793,GO:0006796,GO:0006807,GO:0007275,GO:0007399,GO:0007417,GO:0007420,GO:0008150,GO:0008152,GO:0009058,GO:0009117,GO:0009123,GO:0009132,GO:0009141,GO:0009142,GO:0009165,GO:0009987,GO:0015949,GO:0016301,GO:…	ko:K00939	ko00000,ko00001,ko00002,ko01000,ko04147	adenylate kinase
ethsp_26634	Actinopterygii	GPT2L	GPT2L	NA	ko:K00814	ko00000,ko00001,ko00002,ko01000,ko01007	Alanine aminotransferase
ethsp_26683	Actinopterygii	smtnl1	SMTNL1	NA	NA	NA	Smoothelin-like
ethsp_26701	Actinopterygii	FRMD1	FRMD1	NA	ko:K16821	ko00000,ko00001,ko00002	FERM domain-containing protein
ethsp_26859	Actinopterygii	SH3BP5	SH3BP5	GO:0000003,GO:0000165,GO:0001708,GO:0001932,GO:0001933,GO:0003002,GO:0003006,GO:0003674,GO:0004857,GO:0004860,GO:0005488,GO:0005515,GO:0005575,GO:0005622,GO:0005623,GO:0005634,GO:0005654,GO:0005737,GO:0005739,GO:0005886,GO:0006464,GO:0006468,GO:0006469,GO:0006793,GO:0006796,GO:0006807,GO:0006810,GO:0006950,GO:0007154,GO:0007165,GO:0007254,GO:0007275,GO:0007276,GO:0007281,GO:0007292,GO:0007293,GO:…	NA	NA	SH3-domain binding protein 5b (BTK-associated)
ethsp_26986	Actinopterygii	TTC23	TTC23	NA	NA	NA	Tetratricopeptide repeat domain 23
ethsp_27018	Actinopterygii	TRIM35	TRIM35	GO:0002376,GO:0005575,GO:0005622,GO:0005623,GO:0005634,GO:0005737,GO:0006950,GO:0006952,GO:0006955,GO:0007346,GO:0008150,GO:0008285,GO:0010941,GO:0010942,GO:0040012,GO:0040013,GO:0042127,GO:0042981,GO:0043065,GO:0043067,GO:0043068,GO:0043226,GO:0043227,GO:0043229,GO:0043231,GO:0043900,GO:0043901,GO:0043903,GO:0044424,GO:0044464,GO:0045087,GO:0045786,GO:0045930,GO:0048518,GO:0048519,GO:0048522,GO:…	ko:K03006,ko:K10651,ko:K12009,ko:K12012,ko:K12015	br01611,ko00000,ko00001,ko00002,ko01000,ko03019,ko03021,ko03400,ko04121,ko04131	Nuclear factor 7
ethsp_27110	Actinopterygii	METTL4	METTL4	GO:0003674,GO:0003824,GO:0005575,GO:0005622,GO:0005623,GO:0005634,GO:0006139,GO:0006259,GO:0006304,GO:0006305,GO:0006306,GO:0006725,GO:0006807,GO:0008150,GO:0008152,GO:0008168,GO:0008757,GO:0009007,GO:0009008,GO:0009987,GO:0016740,GO:0016741,GO:0032259,GO:0032775,GO:0034641,GO:0043170,GO:0043226,GO:0043227,GO:0043229,GO:0043231,GO:0043412,GO:0043414,GO:0044237,GO:0044238,GO:0044260,GO:0044424,GO:…	NA	NA	Methyltransferase like 4
ethsp_27300	Actinopterygii	PORCN	PORCN	GO:0001704,GO:0001706,GO:0001708,GO:0001709,GO:0001711,GO:0001714,GO:0002790,GO:0003002,GO:0003674,GO:0003824,GO:0005488,GO:0005515,GO:0005575,GO:0005622,GO:0005623,GO:0005737,GO:0005783,GO:0005789,GO:0005886,GO:0005887,GO:0006464,GO:0006497,GO:0006807,GO:0006810,GO:0007154,GO:0007165,GO:0007166,GO:0007267,GO:0007275,GO:0007346,GO:0007369,GO:0007389,GO:0007492,GO:0008104,GO:0008150,GO:0008152,GO:…	ko:K00181	ko00000,ko00001,ko01000	Belongs to the membrane-bound acyltransferase family
ethsp_27447	Actinopterygii	SSTR5	SSTR5	GO:0001653,GO:0002791,GO:0003674,GO:0004888,GO:0004930,GO:0004994,GO:0005488,GO:0005575,GO:0005622,GO:0005623,GO:0005737,GO:0005886,GO:0005887,GO:0007154,GO:0007165,GO:0007186,GO:0007187,GO:0007188,GO:0007193,GO:0007218,GO:0007267,GO:0007268,GO:0008150,GO:0008188,GO:0008285,GO:0008528,GO:0009719,GO:0009725,GO:0009755,GO:0009987,GO:0010033,GO:0010564,GO:0010646,GO:0010817,GO:0014070,GO:0016020,GO:…	ko:K04009,ko:K04218,ko:K04221	ko00000,ko00001,ko04030	Belongs to the G-protein coupled receptor 1 family
ethsp_27580	Actinopterygii	CECR5	CECR5	GO:0005575,GO:0005622,GO:0005623,GO:0005737,GO:0005739,GO:0006629,GO:0006644,GO:0006650,GO:0006793,GO:0006796,GO:0008150,GO:0008152,GO:0008610,GO:0008654,GO:0009058,GO:0009987,GO:0019637,GO:0043226,GO:0043227,GO:0043229,GO:0043231,GO:0044237,GO:0044238,GO:0044249,GO:0044255,GO:0044424,GO:0044444,GO:0044464,GO:0045017,GO:0046474,GO:0046486,GO:0071704,GO:0090407,GO:1901576	NA	NA	Cat eye syndrome chromosome region, candidate 5
ethsp_27816	Actinopterygii	CADM1	CADM1	GO:0000902,GO:0001501,GO:0001817,GO:0001819,GO:0001889,GO:0001910,GO:0001912,GO:0002682,GO:0002684,GO:0002697,GO:0002699,GO:0002703,GO:0002705,GO:0002706,GO:0002708,GO:0002715,GO:0002717,GO:0002791,GO:0002793,GO:0003674,GO:0005102,GO:0005488,GO:0005515,GO:0005575,GO:0005622,GO:0005623,GO:0005737,GO:0005886,GO:0005887,GO:0005911,GO:0005912,GO:0005913,GO:0007155,GO:0007156,GO:0007157,GO:0007275,GO:…	ko:K06781	ko00000,ko00001,ko04516	Cell adhesion molecule
ethsp_27845	Actinopterygii	PACSIN3	PACSIN3	GO:0000003,GO:0000212,GO:0000226,GO:0000278,GO:0000280,GO:0000281,GO:0000910,GO:0001505,GO:0003674,GO:0005246,GO:0005488,GO:0005515,GO:0005543,GO:0005575,GO:0005622,GO:0005623,GO:0005737,GO:0005768,GO:0005769,GO:0005829,GO:0005886,GO:0006810,GO:0006836,GO:0006897,GO:0006996,GO:0007009,GO:0007010,GO:0007017,GO:0007049,GO:0007051,GO:0007053,GO:0007112,GO:0007140,GO:0007154,GO:0007267,GO:0007268,GO:…	ko:K20123	ko00000,ko04131	Protein kinase C and casein kinase substrate in neurons
ethsp_28166	Actinopterygii	hdac3	HDAC3	GO:0000003,GO:0000118,GO:0000122,GO:0001525,GO:0001558,GO:0001568,GO:0001889,GO:0001944,GO:0003002,GO:0003006,GO:0003674,GO:0003682,GO:0003712,GO:0003714,GO:0003824,GO:0004407,GO:0005488,GO:0005515,GO:0005575,GO:0005622,GO:0005623,GO:0005634,GO:0005654,GO:0005737,GO:0006139,GO:0006259,GO:0006325,GO:0006342,GO:0006355,GO:0006357,GO:0006464,GO:0006476,GO:0006725,GO:0006807,GO:0006950,GO:0006996,GO:…	ko:K06067,ko:K11404	ko00000,ko00001,ko01000,ko03036	histone deacetylase
ethsp_28477	Vertebrata	TEKT2	TEKT2	GO:0000226,GO:0001539,GO:0003341,GO:0003674,GO:0005198,GO:0005200,GO:0005575,GO:0005622,GO:0005623,GO:0005634,GO:0005929,GO:0006928,GO:0006996,GO:0007010,GO:0007017,GO:0007018,GO:0007020,GO:0008150,GO:0009987,GO:0016043,GO:0022607,GO:0030030,GO:0030031,GO:0030317,GO:0031109,GO:0031514,GO:0034622,GO:0036126,GO:0040011,GO:0042995,GO:0043226,GO:0043227,GO:0043229,GO:0043231,GO:0043933,GO:0044085,GO:…	ko:K18629	ko00000,ko04812	cilium movement involved in cell motility
ethsp_28554	Actinopterygii	GOT2	GOT2	GO:0000003,GO:0003674,GO:0003824,GO:0004069,GO:0005488,GO:0005515,GO:0005543,GO:0005575,GO:0005622,GO:0005623,GO:0005737,GO:0005739,GO:0005740,GO:0005743,GO:0005759,GO:0005886,GO:0005975,GO:0005996,GO:0006006,GO:0006081,GO:0006082,GO:0006094,GO:0006103,GO:0006106,GO:0006107,GO:0006457,GO:0006520,GO:0006531,GO:0006532,GO:0006533,GO:0006536,GO:0006537,GO:0006538,GO:0006575,GO:0006807,GO:0006810,GO:…	ko:K14455	ko00000,ko00001,ko00002,ko01000,ko01007	aspartate aminotransferase
ethsp_28580	Actinopterygii	HENMT1	HENMT1	GO:0000003,GO:0001510,GO:0003006,GO:0003674,GO:0003824,GO:0005575,GO:0005622,GO:0005623,GO:0005634,GO:0005654,GO:0005737,GO:0005829,GO:0006139,GO:0006396,GO:0006725,GO:0006807,GO:0007276,GO:0007281,GO:0007292,GO:0008150,GO:0008152,GO:0008168,GO:0008171,GO:0008173,GO:0009451,GO:0009892,GO:0009987,GO:0009994,GO:0010033,GO:0010467,GO:0010468,GO:0010605,GO:0010608,GO:0010629,GO:0014070,GO:0016070,GO:…	ko:K20798	ko00000,ko01000,ko03036	HEN1 methyltransferase homolog 1 (Arabidopsis)
ethsp_28635	Actinopterygii	CERS2	CERS2	GO:0003674,GO:0003824,GO:0005575,GO:0005622,GO:0005623,GO:0005634,GO:0005635,GO:0005637,GO:0005737,GO:0005783,GO:0005789,GO:0006355,GO:0006357,GO:0006629,GO:0006638,GO:0006639,GO:0006641,GO:0006643,GO:0006665,GO:0006672,GO:0006807,GO:0006950,GO:0006984,GO:0006991,GO:0007154,GO:0007165,GO:0007275,GO:0007399,GO:0007568,GO:0008150,GO:0008152,GO:0008285,GO:0008610,GO:0009058,GO:0009889,GO:0009891,GO:…	ko:K04710	ko00000,ko00001,ko00002,ko01000	Ceramide synthase
ethsp_28646	Actinopterygii	HENMT1	HENMT1	GO:0000003,GO:0001510,GO:0003006,GO:0003674,GO:0003824,GO:0005575,GO:0005622,GO:0005623,GO:0005634,GO:0005654,GO:0005737,GO:0005829,GO:0006139,GO:0006396,GO:0006725,GO:0006807,GO:0007276,GO:0007281,GO:0007292,GO:0008150,GO:0008152,GO:0008168,GO:0008171,GO:0008173,GO:0009451,GO:0009892,GO:0009987,GO:0009994,GO:0010033,GO:0010467,GO:0010468,GO:0010605,GO:0010608,GO:0010629,GO:0014070,GO:0016070,GO:…	ko:K20798	ko00000,ko01000,ko03036	HEN1 methyltransferase homolog 1 (Arabidopsis)
ethsp_28928	Actinopterygii	KRT18	KRT18	GO:0003674,GO:0005488,GO:0005515,GO:0005575,GO:0005622,GO:0005623,GO:0005634,GO:0005730,GO:0005737,GO:0005813,GO:0005815,GO:0005829,GO:0005856,GO:0005882,GO:0006810,GO:0006892,GO:0006893,GO:0006915,GO:0006996,GO:0007010,GO:0007154,GO:0007165,GO:0007166,GO:0007275,GO:0008104,GO:0008150,GO:0008219,GO:0008544,GO:0009653,GO:0009888,GO:0009913,GO:0009987,GO:0010033,GO:0010941,GO:0012501,GO:0015031,GO:…	ko:K07604	ko00000,ko00001,ko04147,ko04812	Keratin, type I cytoskeletal 18-like
ethsp_28947	Actinopterygii	ABRA	ABRA	GO:0000060,GO:0003674,GO:0003779,GO:0005488,GO:0005515,GO:0005575,GO:0005622,GO:0005623,GO:0005737,GO:0005856,GO:0005886,GO:0006355,GO:0006357,GO:0006606,GO:0006810,GO:0006886,GO:0006913,GO:0008092,GO:0008104,GO:0008150,GO:0009889,GO:0009891,GO:0009893,GO:0009966,GO:0009967,GO:0010468,GO:0010556,GO:0010557,GO:0010604,GO:0010628,GO:0010646,GO:0010647,GO:0015031,GO:0015629,GO:0015833,GO:0016020,GO:…	NA	NA	Actin-binding Rho activating protein b
ethsp_29320	Actinopterygii	NAF1	NAF1	GO:0000154,GO:0000454,GO:0000491,GO:0000493,GO:0001522,GO:0003674,GO:0003676,GO:0003723,GO:0005488,GO:0005575,GO:0005622,GO:0005623,GO:0005634,GO:0005732,GO:0005737,GO:0006139,GO:0006364,GO:0006396,GO:0006725,GO:0006807,GO:0008150,GO:0008152,GO:0009451,GO:0009889,GO:0009891,GO:0009892,GO:0009893,GO:0009894,GO:0009895,GO:0009987,GO:0010467,GO:0010468,GO:0010556,GO:0010557,GO:0010604,GO:0010605,GO:…	ko:K14763	ko00000,ko03009	Nuclear assembly factor 1 homolog (S. cerevisiae)
ethsp_29433	Actinopterygii	DPAGT1	DPAGT1	GO:0003674,GO:0003824,GO:0003975,GO:0003976,GO:0005575,GO:0005622,GO:0005623,GO:0005737,GO:0005783,GO:0005789,GO:0006040,GO:0006047,GO:0006066,GO:0006139,GO:0006464,GO:0006486,GO:0006487,GO:0006488,GO:0006489,GO:0006490,GO:0006629,GO:0006644,GO:0006720,GO:0006725,GO:0006793,GO:0006796,GO:0006807,GO:0008150,GO:0008152,GO:0008299,GO:0008610,GO:0008654,GO:0009058,GO:0009059,GO:0009100,GO:0009101,GO:…	ko:K01001	ko00000,ko00001,ko00002,ko01000,ko01003	Dolichyl-phosphate (UDP-N-acetylglucosamine) N-acetylglucosaminephosphotransferase 1 (GlcNAc-1-P transferase)
ethsp_29671	Actinopterygii	ANKRD61	ANKRD61	NA	NA	NA	ankyrin repeat
ethsp_29844	Actinopterygii	FBXO4	FBXO4	GO:0000151,GO:0000209,GO:0000723,GO:0003674,GO:0003824,GO:0004842,GO:0005488,GO:0005515,GO:0005575,GO:0005622,GO:0005623,GO:0005737,GO:0005829,GO:0006139,GO:0006259,GO:0006464,GO:0006508,GO:0006511,GO:0006725,GO:0006807,GO:0006996,GO:0007568,GO:0008150,GO:0008152,GO:0008283,GO:0008285,GO:0009056,GO:0009057,GO:0009314,GO:0009628,GO:0009889,GO:0009891,GO:0009893,GO:0009987,GO:0010212,GO:0010468,GO:…	ko:K10291	ko00000,ko00001,ko04121	F-box protein 4
ethsp_29847	Actinopterygii	ZADH2	ZADH2	GO:0003674,GO:0003824,GO:0005575,GO:0005622,GO:0005623,GO:0005737,GO:0005777,GO:0006082,GO:0006629,GO:0006631,GO:0006690,GO:0006692,GO:0006693,GO:0008150,GO:0008152,GO:0009987,GO:0016491,GO:0016614,GO:0016616,GO:0019752,GO:0032787,GO:0033559,GO:0036132,GO:0042579,GO:0043226,GO:0043227,GO:0043229,GO:0043231,GO:0043436,GO:0044237,GO:0044238,GO:0044255,GO:0044281,GO:0044424,GO:0044444,GO:0044464,GO:…	ko:K07119	ko00000	Zinc binding alcohol dehydrogenase domain containing 2
ethsp_29961	Vertebrata	deptor	DEPTOR	NA	ko:K20402	ko00000,ko00001,ko04131	Domain found in Dishevelled, Egl-10, and Pleckstrin
ethsp_30150	Actinopterygii	RPC4	RPC4	NA	ko:K03026	br01611,ko00000,ko00001,ko00002,ko03021	DNA-directed RNA polymerase III subunit RPC4-like
ethsp_30314	Actinopterygii	cers3	CERS3	NA	ko:K04710	ko00000,ko00001,ko00002,ko01000	Ceramide synthase
ethsp_30425	Actinopterygii	SOX30	SOX30	GO:0000003,GO:0000981,GO:0003674,GO:0003676,GO:0003677,GO:0003700,GO:0005488,GO:0005575,GO:0005622,GO:0005623,GO:0005634,GO:0006355,GO:0006357,GO:0007276,GO:0007283,GO:0008150,GO:0009719,GO:0009725,GO:0009889,GO:0010033,GO:0010468,GO:0010556,GO:0014070,GO:0019219,GO:0019222,GO:0019953,GO:0022414,GO:0031323,GO:0031326,GO:0031960,GO:0032501,GO:0032504,GO:0033993,GO:0042221,GO:0043226,GO:0043227,GO:…	ko:K09271	ko00000,ko03000	Transcription factor
ethsp_30773	Actinopterygii	PLAU	PLAU	GO:0000003,GO:0001525,GO:0001568,GO:0001666,GO:0001678,GO:0001775,GO:0001944,GO:0001952,GO:0002237,GO:0002252,GO:0002263,GO:0002274,GO:0002275,GO:0002283,GO:0002366,GO:0002376,GO:0002443,GO:0002444,GO:0002446,GO:0003674,GO:0003824,GO:0004175,GO:0004252,GO:0005575,GO:0005576,GO:0005615,GO:0005622,GO:0005623,GO:0005737,GO:0005886,GO:0006508,GO:0006807,GO:0006810,GO:0006887,GO:0006928,GO:0006935,GO:…	ko:K01348	ko00000,ko00001,ko00536,ko01000,ko01002	Belongs to the peptidase S1 family
ethsp_30778	Actinopterygii	PINX1	PINX1	GO:0000070,GO:0000228,GO:0000278,GO:0000280,GO:0000723,GO:0000775,GO:0000776,GO:0000777,GO:0000779,GO:0000781,GO:0000784,GO:0000793,GO:0000819,GO:0003674,GO:0003676,GO:0003723,GO:0004857,GO:0005488,GO:0005575,GO:0005622,GO:0005623,GO:0005634,GO:0005694,GO:0005730,GO:0005819,GO:0005856,GO:0006139,GO:0006259,GO:0006278,GO:0006725,GO:0006807,GO:0006996,GO:0007004,GO:0007049,GO:0007059,GO:0007080,GO:…	ko:K11135	ko00000,ko03009,ko03032	telomerase inhibitor 1
ethsp_30779	Actinopterygii	CHGA	CHGA	GO:0001775,GO:0001816,GO:0002026,GO:0002252,GO:0002263,GO:0002274,GO:0002275,GO:0002279,GO:0002366,GO:0002367,GO:0002376,GO:0002440,GO:0002443,GO:0002444,GO:0002448,GO:0002551,GO:0002791,GO:0002792,GO:0003008,GO:0003012,GO:0003013,GO:0003015,GO:0003018,GO:0003674,GO:0005488,GO:0005509,GO:0005575,GO:0005576,GO:0005615,GO:0005622,GO:0005623,GO:0005737,GO:0006810,GO:0006887,GO:0006928,GO:0006935,GO:…	ko:K19990	ko00000,ko04131	Chromogranin A
ethsp_30963	Actinopterygii	BRE	BRE	GO:0000075,GO:0000077,GO:0000151,GO:0000152,GO:0000268,GO:0000726,GO:0003674,GO:0005048,GO:0005102,GO:0005126,GO:0005164,GO:0005488,GO:0005515,GO:0005575,GO:0005622,GO:0005623,GO:0005634,GO:0005654,GO:0005737,GO:0005829,GO:0006139,GO:0006259,GO:0006281,GO:0006282,GO:0006302,GO:0006303,GO:0006464,GO:0006508,GO:0006725,GO:0006807,GO:0006950,GO:0006974,GO:0007154,GO:0007165,GO:0008150,GO:0008152,GO:…	ko:K12173	ko00000,ko00001,ko03036,ko03400,ko04121	Brain and reproductive organ-expressed
ethsp_31079	Actinopterygii	ELK3	ELK3	GO:0000003,GO:0000122,GO:0000976,GO:0000977,GO:0000978,GO:0000981,GO:0000982,GO:0000987,GO:0001012,GO:0001067,GO:0001077,GO:0001228,GO:0001525,GO:0001568,GO:0001944,GO:0002119,GO:0002164,GO:0003674,GO:0003676,GO:0003677,GO:0003690,GO:0003700,GO:0003712,GO:0003714,GO:0005488,GO:0005515,GO:0005575,GO:0005622,GO:0005623,GO:0005634,GO:0005654,GO:0005737,GO:0005739,GO:0006139,GO:0006351,GO:0006355,GO:…	ko:K04375,ko:K04376,ko:K09430	ko00000,ko00001,ko03000	ELK3, ETS-domain protein
ethsp_31104	Actinopterygii	DEDD2	DEDD2	GO:0003674,GO:0003676,GO:0003677,GO:0005198,GO:0005488,GO:0005515,GO:0005575,GO:0005622,GO:0005623,GO:0005634,GO:0005730,GO:0006139,GO:0006355,GO:0006396,GO:0006401,GO:0006725,GO:0006807,GO:0006915,GO:0006921,GO:0007154,GO:0007165,GO:0007166,GO:0008150,GO:0008152,GO:0008219,GO:0008625,GO:0009056,GO:0009057,GO:0009889,GO:0009890,GO:0009892,GO:0009966,GO:0009967,GO:0009987,GO:0010467,GO:0010468,GO:…	NA	NA	death effector domain-containing
ethsp_31163	Vertebrata	CERS5	CERS5	GO:0003674,GO:0003824,GO:0005575,GO:0005622,GO:0005623,GO:0005634,GO:0005635,GO:0005637,GO:0005737,GO:0005783,GO:0005789,GO:0006355,GO:0006357,GO:0006629,GO:0006638,GO:0006639,GO:0006641,GO:0006643,GO:0006665,GO:0006672,GO:0006807,GO:0006950,GO:0006984,GO:0006991,GO:0007154,GO:0007165,GO:0007568,GO:0008150,GO:0008152,GO:0008610,GO:0009058,GO:0009889,GO:0009891,GO:0009892,GO:0009893,GO:0009894,GO:…	ko:K04710	ko00000,ko00001,ko00002,ko01000	sphingosine N-acyltransferase activity
ethsp_31307	Actinopterygii	IUNH	IUNH	NA	NA	NA	Inosine-uridine preferring nucleoside hydrolase-like
ethsp_31355	Actinopterygii	FOS	FOS	GO:0000003,GO:0000302,GO:0000976,GO:0000977,GO:0000978,GO:0000979,GO:0000981,GO:0000982,GO:0000987,GO:0000988,GO:0000989,GO:0001012,GO:0001046,GO:0001047,GO:0001067,GO:0001076,GO:0001077,GO:0001085,GO:0001102,GO:0001190,GO:0001228,GO:0001661,GO:0002237,GO:0002682,GO:0002684,GO:0002761,GO:0002763,GO:0002764,GO:0002768,GO:0003008,GO:0003674,GO:0003676,GO:0003677,GO:0003682,GO:0003690,GO:0003700,GO:…	ko:K04379,ko:K09032	ko00000,ko00001,ko03000,ko04131	V-fos FBJ murine osteosarcoma viral oncogene homolog
ethsp_31463	Actinopterygii	DEDD2	DEDD2	GO:0003674,GO:0003676,GO:0003677,GO:0005198,GO:0005488,GO:0005515,GO:0005575,GO:0005622,GO:0005623,GO:0005634,GO:0005730,GO:0006139,GO:0006355,GO:0006396,GO:0006401,GO:0006725,GO:0006807,GO:0006915,GO:0006921,GO:0007154,GO:0007165,GO:0007166,GO:0008150,GO:0008152,GO:0008219,GO:0008625,GO:0009056,GO:0009057,GO:0009889,GO:0009890,GO:0009892,GO:0009966,GO:0009967,GO:0009987,GO:0010467,GO:0010468,GO:…	NA	NA	death effector domain-containing
ethsp_31714	Actinopterygii	WARS2	WARS2	GO:0001568,GO:0001570,GO:0001944,GO:0003674,GO:0003824,GO:0004812,GO:0004830,GO:0005575,GO:0005622,GO:0005623,GO:0005737,GO:0005739,GO:0005759,GO:0005886,GO:0006082,GO:0006139,GO:0006399,GO:0006412,GO:0006418,GO:0006436,GO:0006518,GO:0006520,GO:0006725,GO:0006807,GO:0007275,GO:0008150,GO:0008152,GO:0009058,GO:0009059,GO:0009653,GO:0009987,GO:0010467,GO:0016020,GO:0016070,GO:0016874,GO:0016875,GO:…	ko:K01867	ko00000,ko00001,ko00002,ko01000,ko01007,ko03016	Tryptophanyl tRNA synthetase 2, mitochondrial
ethsp_32089	Actinopterygii	ACKR4	ACKR4	GO:0001637,GO:0001653,GO:0002376,GO:0003674,GO:0004888,GO:0004896,GO:0004930,GO:0004950,GO:0005575,GO:0005623,GO:0005886,GO:0005887,GO:0006935,GO:0006955,GO:0007154,GO:0007165,GO:0007166,GO:0007186,GO:0008150,GO:0008528,GO:0009605,GO:0009987,GO:0010033,GO:0016020,GO:0016021,GO:0019221,GO:0023052,GO:0031224,GO:0031226,GO:0034097,GO:0038023,GO:0040011,GO:0042221,GO:0042330,GO:0044425,GO:0044459,GO:…	ko:K04186	ko00000,ko04030,ko04050	Atypical chemokine receptor
ethsp_32272	Actinopterygii	DNASE2	DNASE2	NA	ko:K01158	ko00000,ko00001,ko01000	Deoxyribonuclease II
ethsp_32332	Actinopterygii	AS3MT	AS3MT	NA	ko:K07755	ko00000,ko01000	Zgc 153372
ethsp_33603	Actinopterygii	ATPAF1	ATPAF1	GO:0005575,GO:0005622,GO:0005623,GO:0005737,GO:0005739,GO:0006996,GO:0007005,GO:0008150,GO:0009987,GO:0016043,GO:0022607,GO:0033615,GO:0034622,GO:0043226,GO:0043227,GO:0043229,GO:0043231,GO:0043461,GO:0043933,GO:0044085,GO:0044424,GO:0044444,GO:0044464,GO:0065003,GO:0070071,GO:0071840	ko:K07555	ko00000,ko03029	ATP synthase mitochondrial F1 complex assembly factor
ethsp_33663	Actinopterygii	SFRP2	SFRP2	NA	ko:K02176	ko00000,ko00001	Secreted frizzled-related protein 2-like
ethsp_33756	Actinopterygii	CXorf21	CXORF21	NA	NA	NA	Chromosome X open reading frame 21
ethsp_33854	Actinopterygii	PPCS	PPCS	GO:0000003,GO:0000902,GO:0000904,GO:0001667,GO:0002009,GO:0002064,GO:0002065,GO:0002066,GO:0002165,GO:0003006,GO:0003674,GO:0003824,GO:0004632,GO:0005575,GO:0005622,GO:0005623,GO:0005737,GO:0005829,GO:0006139,GO:0006163,GO:0006164,GO:0006725,GO:0006732,GO:0006753,GO:0006793,GO:0006796,GO:0006807,GO:0006810,GO:0006928,GO:0006996,GO:0007010,GO:0007275,GO:0007276,GO:0007281,GO:0007292,GO:0007293,GO:…	ko:K01922	ko00000,ko00001,ko00002,ko01000	Phosphopantothenoylcysteine synthetase
ethsp_34178	Actinopterygii	CHN1	CHN1	GO:0000902,GO:0000904,GO:0001565,GO:0001654,GO:0001932,GO:0002009,GO:0002165,GO:0003674,GO:0005096,GO:0005575,GO:0005622,GO:0005623,GO:0005737,GO:0005938,GO:0006928,GO:0006935,GO:0007154,GO:0007155,GO:0007165,GO:0007166,GO:0007167,GO:0007169,GO:0007275,GO:0007399,GO:0007409,GO:0007411,GO:0007423,GO:0007444,GO:0007478,GO:0007480,GO:0007552,GO:0007560,GO:0008045,GO:0008047,GO:0008104,GO:0008150,GO:…	ko:K20630	ko00000,ko04131	Chimerin (chimaerin) 1
ethsp_34394	Actinopterygii	DNASE2	DNASE2	NA	ko:K01158	ko00000,ko00001,ko01000	Deoxyribonuclease II
ethsp_34660	Actinopterygii	OLFR	OLFR	NA	ko:K04257	ko00000,ko00001,ko04030	olfactory receptor
ethsp_34786	Actinopterygii	HOXA1	HOXA1	GO:0000902,GO:0000904,GO:0000981,GO:0001067,GO:0001101,GO:0001228,GO:0001501,GO:0001568,GO:0001709,GO:0001944,GO:0003002,GO:0003008,GO:0003674,GO:0003676,GO:0003677,GO:0003700,GO:0005488,GO:0005515,GO:0005575,GO:0005622,GO:0005623,GO:0005634,GO:0005654,GO:0005737,GO:0006139,GO:0006351,GO:0006355,GO:0006357,GO:0006366,GO:0006725,GO:0006807,GO:0006928,GO:0006935,GO:0007155,GO:0007275,GO:0007389,GO:…	ko:K09301	ko00000,ko03000	homeobox protein
ethsp_35003	Actinopterygii	MTG1	MTG1	GO:0000313,GO:0003674,GO:0003824,GO:0003924,GO:0005575,GO:0005622,GO:0005623,GO:0005737,GO:0005739,GO:0005740,GO:0005743,GO:0005759,GO:0005761,GO:0005840,GO:0006417,GO:0008150,GO:0009889,GO:0010468,GO:0010556,GO:0010608,GO:0016020,GO:0016462,GO:0016787,GO:0016817,GO:0016818,GO:0017111,GO:0019222,GO:0019866,GO:0022613,GO:0031090,GO:0031323,GO:0031326,GO:0031966,GO:0031967,GO:0031974,GO:0031975,GO:…	ko:K19828	ko00000,ko03009,ko03029	Plays a role in the regulation of the mitochondrial ribosome assembly and of translational activity. Displays mitochondrial GTPase activity
ethsp_35463	Actinopterygii	NAPG	NAPG	GO:0000149,GO:0001505,GO:0003002,GO:0003674,GO:0005483,GO:0005488,GO:0005515,GO:0005575,GO:0005622,GO:0005623,GO:0005737,GO:0005739,GO:0005773,GO:0005774,GO:0006810,GO:0006836,GO:0006886,GO:0006887,GO:0006891,GO:0007154,GO:0007267,GO:0007268,GO:0007269,GO:0007275,GO:0007389,GO:0007444,GO:0007447,GO:0007450,GO:0008104,GO:0008150,GO:0009888,GO:0009953,GO:0009987,GO:0015031,GO:0015833,GO:0016020,GO:…	ko:K21198	ko00000,ko04131	N-ethylmaleimide-sensitive factor attachment protein, gamma
ethsp_35573	Actinopterygii	FAM210B	FAM210B	GO:0002682,GO:0002684,GO:0005575,GO:0005622,GO:0005623,GO:0005737,GO:0005739,GO:0005740,GO:0005741,GO:0008150,GO:0009719,GO:0009725,GO:0009987,GO:0010033,GO:0014070,GO:0016020,GO:0019867,GO:0031090,GO:0031224,GO:0031966,GO:0031967,GO:0031968,GO:0031975,GO:0032355,GO:0032870,GO:0033993,GO:0042221,GO:0043226,GO:0043227,GO:0043229,GO:0043231,GO:0044422,GO:0044424,GO:0044425,GO:0044429,GO:0044444,GO:…	NA	NA	Family with sequence similarity 210 member B
ethsp_35762	Actinopterygii	OR52D1	OR52D1	GO:0003008,GO:0003674,GO:0004888,GO:0004984,GO:0005575,GO:0005623,GO:0005886,GO:0007154,GO:0007165,GO:0007600,GO:0007606,GO:0007608,GO:0008150,GO:0009593,GO:0009987,GO:0016020,GO:0016021,GO:0023052,GO:0031224,GO:0032501,GO:0038023,GO:0042221,GO:0044425,GO:0044464,GO:0050789,GO:0050794,GO:0050877,GO:0050896,GO:0050906,GO:0050907,GO:0050911,GO:0051606,GO:0051716,GO:0060089,GO:0065007,GO:0071944	ko:K04257	ko00000,ko00001,ko04030	Odorant receptor, family F, subfamily 115, member 15
ethsp_35855	Actinopterygii	fyttd1	FYTTD1	NA	NA	NA	Forty-two-three domain containing 1
ethsp_35870	Actinopterygii	GPR17	GPR17	NA	ko:K08404	ko00000,ko04030	Si dkey-96n2.3
ethsp_36028	Eukaryota	LTB4R	LTB4R	NA	ko:K04296,ko:K05050	ko00000,ko00001,ko04030,ko04050,ko04090	G-protein coupled receptor activity
ethsp_36112	Actinopterygii	SPSB2	SPSB2	NA	ko:K10343,ko:K10344	ko00000,ko04121	splA ryanodine receptor domain and SOCS box containing 2
ethsp_36314	Actinopterygii	IGFBP3	IGFBP3	GO:0000003,GO:0000228,GO:0000785,GO:0000790,GO:0000792,GO:0001503,GO:0001558,GO:0001649,GO:0001666,GO:0001932,GO:0001933,GO:0001934,GO:0001968,GO:0002237,GO:0003674,GO:0005488,GO:0005515,GO:0005520,GO:0005575,GO:0005576,GO:0005615,GO:0005622,GO:0005623,GO:0005634,GO:0005694,GO:0005720,GO:0005737,GO:0005783,GO:0005788,GO:0006109,GO:0006464,GO:0006468,GO:0006793,GO:0006796,GO:0006807,GO:0006950,GO:…	ko:K10138	ko00000,ko00001,ko04147	Insulin-like growth factor-binding protein
ethsp_36644	Actinopterygii	LPAR5B	LPAR5B	NA	ko:K04273,ko:K04275	ko00000,ko00001,ko04030	Lysophosphatidic acid receptor
ethsp_36964	Actinopterygii	ATP1B2	ATP1B2	GO:0001671,GO:0002028,GO:0002376,GO:0003674,GO:0003824,GO:0005215,GO:0005391,GO:0005488,GO:0005515,GO:0005575,GO:0005622,GO:0005623,GO:0005737,GO:0005886,GO:0005887,GO:0005890,GO:0006810,GO:0006811,GO:0006812,GO:0006813,GO:0006814,GO:0006873,GO:0006875,GO:0006883,GO:0006928,GO:0007154,GO:0008016,GO:0008047,GO:0008150,GO:0008324,GO:0008556,GO:0009987,GO:0010107,GO:0010248,GO:0010644,GO:0010765,GO:…	ko:K01540	ko00000,ko00001,ko04090	This is the non-catalytic component of the active enzyme, which catalyzes the hydrolysis of ATP coupled with the exchange of Na( ) and K( ) ions across the plasma membrane
ethsp_37051	Actinopterygii	CCSAP	CCSAP	GO:0000226,GO:0000235,GO:0003341,GO:0003352,GO:0003356,GO:0003674,GO:0005488,GO:0005515,GO:0005575,GO:0005622,GO:0005623,GO:0005737,GO:0005813,GO:0005814,GO:0005815,GO:0005818,GO:0005819,GO:0005856,GO:0005874,GO:0005876,GO:0005881,GO:0005929,GO:0005930,GO:0006928,GO:0006996,GO:0007010,GO:0007017,GO:0007018,GO:0007019,GO:0007088,GO:0007275,GO:0007346,GO:0007368,GO:0007389,GO:0007399,GO:0007417,GO:…	ko:K16454	ko00000,ko03036	Centriole, cilia and spindle-associated
ethsp_37671	Actinopterygii	TPSAB1	TPSAB1	NA	NA	NA	Tryptase-2-like
ethsp_37701	Actinopterygii	shld3	SHLD3	GO:0000018,GO:0002637,GO:0002639,GO:0002682,GO:0002684,GO:0002694,GO:0002696,GO:0002697,GO:0002699,GO:0002700,GO:0002702,GO:0002703,GO:0002705,GO:0002706,GO:0002708,GO:0002712,GO:0002714,GO:0002819,GO:0002821,GO:0002822,GO:0002824,GO:0002889,GO:0002891,GO:0005575,GO:0005622,GO:0005623,GO:0005694,GO:0006282,GO:0008150,GO:0009892,GO:0009893,GO:0010569,GO:0010604,GO:0010605,GO:0019219,GO:0019222,GO:…	NA	NA	Zgc 101664
ethsp_37958	Actinopterygii	SRD5A1	SRD5A1	GO:0000003,GO:0000166,GO:0001501,GO:0001505,GO:0001655,GO:0001889,GO:0003006,GO:0003674,GO:0003824,GO:0003865,GO:0005488,GO:0005575,GO:0005622,GO:0005623,GO:0005737,GO:0005783,GO:0005789,GO:0006091,GO:0006629,GO:0006694,GO:0006702,GO:0006720,GO:0006721,GO:0006725,GO:0006807,GO:0006950,GO:0007154,GO:0007275,GO:0007399,GO:0007417,GO:0007420,GO:0007530,GO:0007548,GO:0007610,GO:0007622,GO:0007623,GO:…	ko:K12343,ko:K12344,ko:K14570	ko00000,ko00001,ko01000,ko03009	Steroid-5-alpha-reductase, alpha polypeptide 1 (3-oxo-5 alpha-steroid delta 4-dehydrogenase alpha 1)
ethsp_38083	Actinopterygii	ELOVL4	ELOVL4	NA	ko:K10249	ko00000,ko00001,ko00002,ko01000,ko01004	Elongation of very long chain fatty acids protein
ethsp_38113	Actinopterygii	SBSPON	SBSPON	NA	NA	NA	Somatomedin B and thrombospondin, type 1 domain containing
ethsp_38132	Actinopterygii	C1orf74	C1ORF74	NA	NA	NA	Chromosome 1 open reading frame 74
ethsp_38363	Actinopterygii	ITM2C	ITM2C	GO:0000166,GO:0000323,GO:0001540,GO:0003674,GO:0005488,GO:0005524,GO:0005575,GO:0005576,GO:0005615,GO:0005622,GO:0005623,GO:0005737,GO:0005764,GO:0005773,GO:0005794,GO:0005886,GO:0007275,GO:0007399,GO:0008144,GO:0008150,GO:0009889,GO:0009890,GO:0009892,GO:0009966,GO:0009967,GO:0009987,GO:0010556,GO:0010558,GO:0010559,GO:0010561,GO:0010605,GO:0010646,GO:0010647,GO:0010721,GO:0010941,GO:0010942,GO:…	ko:K18264,ko:K18265	ko00000,ko04147	integral membrane protein
ethsp_38368	Actinopterygii	TNF	TNF	NA	ko:K03156,ko:K04389,ko:K05468,ko:K05478	ko00000,ko00001,ko00536,ko04052,ko04090,ko04147	Tumour necrosis factor family.
ethsp_38511	Actinopterygii	MRRF	MRRF	GO:0003674,GO:0005488,GO:0005575,GO:0005622,GO:0005623,GO:0005737,GO:0005739,GO:0005759,GO:0006412,GO:0006415,GO:0006518,GO:0006807,GO:0006996,GO:0008150,GO:0008152,GO:0009058,GO:0009059,GO:0009987,GO:0010467,GO:0016043,GO:0019538,GO:0022411,GO:0031974,GO:0032543,GO:0032790,GO:0032984,GO:0032988,GO:0034641,GO:0034645,GO:0043021,GO:0043023,GO:0043043,GO:0043170,GO:0043226,GO:0043227,GO:0043229,GO:…	ko:K02838	ko00000,ko03012	Mitochondrial ribosome recycling factor
ethsp_39052	Actinopterygii	PRSS2	PRSS2	GO:0000323,GO:0001558,GO:0001667,GO:0001775,GO:0002252,GO:0002263,GO:0002274,GO:0002275,GO:0002283,GO:0002366,GO:0002376,GO:0002443,GO:0002444,GO:0002446,GO:0003674,GO:0003824,GO:0004175,GO:0004222,GO:0004252,GO:0005488,GO:0005509,GO:0005515,GO:0005575,GO:0005576,GO:0005615,GO:0005622,GO:0005623,GO:0005737,GO:0005764,GO:0005766,GO:0005773,GO:0005775,GO:0006508,GO:0006725,GO:0006766,GO:0006767,GO:…	ko:K01312,ko:K01324	ko00000,ko00001,ko01000,ko01002,ko04147	Belongs to the peptidase S1 family
ethsp_39249	Vertebrata	CD209	CD209	NA	ko:K06563,ko:K06794,ko:K06795,ko:K10060,ko:K17513,ko:K22244	ko00000,ko00001,ko00535,ko00536,ko04090,ko04091,ko04131,ko04516	plasmacytoid dendritic cell antigen processing and presentation
ethsp_39591	Vertebrata	MOG	MOG	GO:0001101,GO:0005575,GO:0005623,GO:0005886,GO:0007275,GO:0007399,GO:0007417,GO:0007568,GO:0007584,GO:0008150,GO:0009605,GO:0009986,GO:0009991,GO:0010033,GO:0010243,GO:0014070,GO:0016020,GO:0031667,GO:0032501,GO:0032502,GO:0033273,GO:0033993,GO:0042221,GO:0042493,GO:0043209,GO:0044425,GO:0044464,GO:0045121,GO:0048731,GO:0048856,GO:0050896,GO:0051593,GO:0071944,GO:0098589,GO:0098805,GO:0098857,GO:…	ko:K06712,ko:K17270	ko00000,ko04090,ko04147	Minor component of the myelin sheath. May be involved in completion and or maintenance of the myelin sheath and in cell- cell communication
ethsp_39813	Actinopterygii	TRIM16	TRIM16	NA	ko:K12006	ko00000,ko04121	Zgc 195001
ethsp_39899	Actinopterygii	si:ch211-256a21.4	SI:CH211-256A21.4	NA	NA	NA	NA
ethsp_40167	Actinopterygii	MXD1	MXD1	GO:0000122,GO:0000228,GO:0000785,GO:0000790,GO:0000976,GO:0000977,GO:0000978,GO:0000981,GO:0000982,GO:0000987,GO:0001012,GO:0001067,GO:0001078,GO:0001227,GO:0003674,GO:0003676,GO:0003677,GO:0003690,GO:0003700,GO:0003712,GO:0003714,GO:0005488,GO:0005575,GO:0005622,GO:0005623,GO:0005634,GO:0005654,GO:0005694,GO:0005737,GO:0005739,GO:0005829,GO:0006355,GO:0006357,GO:0007275,GO:0008150,GO:0008283,GO:…	ko:K09114	ko00000,ko03000	Max dimerization protein
ethsp_40171	Actinopterygii	cd83	CD83	NA	ko:K06510	ko00000,ko04090	Si ch211-149p10.2
ethsp_40178	Actinopterygii	ARPIN	ARPIN	GO:0005575,GO:0005623,GO:0008064,GO:0008150,GO:0009987,GO:0010639,GO:0016043,GO:0022603,GO:0022604,GO:0030027,GO:0030334,GO:0030336,GO:0030832,GO:0030833,GO:0031252,GO:0031344,GO:0031345,GO:0032271,GO:0032535,GO:0032879,GO:0032956,GO:0032970,GO:0033043,GO:0033058,GO:0040011,GO:0040012,GO:0040013,GO:0042995,GO:0043254,GO:0044087,GO:0044464,GO:0048519,GO:0048523,GO:0050789,GO:0050793,GO:0050794,GO:…	NA	NA	Actin-related protein 2 3 complex inhibitor
ethsp_40351	Actinopterygii	NUDT16	NUDT16	GO:0000166,GO:0000287,GO:0001882,GO:0001883,GO:0003674,GO:0003676,GO:0003723,GO:0003729,GO:0003824,GO:0005488,GO:0005515,GO:0005525,GO:0005575,GO:0005622,GO:0005623,GO:0005634,GO:0005730,GO:0005737,GO:0006139,GO:0006163,GO:0006195,GO:0006282,GO:0006382,GO:0006401,GO:0006402,GO:0006508,GO:0006725,GO:0006753,GO:0006793,GO:0006796,GO:0006807,GO:0006996,GO:0008150,GO:0008152,GO:0008233,GO:0008235,GO:…	ko:K16855	ko00000,ko00001,ko01000,ko03019	U8 snoRNA-decapping enzyme-like
ethsp_41049	Vertebrata	C1orf232	C1ORF232	NA	NA	NA	Testis development-related protein-like
ethsp_41285	Actinopterygii	TSPAN13	TSPAN13	GO:0003674,GO:0005246,GO:0005575,GO:0005623,GO:0005886,GO:0005887,GO:0007154,GO:0007165,GO:0007166,GO:0008150,GO:0009987,GO:0010959,GO:0016020,GO:0016021,GO:0016247,GO:0023052,GO:0031224,GO:0031226,GO:0032879,GO:0034762,GO:0034765,GO:0043269,GO:0044425,GO:0044459,GO:0044464,GO:0050789,GO:0050794,GO:0050896,GO:0051049,GO:0051716,GO:0051924,GO:0065007,GO:0065009,GO:0071944,GO:0098772,GO:0099106,GO:…	ko:K17356	ko00000	Belongs to the tetraspanin (TM4SF) family
ethsp_41320	Actinopterygii	ms4a12	MS4A12	NA	ko:K22190	ko00000,ko02000	Transmembrane protein 176
ethsp_41467	Vertebrata	LYZ	LYZ	GO:0000270,GO:0003674,GO:0003796,GO:0003824,GO:0004553,GO:0004563,GO:0005488,GO:0005515,GO:0005575,GO:0005576,GO:0005615,GO:0005622,GO:0005623,GO:0005737,GO:0005783,GO:0005975,GO:0006022,GO:0006026,GO:0006027,GO:0006807,GO:0006950,GO:0006952,GO:0008150,GO:0008152,GO:0009056,GO:0009057,GO:0009253,GO:0009605,GO:0009607,GO:0009617,GO:0009987,GO:0012505,GO:0015929,GO:0016052,GO:0016231,GO:0016787,GO:…	ko:K13915	ko00000,ko00001,ko01000,ko04147	those in tissues and body fluids are associated with the monocyte- macrophage system and enhance the activity of immunoagents
ethsp_41625	Actinopterygii	MTHFS	MTHFS	GO:0000166,GO:0003674,GO:0003824,GO:0005488,GO:0005524,GO:0005542,GO:0005575,GO:0005622,GO:0005623,GO:0005737,GO:0005739,GO:0005759,GO:0005829,GO:0006082,GO:0006520,GO:0006536,GO:0006575,GO:0006725,GO:0006730,GO:0006732,GO:0006760,GO:0006766,GO:0006767,GO:0006807,GO:0008144,GO:0008150,GO:0008152,GO:0009056,GO:0009058,GO:0009064,GO:0009108,GO:0009109,GO:0009111,GO:0009396,GO:0009397,GO:0009987,GO:…	ko:K01934	ko00000,ko00001,ko01000	5-formyltetrahydrofolate cyclo-ligase
ethsp_41877	Actinopterygii	DUSP22	DUSP22	GO:0000122,GO:0000188,GO:0001932,GO:0001933,GO:0001934,GO:0002682,GO:0002683,GO:0002694,GO:0002695,GO:0002697,GO:0002698,GO:0002703,GO:0002704,GO:0002706,GO:0002707,GO:0002709,GO:0002710,GO:0002819,GO:0002820,GO:0002822,GO:0002823,GO:0003674,GO:0003824,GO:0004721,GO:0004725,GO:0006355,GO:0006357,GO:0006464,GO:0006469,GO:0006470,GO:0006793,GO:0006796,GO:0006807,GO:0006915,GO:0007154,GO:0007162,GO:…	ko:K04459,ko:K14165	ko00000,ko00001,ko01000,ko01009	Belongs to the protein-tyrosine phosphatase family. Non-receptor class dual specificity subfamily
ethsp_42330	Actinopterygii	gltp	GLTP	NA	ko:K08051	ko00000,ko04131	Glycolipid transfer protein
ethsp_42705	Actinopterygii	CRYGD	CRYGD	NA	NA	NA	Belongs to the beta gamma-crystallin family
ethsp_42955	Actinopterygii	PEMT	PEMT	GO:0001101,GO:0003674,GO:0003824,GO:0004608,GO:0005488,GO:0005543,GO:0005575,GO:0005622,GO:0005623,GO:0005737,GO:0005739,GO:0005740,GO:0005783,GO:0005789,GO:0005886,GO:0005903,GO:0006082,GO:0006139,GO:0006520,GO:0006575,GO:0006629,GO:0006643,GO:0006644,GO:0006650,GO:0006656,GO:0006665,GO:0006684,GO:0006686,GO:0006725,GO:0006732,GO:0006790,GO:0006793,GO:0006796,GO:0006807,GO:0007584,GO:0008150,GO:…	ko:K00551	ko00000,ko00001,ko00002,ko01000	Catalyzes the three sequential steps of the methylation pathway of phosphatidylcholine biosynthesis, the SAM-dependent methylation of phosphatidylethanolamine (PE) to phosphatidylmonomethylethanolamine (PMME), PMME to phosphatidyldimethylethanolamine (PDME), and PDME to phosphatidylcholine (PC)
ethsp_43847	Actinopterygii	UCN	UCN	GO:0000003,GO:0001558,GO:0001664,GO:0001817,GO:0001819,GO:0001932,GO:0001934,GO:0001964,GO:0002791,GO:0002793,GO:0003008,GO:0003013,GO:0003018,GO:0003674,GO:0004857,GO:0005102,GO:0005179,GO:0005184,GO:0005488,GO:0005515,GO:0005575,GO:0005576,GO:0005623,GO:0006091,GO:0006275,GO:0006355,GO:0006357,GO:0006417,GO:0006810,GO:0006937,GO:0006942,GO:0006950,GO:0006952,GO:0006954,GO:0006979,GO:0007154,GO:…	ko:K05256	ko00000,ko00001	Urotensin 1
ethsp_44618	Actinopterygii	RPL34	RPL34	GO:0000184,GO:0000956,GO:0002181,GO:0003674,GO:0003676,GO:0003723,GO:0003735,GO:0005198,GO:0005488,GO:0005515,GO:0005575,GO:0005622,GO:0005623,GO:0005737,GO:0005829,GO:0005840,GO:0006139,GO:0006401,GO:0006402,GO:0006412,GO:0006413,GO:0006518,GO:0006605,GO:0006612,GO:0006613,GO:0006614,GO:0006725,GO:0006807,GO:0006810,GO:0006886,GO:0008092,GO:0008104,GO:0008150,GO:0008152,GO:0009056,GO:0009057,GO:…	ko:K02915	br01610,ko00000,ko00001,ko00002,ko03011	ribosomal protein L34
ethsp_45066	Actinopterygii	PVALB	PVALB	GO:0003674,GO:0005488,GO:0005509,GO:0005515,GO:0005575,GO:0005622,GO:0005623,GO:0005634,GO:0005737,GO:0006873,GO:0006874,GO:0006875,GO:0008150,GO:0009987,GO:0019725,GO:0030003,GO:0030424,GO:0032991,GO:0033267,GO:0036477,GO:0042592,GO:0042802,GO:0042803,GO:0042995,GO:0043005,GO:0043025,GO:0043167,GO:0043169,GO:0043195,GO:0043226,GO:0043227,GO:0043229,GO:0043231,GO:0043679,GO:0044297,GO:0044306,GO:…	NA	NA	Belongs to the parvalbumin family
ethsp_45380	Actinopterygii	CCL8	CCL8	GO:0000165,GO:0001664,GO:0001763,GO:0001817,GO:0001819,GO:0001906,GO:0001932,GO:0001934,GO:0001936,GO:0001938,GO:0002009,GO:0002376,GO:0002544,GO:0002548,GO:0002551,GO:0002682,GO:0002684,GO:0002685,GO:0002687,GO:0002688,GO:0002690,GO:0003008,GO:0003013,GO:0003018,GO:0003674,GO:0003824,GO:0004672,GO:0005102,GO:0005125,GO:0005126,GO:0005488,GO:0005515,GO:0005575,GO:0005576,GO:0005615,GO:0006464,GO:…	ko:K12964,ko:K16596,ko:K16597,ko:K21092,ko:K21094,ko:K21097	ko00000,ko00001,ko04052	C-C motif chemokine
ethsp_45489	Actinopterygii	COA4	COA4	GO:0005575,GO:0005622,GO:0005623,GO:0005737,GO:0005739,GO:0005740,GO:0005758,GO:0006996,GO:0007005,GO:0008150,GO:0008535,GO:0009987,GO:0016043,GO:0017004,GO:0022607,GO:0031967,GO:0031970,GO:0031974,GO:0031975,GO:0033108,GO:0033617,GO:0034622,GO:0043226,GO:0043227,GO:0043229,GO:0043231,GO:0043233,GO:0043933,GO:0044085,GO:0044422,GO:0044424,GO:0044429,GO:0044444,GO:0044446,GO:0044464,GO:0065003,GO:…	ko:K18177	ko00000,ko00001,ko03029	Cytochrome c oxidase assembly factor 4 homolog
perfla_1171	Actinopterygii	RTTN	RTTN	GO:0000226,GO:0005575,GO:0005622,GO:0005623,GO:0005737,GO:0005814,GO:0005815,GO:0005856,GO:0005929,GO:0006996,GO:0007010,GO:0007017,GO:0007049,GO:0007098,GO:0007099,GO:0007275,GO:0007368,GO:0007389,GO:0008150,GO:0009799,GO:0009855,GO:0009987,GO:0010457,GO:0015630,GO:0016020,GO:0016021,GO:0016043,GO:0022402,GO:0022607,GO:0030030,GO:0031023,GO:0031224,GO:0032053,GO:0032501,GO:0032502,GO:0036064,GO:…	ko:K16484	ko00000,ko03036	Rotatin, an armadillo repeat protein, centriole functioning
perfla_1361	Eukaryota	macf1b	MACF1B	NA	ko:K06580,ko:K10382,ko:K19827	ko00000,ko02000,ko04090,ko04812	cytoskeletal protein binding
perfla_1593	Actinopterygii	OTOF	OTOF	GO:0001505,GO:0003008,GO:0003674,GO:0005488,GO:0005509,GO:0005575,GO:0005622,GO:0005623,GO:0005737,GO:0005783,GO:0005789,GO:0005829,GO:0005886,GO:0006810,GO:0006836,GO:0006887,GO:0007154,GO:0007267,GO:0007268,GO:0007269,GO:0007275,GO:0007423,GO:0007600,GO:0007605,GO:0008021,GO:0008150,GO:0009605,GO:0009612,GO:0009628,GO:0009987,GO:0010996,GO:0012505,GO:0012506,GO:0016020,GO:0016021,GO:0016043,GO:…	ko:K19949,ko:K22127	ko00000,ko04131	Otoferlin
perfla_2326	Actinopterygii	ARHGAP23	ARHGAP23	GO:0002009,GO:0002165,GO:0003674,GO:0005096,GO:0005488,GO:0005515,GO:0005575,GO:0005622,GO:0005623,GO:0005737,GO:0005829,GO:0007154,GO:0007165,GO:0007264,GO:0007265,GO:0007266,GO:0007275,GO:0007444,GO:0007478,GO:0007480,GO:0007552,GO:0007560,GO:0008047,GO:0008104,GO:0008150,GO:0009653,GO:0009791,GO:0009886,GO:0009887,GO:0009888,GO:0009966,GO:0009987,GO:0010470,GO:0010646,GO:0022603,GO:0023051,GO:…	ko:K20315	ko00000,ko04131	Rho GTPase activating protein
perfla_2524	Actinopterygii	C5	C5	GO:0000187,GO:0001664,GO:0001701,GO:0001817,GO:0001819,GO:0001932,GO:0001934,GO:0002376,GO:0002523,GO:0002673,GO:0002682,GO:0002683,GO:0002685,GO:0002686,GO:0002688,GO:0002689,GO:0002697,GO:0002791,GO:0002793,GO:0002920,GO:0003674,GO:0005102,GO:0005125,GO:0005126,GO:0005488,GO:0005515,GO:0005575,GO:0005576,GO:0005579,GO:0005615,GO:0005623,GO:0005886,GO:0005887,GO:0006873,GO:0006874,GO:0006875,GO:…	ko:K03989,ko:K03990,ko:K03994,ko:K06530	ko00000,ko00001,ko04090,ko04131,ko04147,ko04516	complement
perfla_2802	Actinopterygii	ERCC6L2	ERCC6L2	GO:0000302,GO:0003674,GO:0005488,GO:0005515,GO:0005575,GO:0005622,GO:0005623,GO:0005634,GO:0005654,GO:0005737,GO:0005739,GO:0005815,GO:0005829,GO:0005856,GO:0006139,GO:0006259,GO:0006281,GO:0006725,GO:0006807,GO:0006950,GO:0006974,GO:0006979,GO:0008150,GO:0008152,GO:0009987,GO:0015630,GO:0019899,GO:0019900,GO:0019901,GO:0031974,GO:0031981,GO:0032991,GO:0033554,GO:0034599,GO:0034614,GO:0034641,GO:…	ko:K20098	ko00000,ko01000,ko03400	Excision repair cross-complementation group 6-like 2
perfla_2898	Actinopterygii	C3	C3	GO:0000323,GO:0001664,GO:0001775,GO:0001796,GO:0001798,GO:0001817,GO:0001819,GO:0001932,GO:0001934,GO:0001969,GO:0001970,GO:0002250,GO:0002252,GO:0002253,GO:0002263,GO:0002274,GO:0002275,GO:0002283,GO:0002366,GO:0002376,GO:0002443,GO:0002444,GO:0002446,GO:0002449,GO:0002455,GO:0002460,GO:0002507,GO:0002520,GO:0002673,GO:0002675,GO:0002682,GO:0002684,GO:0002697,GO:0002699,GO:0002703,GO:0002705,GO:…	ko:K03989,ko:K03990,ko:K06530	ko00000,ko00001,ko04090,ko04131,ko04147,ko04516	complement
perfla_3606	Actinopterygii	rsf1	RSF1	NA	ko:K11657	ko00000,ko03036	Remodeling and spacing factor
perfla_3850	Actinopterygii	CNTNAP3	CNTNAP3	GO:0001505,GO:0001700,GO:0002009,GO:0003007,GO:0003008,GO:0003013,GO:0003015,GO:0005575,GO:0005623,GO:0005886,GO:0005887,GO:0005911,GO:0005918,GO:0005919,GO:0006810,GO:0006836,GO:0006887,GO:0006903,GO:0006904,GO:0007043,GO:0007154,GO:0007155,GO:0007163,GO:0007267,GO:0007268,GO:0007269,GO:0007272,GO:0007275,GO:0007391,GO:0007399,GO:0007416,GO:0007424,GO:0007507,GO:0008037,GO:0008038,GO:0008039,GO:…	ko:K07379,ko:K07380	ko00000,ko00001	Contactin-associated protein-like
perfla_4244	Vertebrata	map2	MAP2	GO:0000226,GO:0000902,GO:0000904,GO:0001654,GO:0001745,GO:0001751,GO:0001754,GO:0003674,GO:0005488,GO:0005515,GO:0005575,GO:0005622,GO:0005623,GO:0005856,GO:0005875,GO:0006996,GO:0007010,GO:0007017,GO:0007275,GO:0007399,GO:0007423,GO:0008017,GO:0008092,GO:0008150,GO:0008594,GO:0009653,GO:0009887,GO:0009987,GO:0010941,GO:0015630,GO:0015631,GO:0016043,GO:0022008,GO:0030030,GO:0030154,GO:0030182,GO:…	ko:K04380,ko:K10430,ko:K10431	ko00000,ko00001,ko01009,ko04131,ko04812	Microtubule-associated protein 2
perfla_4767	Actinopterygii	CDHR2	CDHR2	GO:0001558,GO:0003674,GO:0005488,GO:0005515,GO:0005575,GO:0005623,GO:0005886,GO:0005887,GO:0005902,GO:0005903,GO:0007155,GO:0008150,GO:0009888,GO:0009987,GO:0016020,GO:0016021,GO:0016043,GO:0016324,GO:0022607,GO:0022610,GO:0030154,GO:0030308,GO:0030855,GO:0031224,GO:0031226,GO:0031253,GO:0031344,GO:0031526,GO:0031528,GO:0032502,GO:0032530,GO:0032532,GO:0032535,GO:0032536,GO:0040008,GO:0042995,GO:…	ko:K16502	ko00000,ko04516	Cadherin-related family member
perfla_5175	Actinopterygii	AFF3	AFF3	GO:0003674,GO:0003676,GO:0003677,GO:0003690,GO:0003700,GO:0005488,GO:0005575,GO:0005622,GO:0005623,GO:0005634,GO:0005654,GO:0005737,GO:0005829,GO:0006139,GO:0006351,GO:0006355,GO:0006725,GO:0006807,GO:0007275,GO:0008150,GO:0008152,GO:0009058,GO:0009059,GO:0009653,GO:0009790,GO:0009889,GO:0009987,GO:0010033,GO:0010467,GO:0010468,GO:0010556,GO:0016070,GO:0016604,GO:0018130,GO:0019219,GO:0019222,GO:…	ko:K15185,ko:K15194,ko:K15195	ko00000,ko03021	AF4 FMR2 family, member 3
perfla_5476	Actinopterygii	SLK	SLK	GO:0000226,GO:0001932,GO:0001934,GO:0001952,GO:0003674,GO:0003824,GO:0004672,GO:0004674,GO:0005488,GO:0005515,GO:0005575,GO:0005622,GO:0005623,GO:0005737,GO:0006464,GO:0006468,GO:0006793,GO:0006796,GO:0006807,GO:0006950,GO:0006996,GO:0007010,GO:0007017,GO:0007154,GO:0007165,GO:0007346,GO:0008150,GO:0008152,GO:0009893,GO:0009987,GO:0010033,GO:0010562,GO:0010604,GO:0010638,GO:0010810,GO:0010941,GO:…	ko:K08836,ko:K08837	ko00000,ko00001,ko01000,ko01001	STE20-like kinase a
perfla_5513	Actinopterygii	RERE	RERE	GO:0000003,GO:0000118,GO:0000228,GO:0000785,GO:0000790,GO:0001085,GO:0001708,GO:0002119,GO:0002164,GO:0003006,GO:0003674,GO:0003682,GO:0005488,GO:0005515,GO:0005575,GO:0005622,GO:0005623,GO:0005634,GO:0005654,GO:0005694,GO:0006355,GO:0006357,GO:0007044,GO:0007154,GO:0007155,GO:0007163,GO:0007165,GO:0007166,GO:0007267,GO:0007275,GO:0007498,GO:0007548,GO:0007610,GO:0008134,GO:0008150,GO:0008544,GO:…	ko:K05628	ko00000,ko00001	Arginine-glutamic acid dipeptide
perfla_5666	Actinopterygii	ITGAL	ITGAL	GO:0001772,GO:0001775,GO:0002252,GO:0002263,GO:0002274,GO:0002275,GO:0002283,GO:0002285,GO:0002286,GO:0002291,GO:0002366,GO:0002376,GO:0002443,GO:0002444,GO:0002446,GO:0002682,GO:0002684,GO:0002694,GO:0002696,GO:0003674,GO:0004888,GO:0005488,GO:0005515,GO:0005575,GO:0005622,GO:0005623,GO:0005737,GO:0005886,GO:0005887,GO:0005911,GO:0006810,GO:0006887,GO:0006928,GO:0006950,GO:0006952,GO:0006954,GO:…	ko:K05718	ko00000,ko00001,ko04090,ko04147,ko04516	Integrin, alpha L (antigen CD11A (p180), lymphocyte function-associated antigen 1
perfla_6164	Actinopterygii	HAX1	HAX1	NA	ko:K16220	ko00000,ko03019	Si dkey-92i15.4
perfla_6251	Actinopterygii	INPP5F	INPP5F	GO:0001919,GO:0001921,GO:0001932,GO:0001933,GO:0003008,GO:0003012,GO:0003299,GO:0003300,GO:0003674,GO:0003824,GO:0005488,GO:0005515,GO:0005575,GO:0005622,GO:0005623,GO:0005737,GO:0005768,GO:0005769,GO:0006629,GO:0006644,GO:0006650,GO:0006661,GO:0006793,GO:0006796,GO:0006810,GO:0006897,GO:0006898,GO:0006950,GO:0007154,GO:0007165,GO:0007275,GO:0007399,GO:0007610,GO:0007626,GO:0008150,GO:0008152,GO:…	ko:K21798	ko00000,ko00001,ko01000	Inositol polyphosphate-5-phosphatase F
perfla_6453	Eukaryota	PTPRF	PTPRF	NA	ko:K05695,ko:K19636	ko00000,ko00001,ko01000,ko01009,ko03036,ko04516	negative regulation of negative chemotaxis
perfla_6514	Actinopterygii	PSD4	PSD4	GO:0001726,GO:0005575,GO:0005623,GO:0005886,GO:0016020,GO:0031252,GO:0031253,GO:0031256,GO:0032587,GO:0042995,GO:0044425,GO:0044459,GO:0044463,GO:0044464,GO:0071944,GO:0098590,GO:0120025,GO:0120038	ko:K12494	ko00000,ko00001,ko04131	Pleckstrin and Sec7 domain containing 4
perfla_7412	Actinopterygii	TCHHL1	TCHHL1	NA	NA	NA	NA
perfla_7465	Actinopterygii	CD22	CD22	NA	ko:K06467	ko00000,ko00001,ko04090,ko04091	Si dkey-24p1.1
perfla_7550	Actinopterygii	HERC3	HERC3	NA	ko:K10614,ko:K22372	ko00000,ko00001,ko01000,ko04121	E3 ubiquitin-protein ligase
perfla_7863	Actinopterygii	ATP2A1	ATP2A1	GO:0000003,GO:0000166,GO:0002064,GO:0002065,GO:0002066,GO:0002119,GO:0002164,GO:0003006,GO:0003008,GO:0003012,GO:0003013,GO:0003015,GO:0003674,GO:0003676,GO:0003677,GO:0003682,GO:0003824,GO:0005215,GO:0005338,GO:0005388,GO:0005488,GO:0005509,GO:0005515,GO:0005524,GO:0005575,GO:0005622,GO:0005623,GO:0005634,GO:0005635,GO:0005737,GO:0005783,GO:0005789,GO:0005793,GO:0006082,GO:0006629,GO:0006631,GO:…	ko:K05853	ko00000,ko00001,ko01000	ATPase, Ca transporting, cardiac muscle, fast twitch 1
perfla_8081	Actinopterygii	POP1	POP1	GO:0000171,GO:0000172,GO:0000966,GO:0001682,GO:0003674,GO:0003824,GO:0004518,GO:0004519,GO:0004521,GO:0004526,GO:0004540,GO:0004549,GO:0005575,GO:0005622,GO:0005623,GO:0005634,GO:0005654,GO:0005655,GO:0005730,GO:0005732,GO:0006139,GO:0006364,GO:0006396,GO:0006399,GO:0006401,GO:0006725,GO:0006807,GO:0008033,GO:0008150,GO:0008152,GO:0009056,GO:0009057,GO:0009987,GO:0010467,GO:0016070,GO:0016072,GO:…	ko:K01164	ko00000,ko00001,ko01000,ko03009,ko03016,ko03029	Processing of precursor 1, ribonuclease P MRP subunit (S. cerevisiae)
perfla_8522	Actinopterygii	RBM44	RBM44	GO:0003674,GO:0005488,GO:0005515,GO:0005575,GO:0005576,GO:0005622,GO:0005623,GO:0005737,GO:0042802,GO:0042803,GO:0044421,GO:0044424,GO:0044464,GO:0045171,GO:0046983	NA	NA	RNA-binding protein
perfla_8622	Actinopterygii	anpep	ANPEP	NA	ko:K11140	ko00000,ko00001,ko01000,ko01002,ko04090,ko04131,ko04147	Alanyl (membrane) aminopeptidase a
perfla_8675	Actinopterygii	SPAG1	SPAG1	GO:0000003,GO:0000226,GO:0001578,GO:0003674,GO:0005488,GO:0005515,GO:0005575,GO:0005622,GO:0005623,GO:0005634,GO:0005737,GO:0005739,GO:0005740,GO:0005741,GO:0005829,GO:0006605,GO:0006626,GO:0006810,GO:0006839,GO:0006886,GO:0006996,GO:0007005,GO:0007010,GO:0007017,GO:0007338,GO:0008104,GO:0008150,GO:0009566,GO:0009987,GO:0015031,GO:0015833,GO:0016020,GO:0016043,GO:0019867,GO:0019953,GO:0022414,GO:…	ko:K19870	ko00000,ko03036	antigen 1
perfla_8725	Actinopterygii	RAD54B	RAD54B	GO:0000003,GO:0000280,GO:0000724,GO:0000725,GO:0003674,GO:0003678,GO:0003724,GO:0003824,GO:0004386,GO:0005575,GO:0005622,GO:0005623,GO:0005634,GO:0006139,GO:0006259,GO:0006281,GO:0006302,GO:0006310,GO:0006312,GO:0006725,GO:0006807,GO:0006950,GO:0006974,GO:0006996,GO:0007049,GO:0007127,GO:0007131,GO:0007275,GO:0007568,GO:0008094,GO:0008150,GO:0008152,GO:0008340,GO:0009314,GO:0009628,GO:0009987,GO:…	ko:K06811,ko:K10877	ko00000,ko00001,ko01000,ko03400,ko04516	RAD54 homolog B (S. cerevisiae)
perfla_8900	Actinopterygii	PLK4	PLK4	GO:0000003,GO:0000086,GO:0000226,GO:0000278,GO:0000280,GO:0000803,GO:0001578,GO:0001701,GO:0001741,GO:0001890,GO:0001892,GO:0003006,GO:0003674,GO:0003824,GO:0004672,GO:0004674,GO:0005488,GO:0005515,GO:0005575,GO:0005622,GO:0005623,GO:0005634,GO:0005694,GO:0005730,GO:0005737,GO:0005813,GO:0005814,GO:0005815,GO:0005829,GO:0005856,GO:0005886,GO:0006464,GO:0006468,GO:0006793,GO:0006796,GO:0006807,GO:…	ko:K08863	ko00000,ko00001,ko01000,ko01001,ko03036	Polo-like kinase 4 (Drosophila)
perfla_9127	Actinopterygii	slc4a1	SLC4A1	NA	ko:K06573	ko00000,ko00001,ko02000,ko04090,ko04147	Solute carrier family 4, anion exchanger, member 1a
perfla_9357	Actinopterygii	MYBL2	MYBL2	NA	ko:K21769	ko00000,ko00001,ko03000	Myb-like DNA-binding domain
perfla_9402	Actinopterygii	SATB1	SATB1	GO:0000122,GO:0000228,GO:0000785,GO:0000790,GO:0000792,GO:0000976,GO:0000977,GO:0000981,GO:0001012,GO:0001067,GO:0001227,GO:0001775,GO:0002376,GO:0002520,GO:0002521,GO:0003674,GO:0003676,GO:0003677,GO:0003682,GO:0003690,GO:0003700,GO:0005488,GO:0005575,GO:0005622,GO:0005623,GO:0005634,GO:0005654,GO:0005694,GO:0005720,GO:0006325,GO:0006338,GO:0006355,GO:0006357,GO:0006464,GO:0006479,GO:0006807,GO:…	NA	NA	SATB homeobox 1
perfla_9628	Actinopterygii	MPHOSPH8	MPHOSPH8	GO:0000151,GO:0000228,GO:0000785,GO:0000786,GO:0000788,GO:0000790,GO:0000792,GO:0003674,GO:0003824,GO:0004842,GO:0005488,GO:0005515,GO:0005575,GO:0005622,GO:0005623,GO:0005634,GO:0005694,GO:0005720,GO:0005730,GO:0005737,GO:0005829,GO:0005886,GO:0006355,GO:0006464,GO:0006807,GO:0008150,GO:0008152,GO:0009889,GO:0009890,GO:0009892,GO:0009987,GO:0010468,GO:0010556,GO:0010558,GO:0010605,GO:0010629,GO:…	ko:K21871	ko00000,ko03036	M-phase phosphoprotein 8
perfla_9681	Actinopterygii	TBCK	TBCK	GO:0000166,GO:0003674,GO:0003824,GO:0004672,GO:0005096,GO:0005488,GO:0005515,GO:0005524,GO:0005575,GO:0005622,GO:0005623,GO:0005737,GO:0005819,GO:0005856,GO:0006464,GO:0006468,GO:0006793,GO:0006796,GO:0006807,GO:0006810,GO:0006886,GO:0006996,GO:0007010,GO:0007030,GO:0008047,GO:0008104,GO:0008144,GO:0008150,GO:0008152,GO:0008283,GO:0009966,GO:0009987,GO:0010256,GO:0010646,GO:0012505,GO:0015031,GO:…	ko:K17544	ko00000,ko01001	TBC1 domain containing kinase
perfla_10579	Actinopterygii	ADAM11	ADAM11	GO:0003674,GO:0003824,GO:0005102,GO:0005178,GO:0005488,GO:0005515,GO:0005575,GO:0005623,GO:0005886,GO:0006508,GO:0006509,GO:0006807,GO:0007154,GO:0007155,GO:0007165,GO:0007166,GO:0007229,GO:0008150,GO:0008152,GO:0008233,GO:0008237,GO:0009987,GO:0016020,GO:0016021,GO:0016043,GO:0016787,GO:0019538,GO:0022610,GO:0023052,GO:0031224,GO:0033619,GO:0043170,GO:0044238,GO:0044425,GO:0044464,GO:0044877,GO:…	ko:K08610,ko:K16067	ko00000,ko01000,ko01002	disintegrin and metalloproteinase
perfla_10835	Actinopterygii	zgc:174164	ZGC:174164	NA	ko:K06834	ko00000,ko01000,ko01002,ko04516	Disintegrin and metalloproteinase domain-containing protein 9-like
perfla_11532	Actinopterygii	PECAM1	PECAM1	GO:0000902,GO:0000904,GO:0001525,GO:0001568,GO:0001655,GO:0001667,GO:0001726,GO:0001775,GO:0001822,GO:0001885,GO:0001886,GO:0001932,GO:0001933,GO:0001934,GO:0001944,GO:0002064,GO:0002252,GO:0002263,GO:0002274,GO:0002275,GO:0002283,GO:0002366,GO:0002376,GO:0002443,GO:0002444,GO:0002446,GO:0002576,GO:0002682,GO:0002684,GO:0002685,GO:0002687,GO:0002691,GO:0002693,GO:0003158,GO:0003382,GO:0003674,GO:…	ko:K06471	ko00000,ko00001,ko00536,ko04090,ko04091,ko04516	Platelet endothelial cell adhesion
perfla_11572	Actinopterygii	LRP10	LRP10	GO:0003674,GO:0005041,GO:0005575,GO:0006629,GO:0006810,GO:0006869,GO:0006897,GO:0006898,GO:0007275,GO:0007423,GO:0008150,GO:0008152,GO:0010876,GO:0016020,GO:0016021,GO:0016192,GO:0030228,GO:0031224,GO:0032501,GO:0032502,GO:0033036,GO:0038024,GO:0043583,GO:0044238,GO:0044425,GO:0048513,GO:0048731,GO:0048839,GO:0048856,GO:0051179,GO:0051234,GO:0071702,GO:0071704,GO:0098657	ko:K20050	ko00000,ko04131	lipoprotein receptor-related protein
perfla_11581	Actinopterygii	APEH	APEH	GO:0001775,GO:0002252,GO:0002263,GO:0002274,GO:0002275,GO:0002283,GO:0002366,GO:0002376,GO:0002443,GO:0002444,GO:0002446,GO:0003674,GO:0003824,GO:0004175,GO:0004252,GO:0005488,GO:0005515,GO:0005575,GO:0005576,GO:0005622,GO:0005623,GO:0005634,GO:0005635,GO:0005737,GO:0005829,GO:0006412,GO:0006415,GO:0006508,GO:0006518,GO:0006807,GO:0006810,GO:0006887,GO:0006955,GO:0008150,GO:0008152,GO:0008233,GO:…	ko:K01303	ko00000,ko01000,ko01002	Acylpeptide hydrolase
perfla_11778	Actinopterygii	slc45a4	SLC45A4	NA	ko:K15378	ko00000,ko02000	Solute carrier family 45 member
perfla_11903	Actinopterygii	TRPV1	TRPV1	GO:0000122,GO:0000166,GO:0001505,GO:0001659,GO:0001660,GO:0001774,GO:0001775,GO:0002021,GO:0002024,GO:0002274,GO:0002376,GO:0002526,GO:0002790,GO:0003008,GO:0003012,GO:0003014,GO:0003674,GO:0004888,GO:0005215,GO:0005216,GO:0005217,GO:0005230,GO:0005231,GO:0005261,GO:0005262,GO:0005488,GO:0005515,GO:0005516,GO:0005524,GO:0005543,GO:0005575,GO:0005622,GO:0005623,GO:0005737,GO:0005829,GO:0005886,GO:…	ko:K05222	ko00000,ko00001,ko04040	Transient receptor potential cation channel subfamily V member
perfla_11913	Actinopterygii	IL31RA	IL31RA	NA	ko:K05060	ko00000,ko00001,ko04050,ko04090	receptor
perfla_11921	Actinopterygii	RASEF	RASEF	GO:0000166,GO:0001882,GO:0001883,GO:0003674,GO:0005488,GO:0005515,GO:0005525,GO:0005575,GO:0005622,GO:0005623,GO:0005737,GO:0005829,GO:0008150,GO:0009987,GO:0016043,GO:0017076,GO:0019001,GO:0019003,GO:0022607,GO:0032549,GO:0032550,GO:0032553,GO:0032555,GO:0032561,GO:0035639,GO:0036094,GO:0042802,GO:0043167,GO:0043168,GO:0043933,GO:0044085,GO:0044424,GO:0044444,GO:0044464,GO:0048471,GO:0051259,GO:…	ko:K17199	ko00000,ko04031	RAS and EF-hand
perfla_12073	Actinopterygii	DNER	DNER	GO:0001764,GO:0003674,GO:0004888,GO:0005102,GO:0005112,GO:0005488,GO:0005509,GO:0005515,GO:0005575,GO:0005622,GO:0005623,GO:0005737,GO:0005768,GO:0005769,GO:0005886,GO:0006807,GO:0006810,GO:0006897,GO:0006928,GO:0007154,GO:0007165,GO:0007220,GO:0007275,GO:0007399,GO:0007416,GO:0007417,GO:0007517,GO:0007519,GO:0008150,GO:0008152,GO:0009888,GO:0009987,GO:0010001,GO:0012505,GO:0014706,GO:0014902,GO:…	NA	NA	Delta notch-like EGF repeat containing
perfla_12149	Actinopterygii	ADAM28	ADAM28	GO:0000003,GO:0003674,GO:0003824,GO:0005575,GO:0005576,GO:0005622,GO:0005623,GO:0005737,GO:0005739,GO:0005886,GO:0006508,GO:0006807,GO:0007276,GO:0007283,GO:0008150,GO:0008152,GO:0008233,GO:0008237,GO:0016020,GO:0016787,GO:0019538,GO:0019953,GO:0022414,GO:0032501,GO:0032504,GO:0043170,GO:0043226,GO:0043227,GO:0043229,GO:0043231,GO:0044238,GO:0044424,GO:0044444,GO:0044464,GO:0044703,GO:0048232,GO:…	ko:K08614	ko00000,ko01000,ko01002	A disintegrin and metallopeptidase domain 28
perfla_12278	Actinopterygii	SPICE1	SPICE1	GO:0000226,GO:0000278,GO:0000280,GO:0005575,GO:0005622,GO:0005623,GO:0005737,GO:0005813,GO:0005814,GO:0005815,GO:0005819,GO:0005856,GO:0006996,GO:0007010,GO:0007017,GO:0007049,GO:0007051,GO:0007052,GO:0007059,GO:0008150,GO:0009987,GO:0010564,GO:0010824,GO:0015630,GO:0016043,GO:0022402,GO:0022607,GO:0032886,GO:0033043,GO:0043226,GO:0043228,GO:0043229,GO:0043232,GO:0044085,GO:0044087,GO:0044422,GO:…	ko:K16490	ko00000,ko03036	Spindle and centriole associated protein 1
perfla_12836	Actinopterygii	PHEX	PHEX	GO:0001501,GO:0001503,GO:0003674,GO:0003824,GO:0004175,GO:0004222,GO:0005488,GO:0005575,GO:0005622,GO:0005623,GO:0005737,GO:0005783,GO:0005794,GO:0005886,GO:0005887,GO:0006464,GO:0006508,GO:0006793,GO:0006807,GO:0007154,GO:0007267,GO:0007275,GO:0008150,GO:0008152,GO:0008233,GO:0008237,GO:0008270,GO:0009888,GO:0009987,GO:0012505,GO:0016020,GO:0016021,GO:0016787,GO:0019538,GO:0019637,GO:0023052,GO:…	ko:K08635,ko:K08636	ko00000,ko01000,ko01002	Phosphate regulating gene with homologues to endopeptidases on the X chromosome
perfla_12981	Actinopterygii	SLC6A15	SLC6A15	GO:0003333,GO:0003674,GO:0005215,GO:0005283,GO:0005298,GO:0005326,GO:0005342,GO:0005343,GO:0005416,GO:0005575,GO:0005623,GO:0005886,GO:0005887,GO:0006810,GO:0006811,GO:0006812,GO:0006814,GO:0006820,GO:0006836,GO:0006865,GO:0008150,GO:0008324,GO:0008509,GO:0008514,GO:0015075,GO:0015077,GO:0015081,GO:0015171,GO:0015291,GO:0015293,GO:0015294,GO:0015318,GO:0015370,GO:0015672,GO:0015711,GO:0015803,GO:…	ko:K05048	ko00000,ko02000	Solute carrier family 6 (neutral amino acid transporter), member 15
perfla_13394	Actinopterygii	APBA3	APBA3	GO:0001540,GO:0001701,GO:0003674,GO:0004857,GO:0005488,GO:0005515,GO:0005575,GO:0005622,GO:0005623,GO:0005737,GO:0007154,GO:0007267,GO:0007268,GO:0007275,GO:0008150,GO:0009790,GO:0009792,GO:0009987,GO:0010468,GO:0019222,GO:0019899,GO:0023052,GO:0030234,GO:0032501,GO:0032502,GO:0033218,GO:0042277,GO:0043009,GO:0043086,GO:0044092,GO:0044424,GO:0044444,GO:0044464,GO:0048471,GO:0048856,GO:0050789,GO:…	ko:K04531	ko00000,ko04131	Amyloid beta (A4) precursor protein-binding, family A, member
perfla_13486	Actinopterygii	SYNC	SYNC	GO:0005575,GO:0005622,GO:0005623,GO:0005737,GO:0005829,GO:0005856,GO:0005882,GO:0005886,GO:0008150,GO:0009987,GO:0016020,GO:0030016,GO:0030017,GO:0030018,GO:0031594,GO:0031674,GO:0042383,GO:0043226,GO:0043228,GO:0043229,GO:0043232,GO:0043292,GO:0044422,GO:0044424,GO:0044430,GO:0044444,GO:0044446,GO:0044449,GO:0044464,GO:0045103,GO:0045111,GO:0045202,GO:0071944,GO:0099080,GO:0099081,GO:0099512,GO:…	ko:K10377	ko00000,ko04812	Syncoilin, intermediate filament protein
perfla_13584	Actinopterygii	exoc7	EXOC7	GO:0000145,GO:0001505,GO:0003674,GO:0005488,GO:0005515,GO:0005543,GO:0005546,GO:0005575,GO:0005622,GO:0005623,GO:0005737,GO:0005938,GO:0006810,GO:0006836,GO:0006887,GO:0006903,GO:0006904,GO:0007154,GO:0007267,GO:0007268,GO:0007269,GO:0008013,GO:0008150,GO:0008289,GO:0009987,GO:0016043,GO:0016079,GO:0016080,GO:0016081,GO:0016192,GO:0017156,GO:0022406,GO:0023052,GO:0023061,GO:0032940,GO:0032991,GO:…	ko:K07195	ko00000,ko00001,ko03036,ko04131	Exocyst complex component 7
perfla_13969	Actinopterygii	FAM111A	FAM111A	GO:0000785,GO:0001650,GO:0005575,GO:0005622,GO:0005623,GO:0005634,GO:0005694,GO:0005730,GO:0005737,GO:0006139,GO:0006259,GO:0006260,GO:0006725,GO:0006807,GO:0008150,GO:0008152,GO:0009058,GO:0009059,GO:0009987,GO:0031974,GO:0031981,GO:0034641,GO:0034645,GO:0043170,GO:0043226,GO:0043227,GO:0043228,GO:0043229,GO:0043231,GO:0043232,GO:0043233,GO:0043900,GO:0043901,GO:0043903,GO:0044237,GO:0044238,GO:…	NA	NA	FAM111A-like
perfla_14066	Actinopterygii	capn12	CAPN12	NA	ko:K08578	ko00000,ko01000,ko01002	Belongs to the peptidase C2 family
perfla_14074	Actinopterygii	TF	TF	GO:0000041,GO:0000165,GO:0000187,GO:0001501,GO:0001530,GO:0001775,GO:0001817,GO:0001818,GO:0001906,GO:0001932,GO:0001934,GO:0002227,GO:0002237,GO:0002251,GO:0002252,GO:0002263,GO:0002274,GO:0002275,GO:0002283,GO:0002366,GO:0002376,GO:0002385,GO:0002443,GO:0002444,GO:0002446,GO:0002520,GO:0002521,GO:0002526,GO:0002573,GO:0002576,GO:0002682,GO:0002683,GO:0002684,GO:0002761,GO:0002762,GO:0002831,GO:…	ko:K14736,ko:K17283	ko00000,ko00001,ko01000,ko04147	Transferrins are iron binding transport proteins which bind Fe(3 ) ion in association with the binding of an anion, usually bicarbonate
perfla_14553	Actinopterygii	IRS1	IRS1	GO:0000003,GO:0002682,GO:0002684,GO:0003006,GO:0003008,GO:0003674,GO:0005102,GO:0005158,GO:0005159,GO:0005488,GO:0005515,GO:0005575,GO:0005622,GO:0005623,GO:0005634,GO:0005737,GO:0005829,GO:0005886,GO:0005938,GO:0006629,GO:0006950,GO:0007028,GO:0007154,GO:0007165,GO:0007166,GO:0007167,GO:0007169,GO:0007275,GO:0007276,GO:0007281,GO:0007283,GO:0007285,GO:0007292,GO:0007295,GO:0007296,GO:0007424,GO:…	ko:K07187,ko:K16172	ko00000,ko00001,ko00002	Insulin receptor substrate
perfla_14557	Actinopterygii	CLPB	CLPB	GO:0006950,GO:0008150,GO:0009266,GO:0009408,GO:0009628,GO:0009987,GO:0033554,GO:0034605,GO:0050896,GO:0051716	ko:K03695	ko00000,ko00001,ko03110	caseinolytic peptidase B
perfla_15035	Actinopterygii	OACYL	OACYL	NA	NA	NA	O-acyltransferase like
perfla_15134	Actinopterygii	SLC7A2	SLC7A2	GO:0000064,GO:0001505,GO:0001775,GO:0002274,GO:0002376,GO:0002532,GO:0002537,GO:0002682,GO:0002694,GO:0003333,GO:0003674,GO:0005215,GO:0005287,GO:0005289,GO:0005292,GO:0005342,GO:0005575,GO:0005622,GO:0005623,GO:0005737,GO:0005794,GO:0005886,GO:0005887,GO:0006082,GO:0006520,GO:0006807,GO:0006809,GO:0006810,GO:0006811,GO:0006812,GO:0006820,GO:0006855,GO:0006865,GO:0006950,GO:0006952,GO:0006954,GO:…	ko:K13863,ko:K13864,ko:K13865	ko00000,ko00001,ko02000	Solute carrier family 7 (cationic amino acid transporter, y system), member 2
perfla_15150	Actinopterygii	CDK12	CDK12	NA	NA	NA	NA
perfla_15274	Actinopterygii	BBS12	BBS12	GO:0001894,GO:0001895,GO:0003674,GO:0005488,GO:0005515,GO:0005575,GO:0005622,GO:0005623,GO:0005737,GO:0005829,GO:0005832,GO:0006457,GO:0006458,GO:0006810,GO:0006928,GO:0006996,GO:0007017,GO:0007018,GO:0007610,GO:0007631,GO:0008150,GO:0009987,GO:0010970,GO:0016043,GO:0022607,GO:0030030,GO:0030705,GO:0031503,GO:0032501,GO:0032991,GO:0034622,GO:0042073,GO:0042592,GO:0042755,GO:0043933,GO:0044085,GO:…	ko:K19402	ko00000,ko03036	Bardet-Biedl syndrome 12
perfla_15617	Actinopterygii	EFCC1	EFCC1	NA	NA	NA	EF-hand and coiled-coil
perfla_15957	Actinopterygii	SELENOO	SELENOO	GO:0005575,GO:0005622,GO:0005623,GO:0005737,GO:0005739,GO:0043226,GO:0043227,GO:0043229,GO:0043231,GO:0044424,GO:0044444,GO:0044464	NA	NA	Uncharacterized ACR, YdiU/UPF0061 family
perfla_16015	Actinopterygii	SPRTN	SPRTN	GO:0000278,GO:0000731,GO:0001674,GO:0001940,GO:0003674,GO:0005488,GO:0005515,GO:0005575,GO:0005622,GO:0005623,GO:0005634,GO:0005654,GO:0005694,GO:0006139,GO:0006259,GO:0006281,GO:0006301,GO:0006725,GO:0006807,GO:0006950,GO:0006974,GO:0007049,GO:0008150,GO:0008152,GO:0009058,GO:0009059,GO:0009314,GO:0009411,GO:0009416,GO:0009628,GO:0009650,GO:0009893,GO:0009987,GO:0010604,GO:0016604,GO:0016607,GO:…	NA	NA	SprT-like
perfla_16601	Actinopterygii	SLC6A14	SLC6A14	GO:0001504,GO:0001505,GO:0003333,GO:0003674,GO:0005215,GO:0005275,GO:0005277,GO:0005326,GO:0005328,GO:0005342,GO:0005488,GO:0005515,GO:0005575,GO:0005623,GO:0005886,GO:0005887,GO:0005903,GO:0006082,GO:0006520,GO:0006807,GO:0006810,GO:0006811,GO:0006812,GO:0006814,GO:0006820,GO:0006836,GO:0006855,GO:0006865,GO:0007154,GO:0007267,GO:0007268,GO:0007274,GO:0008150,GO:0008152,GO:0008324,GO:0008509,GO:…	ko:K05038	ko00000,ko02000	Solute carrier family 6 (amino acid transporter), member 14
perfla_16983	Actinopterygii	SLC13A2	SLC13A2	GO:0003674,GO:0005215,GO:0005310,GO:0005342,GO:0005343,GO:0005575,GO:0005623,GO:0005886,GO:0005887,GO:0006810,GO:0006811,GO:0006812,GO:0006814,GO:0006820,GO:0006835,GO:0006842,GO:0006848,GO:0006855,GO:0007275,GO:0007568,GO:0008028,GO:0008150,GO:0008324,GO:0008340,GO:0008509,GO:0008514,GO:0010259,GO:0010883,GO:0010889,GO:0015075,GO:0015077,GO:0015081,GO:0015137,GO:0015141,GO:0015142,GO:0015238,GO:…	ko:K14445	ko00000,ko02000	Solute carrier family 13 (sodium-dependent dicarboxylate transporter), member 2
perfla_16996	Actinopterygii	KEAP1A	KEAP1A	GO:0000151,GO:0003674,GO:0003779,GO:0005488,GO:0005515,GO:0005575,GO:0005622,GO:0005623,GO:0005634,GO:0005694,GO:0005700,GO:0005703,GO:0006464,GO:0006807,GO:0006950,GO:0006979,GO:0008092,GO:0008150,GO:0008152,GO:0009987,GO:0016567,GO:0019538,GO:0031461,GO:0031463,GO:0032446,GO:0032991,GO:0036211,GO:0042802,GO:0042803,GO:0043170,GO:0043226,GO:0043227,GO:0043228,GO:0043229,GO:0043231,GO:0043232,GO:…	ko:K10456	ko00000,ko00001,ko04121	Kelch-like ECH-associated protein
perfla_17060	Actinopterygii	FOXJ2	FOXJ2	NA	ko:K09403	ko00000,ko03000	Forkhead box
perfla_17438	Actinopterygii	ME1	ME1	GO:0000166,GO:0003674,GO:0003824,GO:0004470,GO:0004473,GO:0005488,GO:0005575,GO:0005622,GO:0005623,GO:0005737,GO:0005739,GO:0005829,GO:0005975,GO:0006082,GO:0006090,GO:0006091,GO:0006108,GO:0006139,GO:0006140,GO:0006725,GO:0006732,GO:0006733,GO:0006739,GO:0006741,GO:0006753,GO:0006793,GO:0006796,GO:0006807,GO:0008150,GO:0008152,GO:0009055,GO:0009058,GO:0009108,GO:0009117,GO:0009165,GO:0009719,GO:…	ko:K00029	ko00000,ko00001,ko00002,ko01000	Malic enzyme 1, NADP( )-dependent, cytosolic
perfla_17739	Actinopterygii	GPR108	GPR108	GO:0005575,GO:0016020	NA	NA	G protein-coupled receptor
perfla_17756	Actinopterygii	C11orf16	C11ORF16	NA	NA	NA	Domain of unknown function (DUF4537)
perfla_17760	Actinopterygii	MCOLN1	MCOLN1	GO:0000041,GO:0000323,GO:0003674,GO:0005215,GO:0005216,GO:0005217,GO:0005261,GO:0005262,GO:0005381,GO:0005488,GO:0005543,GO:0005575,GO:0005622,GO:0005623,GO:0005737,GO:0005764,GO:0005765,GO:0005768,GO:0005770,GO:0005773,GO:0005774,GO:0005829,GO:0005886,GO:0005887,GO:0006810,GO:0006811,GO:0006812,GO:0006816,GO:0006826,GO:0006869,GO:0006873,GO:0006874,GO:0006875,GO:0006914,GO:0006996,GO:0007033,GO:…	ko:K04992,ko:K04993,ko:K04994	ko00000,ko00001,ko04040	Mucolipin 1b
perfla_17792	Actinopterygii	IDS	IDS	GO:0000323,GO:0003674,GO:0003824,GO:0004423,GO:0005575,GO:0005622,GO:0005623,GO:0005737,GO:0005764,GO:0005773,GO:0005775,GO:0006022,GO:0006026,GO:0006027,GO:0006029,GO:0006082,GO:0006790,GO:0006807,GO:0008150,GO:0008152,GO:0008484,GO:0009056,GO:0009057,GO:0009100,GO:0009987,GO:0016787,GO:0016788,GO:0019538,GO:0030203,GO:0030204,GO:0030207,GO:0031974,GO:0043170,GO:0043202,GO:0043226,GO:0043227,GO:…	ko:K01136	ko00000,ko00001,ko00002,ko01000	Iduronate 2-sulfatase
perfla_17933	Actinopterygii	PRAM1	PRAM1	NA	ko:K17698,ko:K19994	ko00000,ko00001,ko04131	FYN-binding protein-like
perfla_18876	Actinopterygii	NXPE3	NXPE3	NA	NA	NA	Neurexophilin and PC-esterase domain family, member 3
perfla_19395	Actinopterygii	ILDR1	ILDR1	NA	NA	NA	Immunoglobulin-like domain containing receptor 1a
perfla_19403	Actinopterygii	RFT1	RFT1	GO:0005575,GO:0005622,GO:0005623,GO:0005737,GO:0005783,GO:0005789,GO:0006810,GO:0006869,GO:0008150,GO:0009987,GO:0010876,GO:0012505,GO:0016020,GO:0016043,GO:0031984,GO:0033036,GO:0034203,GO:0034204,GO:0042175,GO:0043226,GO:0043227,GO:0043229,GO:0043231,GO:0044422,GO:0044424,GO:0044425,GO:0044432,GO:0044444,GO:0044446,GO:0044464,GO:0046836,GO:0051179,GO:0051234,GO:0061024,GO:0065007,GO:0065008,GO:…	ko:K06316	ko00000,ko02000	RFT1 homolog
perfla_19511	Actinopterygii	ACBD3	ACBD3	GO:0000139,GO:0003674,GO:0005488,GO:0005515,GO:0005575,GO:0005622,GO:0005623,GO:0005737,GO:0005794,GO:0012505,GO:0016020,GO:0031090,GO:0031984,GO:0034237,GO:0043226,GO:0043227,GO:0043229,GO:0043231,GO:0044422,GO:0044424,GO:0044431,GO:0044444,GO:0044446,GO:0044464,GO:0051018,GO:0098588,GO:0098791	NA	NA	acyl-Coenzyme A binding domain containing 3
perfla_19625	Actinopterygii	MTDH	MTDH	GO:0000122,GO:0001085,GO:0001650,GO:0002237,GO:0003674,GO:0003676,GO:0003712,GO:0003713,GO:0003723,GO:0003725,GO:0005488,GO:0005515,GO:0005575,GO:0005622,GO:0005623,GO:0005634,GO:0005654,GO:0005730,GO:0005737,GO:0005783,GO:0005789,GO:0005886,GO:0005911,GO:0005923,GO:0006355,GO:0006357,GO:0007043,GO:0007154,GO:0007165,GO:0007166,GO:0008134,GO:0008150,GO:0009605,GO:0009607,GO:0009617,GO:0009889,GO:…	NA	NA	Metadherin b
perfla_19699	Actinopterygii	RIPK3	RIPK3	GO:0001775,GO:0001776,GO:0001817,GO:0001910,GO:0001914,GO:0001932,GO:0001934,GO:0002260,GO:0002376,GO:0002520,GO:0002521,GO:0002682,GO:0002685,GO:0002691,GO:0002694,GO:0002697,GO:0002703,GO:0002706,GO:0002709,GO:0002819,GO:0002822,GO:0003674,GO:0003712,GO:0003713,GO:0003824,GO:0004672,GO:0004674,GO:0004704,GO:0005488,GO:0005515,GO:0005575,GO:0005622,GO:0005623,GO:0005737,GO:0005829,GO:0006355,GO:…	ko:K08846,ko:K08847	ko00000,ko00001,ko01000,ko01001	Receptor-interacting serine threonine-protein kinase 3-like
perfla_19861	Actinopterygii	SLC5A1	SLC5A1	GO:0001655,GO:0001656,GO:0001822,GO:0001951,GO:0003008,GO:0003674,GO:0005215,GO:0005355,GO:0005402,GO:0005412,GO:0005575,GO:0005623,GO:0005886,GO:0005887,GO:0005903,GO:0005911,GO:0006810,GO:0006811,GO:0006812,GO:0006814,GO:0007275,GO:0007586,GO:0008150,GO:0008324,GO:0008643,GO:0008645,GO:0015075,GO:0015077,GO:0015078,GO:0015081,GO:0015144,GO:0015145,GO:0015149,GO:0015291,GO:0015293,GO:0015294,GO:…	ko:K14158,ko:K14384,ko:K14389	ko00000,ko00001,ko02000,ko04147	Solute carrier family 5 (sodium glucose cotransporter), member 1
perfla_20021	Actinopterygii	ifnar2	IFNAR2	NA	ko:K05131	ko00000,ko00001,ko04050	Cytokine receptor family member b1
perfla_20218	Actinopterygii	F9	F9	GO:0000287,GO:0003674,GO:0003824,GO:0004175,GO:0004252,GO:0005488,GO:0005509,GO:0005575,GO:0005576,GO:0005615,GO:0005622,GO:0005623,GO:0005737,GO:0005783,GO:0005788,GO:0005794,GO:0005796,GO:0005886,GO:0006508,GO:0006807,GO:0006810,GO:0006888,GO:0006950,GO:0007596,GO:0007597,GO:0007599,GO:0008150,GO:0008152,GO:0008233,GO:0008236,GO:0009611,GO:0010467,GO:0012505,GO:0016020,GO:0016192,GO:0016485,GO:…	ko:K01321	ko00000,ko00001,ko01000,ko01002	coagulation factor
perfla_20488	Actinopterygii	HCLS1	HCLS1	GO:0000003,GO:0000122,GO:0001085,GO:0001667,GO:0001932,GO:0001934,GO:0002064,GO:0002065,GO:0002066,GO:0002262,GO:0002376,GO:0002520,GO:0002682,GO:0002684,GO:0002761,GO:0002763,GO:0003006,GO:0003674,GO:0005488,GO:0005515,GO:0005575,GO:0005622,GO:0005623,GO:0005634,GO:0005667,GO:0005737,GO:0005829,GO:0005856,GO:0005886,GO:0005938,GO:0006355,GO:0006357,GO:0006810,GO:0006928,GO:0007154,GO:0007165,GO:…	ko:K06106	ko00000,ko00001,ko04131,ko04812	Hematopoietic cell-specific Lyn substrate 1
perfla_20898	Actinopterygii	DOK3	DOK3	GO:0001775,GO:0002252,GO:0002263,GO:0002274,GO:0002275,GO:0002283,GO:0002366,GO:0002376,GO:0002443,GO:0002444,GO:0002446,GO:0005575,GO:0005622,GO:0005623,GO:0005737,GO:0005886,GO:0006810,GO:0006887,GO:0006955,GO:0007154,GO:0007165,GO:0007264,GO:0007265,GO:0008150,GO:0009987,GO:0012505,GO:0012506,GO:0016020,GO:0016192,GO:0023052,GO:0030141,GO:0030659,GO:0030667,GO:0031090,GO:0031410,GO:0031982,GO:…	NA	NA	docking protein
perfla_20997	Actinopterygii	BLNK	BLNK	GO:0001775,GO:0002376,GO:0002520,GO:0002521,GO:0003674,GO:0005068,GO:0005070,GO:0005102,GO:0005488,GO:0005515,GO:0005575,GO:0005622,GO:0005623,GO:0005737,GO:0005829,GO:0005886,GO:0006950,GO:0006952,GO:0006954,GO:0006955,GO:0006959,GO:0007154,GO:0007165,GO:0007166,GO:0007167,GO:0007169,GO:0007202,GO:0007275,GO:0008150,GO:0009966,GO:0009967,GO:0009987,GO:0010517,GO:0010518,GO:0010646,GO:0010647,GO:…	ko:K07371	ko00000,ko00001	B-cell linker
perfla_21011	Actinopterygii	TAB1	TAB1	GO:0000165,GO:0000185,GO:0000187,GO:0001568,GO:0001701,GO:0001704,GO:0001706,GO:0001708,GO:0001711,GO:0001714,GO:0001932,GO:0001934,GO:0001944,GO:0002218,GO:0002220,GO:0002221,GO:0002223,GO:0002224,GO:0002253,GO:0002376,GO:0002429,GO:0002682,GO:0002684,GO:0002753,GO:0002755,GO:0002757,GO:0002758,GO:0002764,GO:0002768,GO:0003007,GO:0003205,GO:0003279,GO:0003674,GO:0005488,GO:0005515,GO:0005575,GO:…	ko:K04403	ko00000,ko00001,ko00002	TGF-beta activated kinase 1 MAP3K7 binding protein 1
perfla_21379	Actinopterygii	B3GALTL	B3GALTL	GO:0003674,GO:0003824,GO:0005575,GO:0005622,GO:0005623,GO:0005737,GO:0005783,GO:0005789,GO:0006464,GO:0006486,GO:0006493,GO:0006807,GO:0008150,GO:0008152,GO:0009058,GO:0009059,GO:0009100,GO:0009101,GO:0009987,GO:0012505,GO:0016020,GO:0016740,GO:0016757,GO:0019538,GO:0031984,GO:0034645,GO:0036065,GO:0036066,GO:0036211,GO:0042175,GO:0043170,GO:0043226,GO:0043227,GO:0043229,GO:0043231,GO:0043412,GO:…	ko:K12870,ko:K13675	ko00000,ko00001,ko00002,ko01000,ko01003,ko03041	Beta 1,3-galactosyltransferase-like
perfla_21653	Actinopterygii	dapk2	DAPK2	NA	ko:K08803	ko00000,ko00001,ko01000,ko01001	death-associated protein kinase
perfla_22086	Actinopterygii	AGPAT6	AGPAT6	GO:0002064,GO:0002065,GO:0002066,GO:0002067,GO:0002068,GO:0002069,GO:0002070,GO:0002071,GO:0003674,GO:0003824,GO:0003841,GO:0004366,GO:0005575,GO:0005622,GO:0005623,GO:0005737,GO:0005783,GO:0005789,GO:0006082,GO:0006139,GO:0006163,GO:0006629,GO:0006631,GO:0006637,GO:0006638,GO:0006639,GO:0006641,GO:0006644,GO:0006650,GO:0006654,GO:0006656,GO:0006725,GO:0006732,GO:0006753,GO:0006790,GO:0006793,GO:…	ko:K13506	ko00000,ko00001,ko00002,ko01000,ko01004	Phosphate acyltransferases
perfla_22573	Actinopterygii	UTP3	UTP3	GO:0000462,GO:0005575,GO:0005622,GO:0005623,GO:0005634,GO:0005654,GO:0005730,GO:0006139,GO:0006364,GO:0006396,GO:0006725,GO:0006807,GO:0007275,GO:0007399,GO:0007417,GO:0007420,GO:0008150,GO:0008152,GO:0009987,GO:0010467,GO:0016070,GO:0016072,GO:0022613,GO:0030490,GO:0030684,GO:0031974,GO:0031981,GO:0032040,GO:0032501,GO:0032502,GO:0032991,GO:0034470,GO:0034641,GO:0034660,GO:0042254,GO:0042274,GO:…	ko:K14767	ko00000,ko03009	UTP3, small subunit (SSU) processome component, homolog (S. cerevisiae)
perfla_22890	Actinopterygii	aebp2	AEBP2	GO:0000003,GO:0000122,GO:0000902,GO:0000904,GO:0001667,GO:0002009,GO:0002064,GO:0002065,GO:0002066,GO:0002165,GO:0003002,GO:0003006,GO:0005575,GO:0005622,GO:0005623,GO:0005634,GO:0005654,GO:0006355,GO:0006357,GO:0006928,GO:0006935,GO:0006950,GO:0007275,GO:0007276,GO:0007281,GO:0007292,GO:0007297,GO:0007298,GO:0007350,GO:0007379,GO:0007380,GO:0007382,GO:0007389,GO:0007399,GO:0007409,GO:0007411,GO:…	ko:K17452	ko00000,ko03000,ko03036	AE binding protein 2
perfla_22927	Actinopterygii	tom1	TOM1	NA	NA	NA	Target of
perfla_23041	Actinopterygii	CD4	CD4	GO:0001775,GO:0001816,GO:0001817,GO:0001819,GO:0001932,GO:0001934,GO:0002253,GO:0002376,GO:0002429,GO:0002520,GO:0002521,GO:0002682,GO:0002684,GO:0002694,GO:0002696,GO:0002757,GO:0002761,GO:0002763,GO:0002764,GO:0002768,GO:0002819,GO:0002821,GO:0002822,GO:0002824,GO:0003674,GO:0004888,GO:0004896,GO:0005102,GO:0005198,GO:0005201,GO:0005488,GO:0005515,GO:0005575,GO:0005622,GO:0005623,GO:0005737,GO:…	ko:K06454,ko:K08440	ko00000,ko00001,ko04030,ko04090,ko04516	CD4 molecule
perfla_23052	Actinopterygii	TLDC1	TLDC1	GO:0005575,GO:0005622,GO:0005623,GO:0005737,GO:0008150,GO:0010941,GO:0016020,GO:0044424,GO:0044464,GO:0048519,GO:0048523,GO:0048583,GO:0048585,GO:0050789,GO:0050794,GO:0060548,GO:0065007,GO:0080134,GO:0080135,GO:1900407,GO:1900408,GO:1901214,GO:1901215,GO:1902882,GO:1902883,GO:1903201,GO:1903202,GO:1903203,GO:1903204	NA	NA	TBC LysM-associated domain containing 1
perfla_23316	Actinopterygii	smtnl1	SMTNL1	NA	NA	NA	Smoothelin-like
perfla_23336	Actinopterygii	UBTF	UBTF	NA	ko:K09273	ko00000,ko03000,ko03021	Upstream binding transcription factor, RNA polymerase I
perfla_23871	Actinopterygii	cdr2	CDR2	GO:0003674,GO:0005488,GO:0005515,GO:0005575,GO:0005622,GO:0005623,GO:0005813,GO:0005815,GO:0005856,GO:0005886,GO:0007275,GO:0008150,GO:0009790,GO:0009987,GO:0015630,GO:0016020,GO:0032153,GO:0032154,GO:0032155,GO:0032501,GO:0032502,GO:0040016,GO:0043226,GO:0043228,GO:0043229,GO:0043232,GO:0044422,GO:0044424,GO:0044425,GO:0044430,GO:0044446,GO:0044459,GO:0044464,GO:0048856,GO:0051301,GO:0071944,GO:…	NA	NA	Cerebellar degeneration-related protein
perfla_23989	Actinopterygii	KRT12	KRT12	GO:0000003,GO:0001101,GO:0001533,GO:0001558,GO:0001654,GO:0001667,GO:0001775,GO:0001942,GO:0002009,GO:0002064,GO:0002376,GO:0003008,GO:0003334,GO:0003674,GO:0004888,GO:0005102,GO:0005198,GO:0005200,GO:0005488,GO:0005515,GO:0005575,GO:0005576,GO:0005615,GO:0005622,GO:0005623,GO:0005737,GO:0005829,GO:0005856,GO:0005882,GO:0005886,GO:0006417,GO:0006464,GO:0006807,GO:0006928,GO:0006950,GO:0006952,GO:…	ko:K07604,ko:K07605	ko00000,ko00001,ko04147,ko04812	Keratin, type I cytoskeletal 13-like
perfla_24334	Actinopterygii	CLN3	CLN3	GO:0000139,GO:0000323,GO:0001505,GO:0001508,GO:0001575,GO:0001932,GO:0001934,GO:0003008,GO:0003674,GO:0005488,GO:0005515,GO:0005575,GO:0005622,GO:0005623,GO:0005634,GO:0005654,GO:0005737,GO:0005739,GO:0005740,GO:0005764,GO:0005765,GO:0005768,GO:0005769,GO:0005770,GO:0005773,GO:0005774,GO:0005776,GO:0005783,GO:0005789,GO:0005794,GO:0005795,GO:0005802,GO:0005886,GO:0005901,GO:0005902,GO:0006082,GO:…	ko:K12389	ko00000,ko00001	Ceroid-lipofuscinosis, neuronal 3
perfla_24354	Actinopterygii	GIMAP8	GIMAP8	NA	NA	NA	GTPase IMAP family member
perfla_24442	Actinopterygii	ACVR1C	ACVR1C	GO:0000003,GO:0000166,GO:0000902,GO:0000904,GO:0001541,GO:0001701,GO:0001824,GO:0001832,GO:0001834,GO:0001932,GO:0001934,GO:0002009,GO:0002021,GO:0002165,GO:0002791,GO:0002792,GO:0003006,GO:0003674,GO:0003824,GO:0004672,GO:0004674,GO:0004675,GO:0004703,GO:0004888,GO:0005024,GO:0005025,GO:0005102,GO:0005488,GO:0005515,GO:0005524,GO:0005575,GO:0005622,GO:0005623,GO:0005737,GO:0005886,GO:0005887,GO:…	ko:K04674,ko:K13568	ko00000,ko00001,ko00002,ko01000,ko01001,ko01020,ko04050	Receptor protein serine threonine kinase
perfla_24562	Actinopterygii	SLC46A2	SLC46A2	GO:0001776,GO:0002260,GO:0002376,GO:0002520,GO:0002682,GO:0002694,GO:0003674,GO:0005215,GO:0005575,GO:0005623,GO:0006810,GO:0007275,GO:0008150,GO:0009986,GO:0010941,GO:0015291,GO:0015293,GO:0016020,GO:0016021,GO:0022804,GO:0022857,GO:0031224,GO:0032501,GO:0032502,GO:0042592,GO:0042981,GO:0043029,GO:0043066,GO:0043067,GO:0043069,GO:0044425,GO:0044464,GO:0045580,GO:0045595,GO:0045619,GO:0048513,GO:…	ko:K14614	ko00000,ko02000	Solute carrier family 46 member 2
perfla_24628	Actinopterygii	RHAG	RHAG	GO:0002262,GO:0002376,GO:0002520,GO:0003674,GO:0005215,GO:0005488,GO:0005515,GO:0005575,GO:0005623,GO:0005886,GO:0005887,GO:0006810,GO:0006811,GO:0006812,GO:0006820,GO:0006855,GO:0006873,GO:0007275,GO:0008092,GO:0008150,GO:0008324,GO:0008519,GO:0009987,GO:0015075,GO:0015238,GO:0015267,GO:0015669,GO:0015670,GO:0015672,GO:0015695,GO:0015696,GO:0015701,GO:0015711,GO:0015893,GO:0016020,GO:0016021,GO:…	ko:K06580	ko00000,ko02000,ko04090	Belongs to the ammonium transporter (TC 2.A.49) family. Rh subfamily
perfla_24723	Actinopterygii	P2RY10	P2RY10	GO:0003674,GO:0004888,GO:0004930,GO:0005575,GO:0005623,GO:0005886,GO:0005887,GO:0006873,GO:0006874,GO:0006875,GO:0007154,GO:0007165,GO:0007186,GO:0007200,GO:0007204,GO:0008150,GO:0009966,GO:0009967,GO:0009987,GO:0010646,GO:0010647,GO:0016020,GO:0016021,GO:0019725,GO:0023051,GO:0023052,GO:0023056,GO:0030003,GO:0031224,GO:0031226,GO:0035023,GO:0035025,GO:0038023,GO:0042592,GO:0044425,GO:0044459,GO:…	ko:K04274	ko00000,ko00001,ko04030	Purinergic receptor P2Y, G-protein coupled, 10
perfla_24760	Actinopterygii	GOT1L1	GOT1L1	NA	ko:K14454	ko00000,ko00001,ko00002,ko01000,ko01007,ko04131,ko04147	Glutamic-oxaloacetic transaminase 1-like 1
perfla_24852	Actinopterygii	KCNS3	KCNS3	GO:0002791,GO:0003674,GO:0005215,GO:0005216,GO:0005242,GO:0005244,GO:0005249,GO:0005251,GO:0005261,GO:0005267,GO:0005575,GO:0005622,GO:0005623,GO:0005737,GO:0005794,GO:0005829,GO:0005886,GO:0005887,GO:0006810,GO:0006811,GO:0006812,GO:0006813,GO:0008076,GO:0008150,GO:0008324,GO:0009987,GO:0010646,GO:0010817,GO:0012505,GO:0015075,GO:0015077,GO:0015079,GO:0015267,GO:0015276,GO:0015318,GO:0015459,GO:…	ko:K04885,ko:K04886,ko:K04933	ko00000,ko04040	Potassium voltage-gated channel subfamily S member
perfla_24858	Actinopterygii	CD226	CD226	GO:0001816,GO:0001817,GO:0001819,GO:0001910,GO:0001912,GO:0002682,GO:0002684,GO:0002694,GO:0002696,GO:0002697,GO:0002699,GO:0002700,GO:0002702,GO:0002703,GO:0002705,GO:0002706,GO:0002708,GO:0002712,GO:0002714,GO:0002715,GO:0002717,GO:0002718,GO:0002720,GO:0002727,GO:0002729,GO:0002819,GO:0002821,GO:0002822,GO:0002824,GO:0002831,GO:0002833,GO:0002834,GO:0002836,GO:0002837,GO:0002839,GO:0002855,GO:…	ko:K06567	ko00000,ko00001,ko04090,ko04516	CD226 molecule
perfla_24867	Actinopterygii	KRT12	KRT12	GO:0000003,GO:0001101,GO:0001533,GO:0001558,GO:0001654,GO:0001667,GO:0001775,GO:0001942,GO:0002009,GO:0002064,GO:0002376,GO:0003008,GO:0003334,GO:0003674,GO:0004888,GO:0005102,GO:0005198,GO:0005200,GO:0005488,GO:0005515,GO:0005575,GO:0005576,GO:0005615,GO:0005622,GO:0005623,GO:0005737,GO:0005829,GO:0005856,GO:0005882,GO:0005886,GO:0006417,GO:0006464,GO:0006807,GO:0006928,GO:0006950,GO:0006952,GO:…	ko:K07604,ko:K07605	ko00000,ko00001,ko04147,ko04812	Belongs to the intermediate filament family
perfla_25060	Actinopterygii	BHLHE41	BHLHE41	GO:0000122,GO:0000976,GO:0000977,GO:0000978,GO:0000981,GO:0000982,GO:0000987,GO:0000988,GO:0000989,GO:0001012,GO:0001067,GO:0001076,GO:0001078,GO:0001085,GO:0001102,GO:0001191,GO:0001227,GO:0003674,GO:0003676,GO:0003677,GO:0003690,GO:0003700,GO:0003705,GO:0003712,GO:0003714,GO:0005488,GO:0005515,GO:0005575,GO:0005622,GO:0005623,GO:0005634,GO:0005654,GO:0006355,GO:0006357,GO:0007275,GO:0007623,GO:…	ko:K03730	ko00000,ko00001,ko03000	Basic helix-loop-helix family member e41
perfla_25296	Actinopterygii	TCN2	TCN2	GO:0000323,GO:0003674,GO:0005488,GO:0005575,GO:0005576,GO:0005615,GO:0005622,GO:0005623,GO:0005737,GO:0005764,GO:0005768,GO:0005773,GO:0005775,GO:0006725,GO:0006766,GO:0006767,GO:0006807,GO:0006810,GO:0008144,GO:0008150,GO:0008152,GO:0009235,GO:0009987,GO:0012505,GO:0015889,GO:0015893,GO:0017144,GO:0019842,GO:0031410,GO:0031419,GO:0031974,GO:0031982,GO:0033013,GO:0036094,GO:0042221,GO:0042493,GO:…	ko:K14619	ko00000,ko00001	Transcobalamin II, like
perfla_25429	Actinopterygii	GDF2	GDF2	GO:0001501,GO:0001503,GO:0001525,GO:0001558,GO:0001568,GO:0001569,GO:0001570,GO:0001649,GO:0001763,GO:0001817,GO:0001819,GO:0001932,GO:0001934,GO:0001936,GO:0001937,GO:0001938,GO:0001944,GO:0002009,GO:0003674,GO:0005102,GO:0005125,GO:0005126,GO:0005160,GO:0005488,GO:0005515,GO:0005575,GO:0005576,GO:0005615,GO:0005975,GO:0005996,GO:0006006,GO:0006275,GO:0006355,GO:0006357,GO:0006464,GO:0006468,GO:…	ko:K05503	ko00000,ko04052	Growth differentiation factor 2
perfla_25441	Actinopterygii	FAM172A	FAM172A	GO:0005575,GO:0005622,GO:0005623,GO:0005737,GO:0005783,GO:0012505,GO:0043226,GO:0043227,GO:0043229,GO:0043231,GO:0044424,GO:0044444,GO:0044464	NA	NA	Family with sequence similarity 172 member A
perfla_25820	Actinopterygii	MAP2K1	MAP2K1	GO:0000003,GO:0000075,GO:0000076,GO:0000077,GO:0000165,GO:0000166,GO:0000187,GO:0000278,GO:0000578,GO:0000793,GO:0000902,GO:0001568,GO:0001667,GO:0001701,GO:0001890,GO:0001892,GO:0001932,GO:0001934,GO:0001944,GO:0002064,GO:0002065,GO:0002066,GO:0002119,GO:0002164,GO:0002252,GO:0002376,GO:0002520,GO:0003002,GO:0003006,GO:0003008,GO:0003013,GO:0003018,GO:0003056,GO:0003674,GO:0003824,GO:0004672,GO:…	ko:K04368,ko:K04369	ko00000,ko00001,ko00002,ko01000,ko01001	mitogen-activated protein kinase kinase
perfla_25914	Actinopterygii	SERPINB6	SERPINB6	GO:0000003,GO:0001775,GO:0001817,GO:0001819,GO:0001910,GO:0001911,GO:0002020,GO:0002252,GO:0002253,GO:0002263,GO:0002274,GO:0002275,GO:0002283,GO:0002366,GO:0002376,GO:0002443,GO:0002444,GO:0002446,GO:0002448,GO:0002682,GO:0002683,GO:0002684,GO:0002697,GO:0002698,GO:0002703,GO:0002704,GO:0002706,GO:0002707,GO:0002715,GO:0002716,GO:0002791,GO:0002793,GO:0003006,GO:0003008,GO:0003674,GO:0004857,GO:…	ko:K13963	ko00000,ko00001	Belongs to the serpin family
perfla_25926	Actinopterygii	MIIP	MIIP	NA	NA	NA	Migration and invasion inhibitory protein
perfla_26117	Actinopterygii	LAMP2	LAMP2	GO:0000323,GO:0000421,GO:0001775,GO:0002252,GO:0002263,GO:0002274,GO:0002275,GO:0002283,GO:0002366,GO:0002376,GO:0002443,GO:0002444,GO:0002446,GO:0002576,GO:0003674,GO:0005488,GO:0005515,GO:0005575,GO:0005576,GO:0005615,GO:0005622,GO:0005623,GO:0005737,GO:0005764,GO:0005765,GO:0005766,GO:0005767,GO:0005768,GO:0005770,GO:0005773,GO:0005774,GO:0005775,GO:0005776,GO:0005794,GO:0005802,GO:0005886,GO:…	ko:K06528	ko00000,ko00001,ko04090,ko04131,ko04147	membrane glycoprotein 2
perfla_26193	Actinopterygii	SERPINA12	SERPINA12	GO:0003674,GO:0004857,GO:0004866,GO:0004867,GO:0005575,GO:0005576,GO:0005615,GO:0005623,GO:0005886,GO:0005975,GO:0005996,GO:0006006,GO:0006109,GO:0006111,GO:0008150,GO:0008152,GO:0009889,GO:0009890,GO:0009892,GO:0009966,GO:0009967,GO:0010466,GO:0010605,GO:0010646,GO:0010647,GO:0010675,GO:0010677,GO:0010906,GO:0010951,GO:0014066,GO:0014068,GO:0016020,GO:0019216,GO:0019218,GO:0019222,GO:0019318,GO:…	ko:K04525	ko00000	Serine (or cysteine) proteinase inhibitor, clade A (alpha-1 antiproteinase, antitrypsin), member 1
perfla_26230	Actinopterygii	KRT18	KRT18	GO:0003674,GO:0005488,GO:0005515,GO:0005575,GO:0005622,GO:0005623,GO:0005634,GO:0005730,GO:0005737,GO:0005813,GO:0005815,GO:0005829,GO:0005856,GO:0005882,GO:0006810,GO:0006892,GO:0006893,GO:0006915,GO:0006996,GO:0007010,GO:0007154,GO:0007165,GO:0007166,GO:0007275,GO:0008104,GO:0008150,GO:0008219,GO:0008544,GO:0009653,GO:0009888,GO:0009913,GO:0009987,GO:0010033,GO:0010941,GO:0012501,GO:0015031,GO:…	ko:K07604	ko00000,ko00001,ko04147,ko04812	Keratin, type I cytoskeletal 18-like
perfla_26237	Actinopterygii	STAP2	STAP2	GO:0001932,GO:0001934,GO:0005575,GO:0005622,GO:0005623,GO:0005737,GO:0005829,GO:0005886,GO:0008150,GO:0009893,GO:0009966,GO:0009967,GO:0010562,GO:0010604,GO:0010646,GO:0010647,GO:0016020,GO:0019220,GO:0019222,GO:0023051,GO:0023056,GO:0031323,GO:0031325,GO:0031399,GO:0031401,GO:0032268,GO:0032270,GO:0042325,GO:0042327,GO:0042509,GO:0042531,GO:0044424,GO:0044444,GO:0044464,GO:0045937,GO:0046425,GO:…	NA	NA	Signal transducing adaptor family member
perfla_26436	Actinopterygii	NCEH1	NCEH1	GO:0003674,GO:0003824,GO:0004771,GO:0005488,GO:0005575,GO:0005622,GO:0005623,GO:0005737,GO:0005783,GO:0005789,GO:0006464,GO:0006470,GO:0006793,GO:0006796,GO:0006805,GO:0006807,GO:0007154,GO:0007165,GO:0007166,GO:0007167,GO:0007178,GO:0008150,GO:0008152,GO:0009056,GO:0009410,GO:0009987,GO:0012505,GO:0016020,GO:0016298,GO:0016311,GO:0016787,GO:0016788,GO:0017171,GO:0019538,GO:0023052,GO:0031984,GO:…	ko:K13616,ko:K14349	ko00000,ko00001,ko01000,ko01002	Neutral cholesterol ester hydrolase
perfla_26632	Actinopterygii	PCED1A	PCED1A	NA	NA	NA	PC-esterase domain-containing protein 1A-like
perfla_26660	Actinopterygii	MLC1	MLC1	GO:0000323,GO:0003674,GO:0005215,GO:0005488,GO:0005575,GO:0005622,GO:0005623,GO:0005737,GO:0005764,GO:0005768,GO:0005769,GO:0005773,GO:0005783,GO:0005886,GO:0005901,GO:0005911,GO:0006810,GO:0006897,GO:0008104,GO:0008150,GO:0008565,GO:0009987,GO:0010033,GO:0012505,GO:0014070,GO:0015031,GO:0015833,GO:0016020,GO:0016021,GO:0016043,GO:0016192,GO:0016323,GO:0016324,GO:0022607,GO:0030054,GO:0031224,GO:…	ko:K20070	ko00000,ko04131	Megalencephalic leukoencephalopathy with subcortical cysts 1
perfla_26718	Actinopterygii	OLFM4	OLFM4	GO:0001775,GO:0002252,GO:0002263,GO:0002274,GO:0002275,GO:0002283,GO:0002366,GO:0002376,GO:0002443,GO:0002444,GO:0002446,GO:0002682,GO:0002683,GO:0003674,GO:0005488,GO:0005515,GO:0005575,GO:0005576,GO:0005615,GO:0005622,GO:0005623,GO:0005737,GO:0005739,GO:0005886,GO:0006810,GO:0006887,GO:0006955,GO:0008150,GO:0009966,GO:0009968,GO:0009987,GO:0010646,GO:0010648,GO:0010720,GO:0010769,GO:0010770,GO:…	NA	NA	Si ch211-173a9.7
perfla_26937	Actinopterygii	s1pr3a	S1PR3A	NA	ko:K04290	ko00000,ko00001,ko04030	Belongs to the G-protein coupled receptor 1 family
perfla_27213	Actinopterygii	AGXT	AGXT	GO:0000096,GO:0000098,GO:0001505,GO:0003674,GO:0003824,GO:0004760,GO:0005102,GO:0005488,GO:0005515,GO:0005575,GO:0005622,GO:0005623,GO:0005737,GO:0005739,GO:0005759,GO:0005777,GO:0005782,GO:0005829,GO:0006081,GO:0006082,GO:0006090,GO:0006520,GO:0006522,GO:0006524,GO:0006534,GO:0006544,GO:0006545,GO:0006605,GO:0006625,GO:0006790,GO:0006807,GO:0006810,GO:0006811,GO:0006820,GO:0006835,GO:0006886,GO:…	ko:K00830	ko00000,ko00001,ko00002,ko01000,ko01007	Alanine-glyoxylate aminotransferase a
perfla_27303	Actinopterygii	ccrn4l	CCRN4L	GO:0000288,GO:0000289,GO:0000956,GO:0005575,GO:0005622,GO:0005623,GO:0005737,GO:0006139,GO:0006401,GO:0006402,GO:0006725,GO:0006807,GO:0007610,GO:0007622,GO:0007623,GO:0007626,GO:0008150,GO:0008152,GO:0009056,GO:0009057,GO:0009314,GO:0009416,GO:0009628,GO:0009892,GO:0009987,GO:0010468,GO:0010605,GO:0010629,GO:0016070,GO:0016071,GO:0019222,GO:0019439,GO:0030014,GO:0032991,GO:0034641,GO:0034655,GO:…	ko:K18764	ko00000,ko01000,ko03019	CCR4 carbon catabolite repression 4-like (S. cerevisiae)
perfla_27770	Actinopterygii	CXCR1	CXCR1	GO:0000323,GO:0001637,GO:0001653,GO:0001655,GO:0001656,GO:0001775,GO:0001822,GO:0002009,GO:0002252,GO:0002263,GO:0002274,GO:0002275,GO:0002283,GO:0002366,GO:0002376,GO:0002407,GO:0002437,GO:0002438,GO:0002443,GO:0002444,GO:0002446,GO:0002526,GO:0002682,GO:0002683,GO:0002684,GO:0002685,GO:0002687,GO:0002688,GO:0002690,GO:0003008,GO:0003013,GO:0003018,GO:0003674,GO:0004888,GO:0004896,GO:0004918,GO:…	ko:K04175,ko:K05050	ko00000,ko00001,ko04030,ko04050,ko04090	Belongs to the G-protein coupled receptor 1 family
perfla_27870	Actinopterygii	UTS2R	UTS2R	NA	ko:K04241	ko00000,ko00001,ko04030	Belongs to the G-protein coupled receptor 1 family
perfla_27948	Actinopterygii	NMI	NMI	GO:0001817,GO:0001818,GO:0002682,GO:0002683,GO:0003674,GO:0003712,GO:0005488,GO:0005515,GO:0005575,GO:0005622,GO:0005623,GO:0005634,GO:0005654,GO:0005737,GO:0005829,GO:0006139,GO:0006351,GO:0006366,GO:0006725,GO:0006807,GO:0006950,GO:0006952,GO:0006954,GO:0007154,GO:0007165,GO:0007259,GO:0008150,GO:0008152,GO:0009058,GO:0009059,GO:0009889,GO:0009890,GO:0009892,GO:0009893,GO:0009987,GO:0010467,GO:…	NA	NA	N-myc and STAT interactor
perfla_28087	Actinopterygii	F2RL2	F2RL2	GO:0001653,GO:0001775,GO:0003674,GO:0003824,GO:0004435,GO:0004620,GO:0004629,GO:0004888,GO:0004930,GO:0005575,GO:0005576,GO:0005623,GO:0005886,GO:0005887,GO:0006873,GO:0006874,GO:0006875,GO:0006950,GO:0007154,GO:0007165,GO:0007186,GO:0007200,GO:0007204,GO:0007596,GO:0007599,GO:0008081,GO:0008150,GO:0008528,GO:0009611,GO:0009966,GO:0009967,GO:0009987,GO:0010646,GO:0010647,GO:0015057,GO:0016020,GO:…	ko:K04235	ko00000,ko00001,ko04030	Coagulation factor II (thrombin) receptor-like 2
perfla_28117	Actinopterygii	PTGER1	PTGER1	GO:0001664,GO:0002237,GO:0003674,GO:0004888,GO:0004930,GO:0004953,GO:0004954,GO:0004955,GO:0004957,GO:0005102,GO:0005488,GO:0005515,GO:0005575,GO:0005623,GO:0005886,GO:0005887,GO:0007154,GO:0007165,GO:0007186,GO:0007187,GO:0007188,GO:0007189,GO:0007191,GO:0007212,GO:0008150,GO:0009605,GO:0009607,GO:0009617,GO:0009987,GO:0010033,GO:0016020,GO:0016021,GO:0019932,GO:0019933,GO:0019935,GO:0023052,GO:…	ko:K04258	ko00000,ko00001,ko04030	Prostaglandin E receptor 1a (subtype EP1)
perfla_28322	Actinopterygii	F11	F11	GO:0001889,GO:0002254,GO:0002353,GO:0002526,GO:0002542,GO:0002673,GO:0002675,GO:0003674,GO:0003824,GO:0004175,GO:0004177,GO:0004252,GO:0005488,GO:0005515,GO:0005575,GO:0005576,GO:0005615,GO:0005623,GO:0005886,GO:0006082,GO:0006508,GO:0006629,GO:0006631,GO:0006807,GO:0006950,GO:0006952,GO:0006954,GO:0007275,GO:0007596,GO:0007597,GO:0007599,GO:0008150,GO:0008152,GO:0008233,GO:0008236,GO:0008238,GO:…	ko:K01323,ko:K01324	ko00000,ko00001,ko01000,ko01002	Coagulation factor XI-like
perfla_28330	Actinopterygii	si:ch1073-220m6.1	SI:CH1073-220M6.1	NA	NA	NA	negative regulation of granulocyte macrophage colony-stimulating factor production
perfla_28363	Actinopterygii	GJD2	GJD2	NA	NA	NA	One gap junction consists of a cluster of closely packed pairs of transmembrane channels, the connexons, through which materials of low MW diffuse from one cell to a neighboring cell
perfla_28654	Actinopterygii	RSL1D1	RSL1D1	GO:0000470,GO:0003674,GO:0003676,GO:0003723,GO:0003729,GO:0003730,GO:0005488,GO:0005575,GO:0005622,GO:0005623,GO:0005634,GO:0005730,GO:0005737,GO:0005829,GO:0005840,GO:0006139,GO:0006364,GO:0006396,GO:0006412,GO:0006518,GO:0006725,GO:0006807,GO:0008150,GO:0008152,GO:0009058,GO:0009059,GO:0009987,GO:0010467,GO:0010941,GO:0015934,GO:0016070,GO:0016072,GO:0019538,GO:0022613,GO:0022625,GO:0022626,GO:…	ko:K14775	ko00000,ko03009	Ribosomal L1
perfla_28787	Actinopterygii	cd55	CD55	NA	ko:K04006,ko:K04011	ko00000,ko00001,ko00537,ko04090,ko04131,ko04147	Complement decay-accelerating factor isoform X1
perfla_29073	Actinopterygii	IBA57	IBA57	GO:0003674,GO:0003676,GO:0003723,GO:0005488,GO:0005575,GO:0005622,GO:0005623,GO:0005737,GO:0005739,GO:0005759,GO:0006725,GO:0006778,GO:0006779,GO:0006783,GO:0006790,GO:0006807,GO:0008150,GO:0008152,GO:0009058,GO:0009987,GO:0016043,GO:0016226,GO:0018130,GO:0019438,GO:0022607,GO:0031163,GO:0031974,GO:0033013,GO:0033014,GO:0034641,GO:0042168,GO:0042440,GO:0043226,GO:0043227,GO:0043229,GO:0043231,GO:…	ko:K22073	ko00000,ko01000,ko03029	IBA57, iron-sulfur cluster assembly homolog (S. cerevisiae)
perfla_29136	Actinopterygii	KLHDC8B	KLHDC8B	GO:0000151,GO:0005575,GO:0005622,GO:0005623,GO:0005737,GO:0005829,GO:0031461,GO:0031463,GO:0032991,GO:0044424,GO:0044444,GO:0044464,GO:1902494,GO:1990234	NA	NA	Kelch domain containing 8B
perfla_29414	Actinopterygii	adprh	ADPRH	NA	ko:K01245	ko00000,ko01000	ADP-ribosylarginine hydrolase
perfla_29588	Actinopterygii	SIRPD	SIRPD	NA	ko:K06551,ko:K16827	ko00000,ko00001,ko04090	Novel immune-type receptor
perfla_29594	Actinopterygii	C3AR1	C3AR1	NA	ko:K04245	ko00000,ko04030	C3a anaphylatoxin chemotactic receptor-like
perfla_29748	Actinopterygii	P2RY8	P2RY8	GO:0003674,GO:0004888,GO:0004930,GO:0005575,GO:0005623,GO:0005886,GO:0005887,GO:0006873,GO:0006874,GO:0006875,GO:0007154,GO:0007165,GO:0007186,GO:0007200,GO:0007204,GO:0008150,GO:0009966,GO:0009967,GO:0009987,GO:0010646,GO:0010647,GO:0016020,GO:0016021,GO:0019725,GO:0023051,GO:0023052,GO:0023056,GO:0030003,GO:0031224,GO:0031226,GO:0035023,GO:0035025,GO:0038023,GO:0042592,GO:0044425,GO:0044459,GO:…	ko:K08386	ko00000,ko00001,ko04030	Purinergic receptor P2Y, G-protein coupled, 8
perfla_29862	Actinopterygii	FST	FST	GO:0000003,GO:0000122,GO:0001501,GO:0001817,GO:0001819,GO:0001942,GO:0002009,GO:0002244,GO:0002376,GO:0002520,GO:0003002,GO:0003006,GO:0003674,GO:0005488,GO:0005515,GO:0005575,GO:0005576,GO:0005615,GO:0005622,GO:0005623,GO:0005634,GO:0005737,GO:0006355,GO:0006357,GO:0007154,GO:0007165,GO:0007166,GO:0007167,GO:0007178,GO:0007275,GO:0007276,GO:0007281,GO:0007292,GO:0007389,GO:0007399,GO:0007417,GO:…	ko:K04661	ko00000,ko00001	Follistatin
perfla_29886	Actinopterygii	KHDRBS1	KHDRBS1	GO:0000003,GO:0000086,GO:0000278,GO:0000375,GO:0000377,GO:0000398,GO:0003674,GO:0003676,GO:0003677,GO:0003723,GO:0003727,GO:0005070,GO:0005488,GO:0005515,GO:0005575,GO:0005622,GO:0005623,GO:0005634,GO:0005654,GO:0005737,GO:0005829,GO:0005886,GO:0006139,GO:0006355,GO:0006396,GO:0006397,GO:0006417,GO:0006446,GO:0006725,GO:0006807,GO:0007049,GO:0007050,GO:0007154,GO:0007165,GO:0007166,GO:0007276,GO:…	ko:K13198,ko:K14942,ko:K17843	ko00000,ko03041	KH domain containing, RNA binding, signal transduction associated
perfla_30437	Actinopterygii	RFC2	RFC2	GO:0000166,GO:0000723,GO:0000724,GO:0000725,GO:0000731,GO:0003674,GO:0005488,GO:0005515,GO:0005524,GO:0005575,GO:0005622,GO:0005623,GO:0005634,GO:0005654,GO:0005657,GO:0005663,GO:0005694,GO:0006139,GO:0006259,GO:0006260,GO:0006261,GO:0006275,GO:0006281,GO:0006283,GO:0006289,GO:0006296,GO:0006297,GO:0006301,GO:0006302,GO:0006310,GO:0006725,GO:0006807,GO:0006950,GO:0006974,GO:0006996,GO:0007049,GO:…	ko:K10755	ko00000,ko00001,ko00002,ko03032,ko03036,ko03400	Replication factor C
perfla_30554	Actinopterygii	MUC2	MUC2	NA	NA	NA	NA
perfla_30752	Actinopterygii	XRCC4	XRCC4	GO:0000109,GO:0000228,GO:0000722,GO:0000723,GO:0000726,GO:0000781,GO:0000784,GO:0001701,GO:0001775,GO:0002200,GO:0002204,GO:0002208,GO:0002244,GO:0002250,GO:0002252,GO:0002263,GO:0002285,GO:0002312,GO:0002320,GO:0002328,GO:0002366,GO:0002376,GO:0002377,GO:0002381,GO:0002440,GO:0002443,GO:0002449,GO:0002460,GO:0002520,GO:0002521,GO:0002562,GO:0003674,GO:0005488,GO:0005515,GO:0005575,GO:0005622,GO:…	ko:K10886	ko00000,ko00001,ko03400	X-ray repair complementing defective repair in Chinese hamster cells 4
perfla_30876	Actinopterygii	AGP19	AGP19	NA	NA	NA	Actinodin3
perfla_30916	Actinopterygii	CTSH	CTSH	GO:0000003,GO:0000165,GO:0000323,GO:0001101,GO:0001520,GO:0001655,GO:0001656,GO:0001669,GO:0001763,GO:0001775,GO:0001822,GO:0001894,GO:0001906,GO:0001909,GO:0001913,GO:0002009,GO:0002250,GO:0002252,GO:0002263,GO:0002274,GO:0002275,GO:0002283,GO:0002366,GO:0002376,GO:0002443,GO:0002444,GO:0002446,GO:0002449,GO:0002456,GO:0002460,GO:0002682,GO:0002764,GO:0003674,GO:0003824,GO:0004175,GO:0004177,GO:…	ko:K01366	ko00000,ko00001,ko01000,ko01002	Belongs to the peptidase C1 family
perfla_31090	Actinopterygii	HCAR1	HCAR1	GO:0000166,GO:0001614,GO:0001776,GO:0001780,GO:0001781,GO:0001882,GO:0001883,GO:0002262,GO:0002376,GO:0002682,GO:0002684,GO:0002791,GO:0002793,GO:0003674,GO:0004888,GO:0004930,GO:0005488,GO:0005525,GO:0005575,GO:0005622,GO:0005623,GO:0005886,GO:0005887,GO:0006915,GO:0006925,GO:0007154,GO:0007165,GO:0007166,GO:0007186,GO:0008150,GO:0008219,GO:0009892,GO:0009894,GO:0009895,GO:0009987,GO:0010646,GO:…	ko:K08401,ko:K08402	ko00000,ko00001,ko04030	Hydroxycarboxylic acid receptor
perfla_31152	Actinopterygii	CRYZ	CRYZ	GO:0000166,GO:0003008,GO:0003674,GO:0003676,GO:0003723,GO:0003729,GO:0003730,GO:0003824,GO:0003960,GO:0005198,GO:0005212,GO:0005488,GO:0005575,GO:0005622,GO:0005623,GO:0005737,GO:0005829,GO:0006805,GO:0007600,GO:0007601,GO:0008150,GO:0008152,GO:0009056,GO:0009410,GO:0009987,GO:0016043,GO:0016491,GO:0016651,GO:0016655,GO:0022607,GO:0032501,GO:0036094,GO:0042178,GO:0042221,GO:0043167,GO:0043168,GO:…	ko:K00344	ko00000,ko01000	Crystallin, zeta (quinone reductase)
perfla_31157	Actinopterygii	CTSS	CTSS	GO:0000323,GO:0001775,GO:0001894,GO:0001968,GO:0002218,GO:0002221,GO:0002224,GO:0002250,GO:0002252,GO:0002253,GO:0002263,GO:0002274,GO:0002275,GO:0002283,GO:0002366,GO:0002376,GO:0002443,GO:0002444,GO:0002446,GO:0002478,GO:0002495,GO:0002504,GO:0002682,GO:0002684,GO:0002757,GO:0002758,GO:0002764,GO:0003674,GO:0003824,GO:0004175,GO:0004197,GO:0004252,GO:0005488,GO:0005515,GO:0005518,GO:0005575,GO:…	ko:K01368	ko00000,ko00001,ko01000,ko01002,ko03110	Belongs to the peptidase C1 family
perfla_31938	Actinopterygii	EPM2A	EPM2A	GO:0000271,GO:0001871,GO:0003008,GO:0003674,GO:0003824,GO:0004721,GO:0004722,GO:0004725,GO:0005488,GO:0005515,GO:0005575,GO:0005622,GO:0005623,GO:0005634,GO:0005654,GO:0005737,GO:0005783,GO:0005789,GO:0005791,GO:0005829,GO:0005975,GO:0005976,GO:0005977,GO:0005978,GO:0006073,GO:0006091,GO:0006112,GO:0006464,GO:0006470,GO:0006793,GO:0006796,GO:0006807,GO:0007275,GO:0007399,GO:0007610,GO:0007611,GO:…	ko:K14165	ko00000,ko01000,ko01009	Epilepsy, progressive myoclonus type 2A, Lafora disease (laforin)
perfla_32155	Actinopterygii	CD200R1	CD200R1	GO:0002682,GO:0003674,GO:0005575,GO:0005576,GO:0005623,GO:0005886,GO:0007154,GO:0007165,GO:0008150,GO:0009897,GO:0009986,GO:0009987,GO:0016020,GO:0023052,GO:0032991,GO:0038023,GO:0043235,GO:0044425,GO:0044459,GO:0044464,GO:0048583,GO:0050776,GO:0050789,GO:0050794,GO:0050896,GO:0051716,GO:0060089,GO:0065007,GO:0071944,GO:0098552	ko:K21668	ko00000,ko00001	Cell surface glycoprotein CD200 receptor
perfla_32399	Actinopterygii	OXNAD1	OXNAD1	GO:0003674,GO:0003824,GO:0005575,GO:0005622,GO:0005623,GO:0005737,GO:0005739,GO:0008150,GO:0008152,GO:0016491,GO:0043226,GO:0043227,GO:0043229,GO:0043231,GO:0044424,GO:0044444,GO:0044464,GO:0055114	NA	NA	Oxidoreductase NAD-binding
perfla_32445	Actinopterygii	EMB	EMB	GO:0003674,GO:0005215,GO:0005342,GO:0005575,GO:0005623,GO:0005886,GO:0005887,GO:0006810,GO:0006811,GO:0006820,GO:0008028,GO:0008150,GO:0008509,GO:0008514,GO:0015075,GO:0015318,GO:0015711,GO:0015718,GO:0015727,GO:0015849,GO:0015850,GO:0016020,GO:0016021,GO:0022857,GO:0031224,GO:0031226,GO:0034220,GO:0035873,GO:0035879,GO:0044425,GO:0044459,GO:0044464,GO:0046942,GO:0046943,GO:0051179,GO:0051234,GO:…	NA	NA	Immunoglobulin domain
perfla_32631	Actinopterygii	RNASEH2B	RNASEH2B	GO:0001701,GO:0003674,GO:0003824,GO:0004518,GO:0004519,GO:0004521,GO:0004523,GO:0004540,GO:0005575,GO:0005622,GO:0005623,GO:0005634,GO:0005654,GO:0006139,GO:0006401,GO:0006725,GO:0006753,GO:0006793,GO:0006796,GO:0006807,GO:0007275,GO:0007346,GO:0008150,GO:0008152,GO:0008284,GO:0009056,GO:0009057,GO:0009117,GO:0009259,GO:0009790,GO:0009792,GO:0009892,GO:0009987,GO:0010389,GO:0010468,GO:0010564,GO:…	ko:K10744	ko00000,ko00001,ko03032	Ribonuclease H2, subunit B
perfla_32702	Actinopterygii	CXorf38	CXORF38	NA	NA	NA	Chromosome X open reading frame 38
perfla_32819	Actinopterygii	si:dkey-19b23.7	SI:DKEY-19B23.7	NA	NA	NA	NA
perfla_32844	Actinopterygii	AQP3	AQP3	GO:0001101,GO:0001666,GO:0002376,GO:0002682,GO:0002684,GO:0003008,GO:0003014,GO:0003091,GO:0003097,GO:0003674,GO:0005215,GO:0005372,GO:0005575,GO:0005622,GO:0005623,GO:0005634,GO:0005737,GO:0005886,GO:0005887,GO:0005911,GO:0006810,GO:0006833,GO:0006950,GO:0006952,GO:0006955,GO:0007154,GO:0007275,GO:0007584,GO:0007588,GO:0008150,GO:0008643,GO:0009605,GO:0009607,GO:0009617,GO:0009628,GO:0009653,GO:…	ko:K09876,ko:K09877,ko:K09878,ko:K09886,ko:K10404	ko00000,ko00001,ko02000,ko04812	Belongs to the MIP aquaporin (TC 1.A.8) family
perfla_32936	Actinopterygii	C10orf54	C10ORF54	GO:0001817,GO:0001818,GO:0002682,GO:0002683,GO:0002694,GO:0002695,GO:0002697,GO:0002698,GO:0002700,GO:0002701,GO:0002703,GO:0002704,GO:0002706,GO:0002707,GO:0002709,GO:0002710,GO:0002718,GO:0002719,GO:0002724,GO:0002725,GO:0002819,GO:0002820,GO:0002822,GO:0002823,GO:0003674,GO:0005488,GO:0005515,GO:0005575,GO:0005623,GO:0005886,GO:0006355,GO:0006357,GO:0007154,GO:0007162,GO:0007165,GO:0007166,GO:…	NA	NA	Chromosome 10 open reading frame 54
perfla_33276	Actinopterygii	PPAP2C	PPAP2C	GO:0003674,GO:0003824,GO:0004721,GO:0005575,GO:0005623,GO:0005886,GO:0005887,GO:0006464,GO:0006470,GO:0006629,GO:0006643,GO:0006644,GO:0006665,GO:0006793,GO:0006796,GO:0006807,GO:0007154,GO:0007165,GO:0008150,GO:0008152,GO:0008195,GO:0008610,GO:0009058,GO:0009987,GO:0016020,GO:0016021,GO:0016311,GO:0016787,GO:0016788,GO:0016791,GO:0019538,GO:0019637,GO:0023052,GO:0030148,GO:0030258,GO:0031224,GO:…	ko:K01080	ko00000,ko00001,ko00002,ko01000	Phosphatidic acid phosphatase type 2C
perfla_33329	Actinopterygii	ASB11	ASB11	GO:0005575,GO:0005622,GO:0005623,GO:0005737,GO:0005829,GO:0006464,GO:0006807,GO:0008150,GO:0008152,GO:0009987,GO:0019538,GO:0036211,GO:0043170,GO:0043412,GO:0043687,GO:0044237,GO:0044238,GO:0044260,GO:0044267,GO:0044424,GO:0044444,GO:0044464,GO:0071704,GO:1901564	ko:K10333	ko00000,ko04121	Ankyrin repeat and SOCS
perfla_33340	Actinopterygii	zgc:112001	ZGC:112001	NA	NA	NA	Ankyrin repeat domain-containing protein 9-like
perfla_33464	Actinopterygii	HOXB1	HOXB1	NA	ko:K09301	ko00000,ko03000	Homeobox protein Hox-B1b-like
perfla_33469	Actinopterygii	bcl2l14	BCL2L14	NA	NA	NA	Apoptosis facilitator
perfla_33644	Actinopterygii	F3	F3	GO:0000302,GO:0001936,GO:0001938,GO:0002020,GO:0002237,GO:0002526,GO:0002541,GO:0002543,GO:0003674,GO:0004888,GO:0004896,GO:0005488,GO:0005515,GO:0005543,GO:0005575,GO:0005576,GO:0005615,GO:0005622,GO:0005623,GO:0005737,GO:0005886,GO:0006508,GO:0006807,GO:0006919,GO:0006950,GO:0006952,GO:0006954,GO:0006979,GO:0007154,GO:0007165,GO:0007166,GO:0007568,GO:0007596,GO:0007598,GO:0007599,GO:0008150,GO:…	ko:K03901	ko00000,ko00001,ko00537,ko04090	Coagulation factor IIIa
perfla_33937	Actinopterygii	CDCA8	CDCA8	GO:0000070,GO:0000278,GO:0000280,GO:0000775,GO:0000819,GO:0005575,GO:0005576,GO:0005622,GO:0005623,GO:0005634,GO:0005654,GO:0005694,GO:0005730,GO:0005737,GO:0005819,GO:0005829,GO:0005856,GO:0005875,GO:0006996,GO:0007049,GO:0007059,GO:0007080,GO:0007275,GO:0007507,GO:0008150,GO:0009987,GO:0010369,GO:0015630,GO:0016043,GO:0022402,GO:0030496,GO:0031974,GO:0031981,GO:0032133,GO:0032501,GO:0032502,GO:…	ko:K11514	ko00000,ko03036	Cell division cycle associated 8
perfla_33990	Actinopterygii	stoml3b	STOML3B	NA	ko:K17286	ko00000,ko04147	Erythrocyte band 7 integral membrane protein-like
perfla_34438	Actinopterygii	TMEM119	TMEM119	GO:0000003,GO:0001503,GO:0001649,GO:0003006,GO:0005575,GO:0005622,GO:0005623,GO:0005737,GO:0005783,GO:0005886,GO:0007276,GO:0007283,GO:0008150,GO:0008284,GO:0009987,GO:0012505,GO:0016020,GO:0019953,GO:0022412,GO:0022414,GO:0030154,GO:0030278,GO:0030500,GO:0030501,GO:0032501,GO:0032502,GO:0032504,GO:0033688,GO:0033690,GO:0042127,GO:0043226,GO:0043227,GO:0043229,GO:0043231,GO:0044424,GO:0044444,GO:…	NA	NA	Transmembrane protein 119b
perfla_34674	Actinopterygii	PHB	PHB	GO:0000003,GO:0001666,GO:0002082,GO:0003006,GO:0003008,GO:0005575,GO:0005622,GO:0005623,GO:0005737,GO:0005739,GO:0005740,GO:0005743,GO:0006140,GO:0006950,GO:0006979,GO:0006996,GO:0007005,GO:0007275,GO:0007276,GO:0007281,GO:0007283,GO:0007292,GO:0007548,GO:0007588,GO:0008150,GO:0008406,GO:0009628,GO:0009653,GO:0009790,GO:0009792,GO:0009987,GO:0016020,GO:0016043,GO:0019219,GO:0019220,GO:0019222,GO:…	ko:K17080	ko00000,ko03029,ko04147	Prohibitin
perfla_34719	Actinopterygii	CYB561	CYB561	GO:0000293,GO:0000323,GO:0003674,GO:0003824,GO:0005575,GO:0005622,GO:0005623,GO:0005737,GO:0005764,GO:0005765,GO:0005773,GO:0005774,GO:0006091,GO:0008150,GO:0008152,GO:0009987,GO:0012505,GO:0012506,GO:0016020,GO:0016021,GO:0016491,GO:0016722,GO:0016723,GO:0022900,GO:0030133,GO:0030658,GO:0030659,GO:0031090,GO:0031224,GO:0031410,GO:0031982,GO:0043226,GO:0043227,GO:0043229,GO:0043231,GO:0044237,GO:…	ko:K08360,ko:K16295	ko00000,ko01000,ko02000	Cytochrome b561
perfla_35055	Actinopterygii	HLA-DPB1	HLA-DPB1	GO:0000139,GO:0000323,GO:0001817,GO:0001819,GO:0002253,GO:0002376,GO:0002429,GO:0002478,GO:0002495,GO:0002504,GO:0002682,GO:0002684,GO:0002694,GO:0002696,GO:0002757,GO:0002764,GO:0002768,GO:0003674,GO:0003823,GO:0005488,GO:0005575,GO:0005622,GO:0005623,GO:0005737,GO:0005764,GO:0005765,GO:0005768,GO:0005773,GO:0005774,GO:0005783,GO:0005789,GO:0005794,GO:0005798,GO:0005802,GO:0005886,GO:0006950,GO:…	ko:K06752	ko00000,ko00001,ko04147,ko04516	class II histocompatibility antigen
perfla_35118	Actinopterygii	RAB20	RAB20	GO:0001845,GO:0002376,GO:0005575,GO:0005622,GO:0005623,GO:0005737,GO:0005768,GO:0005769,GO:0005794,GO:0005886,GO:0006810,GO:0006873,GO:0006885,GO:0006897,GO:0006906,GO:0006909,GO:0006950,GO:0006952,GO:0006955,GO:0006996,GO:0007033,GO:0007040,GO:0008150,GO:0009987,GO:0010033,GO:0012505,GO:0016020,GO:0016043,GO:0016050,GO:0016192,GO:0019725,GO:0022607,GO:0030003,GO:0030004,GO:0030100,GO:0030139,GO:…	ko:K07911	ko00000,ko04031	RAB20, member RAS oncogene family
perfla_35589	Actinopterygii	FAM58A	FAM58A	GO:0000079,GO:0000307,GO:0001932,GO:0001934,GO:0003674,GO:0005575,GO:0005622,GO:0005623,GO:0005634,GO:0006355,GO:0006357,GO:0008047,GO:0008150,GO:0009889,GO:0009891,GO:0009893,GO:0009966,GO:0009967,GO:0010468,GO:0010556,GO:0010557,GO:0010562,GO:0010604,GO:0010628,GO:0010646,GO:0010647,GO:0016538,GO:0019207,GO:0019209,GO:0019219,GO:0019220,GO:0019222,GO:0019887,GO:0023051,GO:0023056,GO:0030234,GO:…	NA	NA	Family with sequence similarity 58 member A
perfla_35938	Actinopterygii	HLA-DPB1	HLA-DPB1	GO:0000139,GO:0000323,GO:0001817,GO:0001819,GO:0002253,GO:0002376,GO:0002429,GO:0002478,GO:0002495,GO:0002504,GO:0002682,GO:0002684,GO:0002694,GO:0002696,GO:0002757,GO:0002764,GO:0002768,GO:0003674,GO:0003823,GO:0005488,GO:0005575,GO:0005622,GO:0005623,GO:0005737,GO:0005764,GO:0005765,GO:0005768,GO:0005773,GO:0005774,GO:0005783,GO:0005789,GO:0005794,GO:0005798,GO:0005802,GO:0005886,GO:0006950,GO:…	ko:K06752	ko00000,ko00001,ko04147,ko04516	class II histocompatibility antigen
perfla_36326	Actinopterygii	METTL7A	METTL7A	GO:0001775,GO:0002252,GO:0002263,GO:0002274,GO:0002275,GO:0002283,GO:0002366,GO:0002376,GO:0002443,GO:0002444,GO:0002446,GO:0005575,GO:0005576,GO:0005622,GO:0005623,GO:0005737,GO:0005811,GO:0006810,GO:0006887,GO:0006955,GO:0008150,GO:0009987,GO:0012505,GO:0016192,GO:0030141,GO:0031410,GO:0031974,GO:0031982,GO:0032940,GO:0036230,GO:0042119,GO:0043226,GO:0043227,GO:0043228,GO:0043229,GO:0043232,GO:…	NA	NA	Methyltransferase-like protein
perfla_36424	Actinopterygii	MHC2	MHC2	NA	ko:K06752	ko00000,ko00001,ko04147,ko04516	class II histocompatibility antigen
perfla_36503	Actinopterygii	METTL7A	METTL7A	GO:0001775,GO:0002252,GO:0002263,GO:0002274,GO:0002275,GO:0002283,GO:0002366,GO:0002376,GO:0002443,GO:0002444,GO:0002446,GO:0005575,GO:0005576,GO:0005622,GO:0005623,GO:0005737,GO:0005811,GO:0006810,GO:0006887,GO:0006955,GO:0008150,GO:0009987,GO:0012505,GO:0016192,GO:0030141,GO:0031410,GO:0031974,GO:0031982,GO:0032940,GO:0036230,GO:0042119,GO:0043226,GO:0043227,GO:0043228,GO:0043229,GO:0043232,GO:…	NA	NA	Methyltransferase-like protein
perfla_36525	Actinopterygii	CLEC1A	CLEC1A	GO:0003674,GO:0004888,GO:0005575,GO:0005622,GO:0005623,GO:0005886,GO:0005887,GO:0006950,GO:0006952,GO:0007154,GO:0007165,GO:0007166,GO:0008150,GO:0009987,GO:0016020,GO:0016021,GO:0023052,GO:0031224,GO:0031226,GO:0038023,GO:0044425,GO:0044459,GO:0044464,GO:0050789,GO:0050794,GO:0050896,GO:0051716,GO:0060089,GO:0065007,GO:0071944	ko:K10069	ko00000,ko04091	C-type lectin (CTL) or carbohydrate-recognition domain (CRD)
perfla_36596	Actinopterygii	PRSS2	PRSS2	NA	ko:K01312,ko:K08667	ko00000,ko00001,ko01000,ko01002,ko04147	Trypsin-like serine protease
perfla_36653	Actinopterygii	ORM1	ORM1	GO:0000323,GO:0001101,GO:0001775,GO:0001817,GO:0001818,GO:0001819,GO:0002237,GO:0002252,GO:0002263,GO:0002274,GO:0002275,GO:0002283,GO:0002366,GO:0002376,GO:0002437,GO:0002438,GO:0002439,GO:0002443,GO:0002444,GO:0002446,GO:0002526,GO:0002544,GO:0002576,GO:0002791,GO:0002793,GO:0003674,GO:0005488,GO:0005575,GO:0005576,GO:0005615,GO:0005622,GO:0005623,GO:0005737,GO:0005764,GO:0005766,GO:0005773,GO:…	ko:K17308	ko00000,ko04147	acute-phase response
perfla_36785	Actinopterygii	TMEM150B	TMEM150B	GO:0000323,GO:0005575,GO:0005622,GO:0005623,GO:0005737,GO:0005764,GO:0005773,GO:0005886,GO:0005887,GO:0016020,GO:0016021,GO:0031224,GO:0031226,GO:0043226,GO:0043227,GO:0043229,GO:0043231,GO:0044424,GO:0044425,GO:0044444,GO:0044459,GO:0044464,GO:0071944	ko:K21846,ko:K21956	ko00000,ko04131	Transmembrane protein 150B
perfla_37188	Actinopterygii	eif4e3	EIF4E3	NA	NA	NA	Eukaryotic translation initiation factor 4E
perfla_37828	Actinopterygii	PRIMA1	PRIMA1	GO:0003674,GO:0005488,GO:0005515,GO:0005575,GO:0005623,GO:0005886,GO:0008150,GO:0016020,GO:0019899,GO:0030054,GO:0031224,GO:0031226,GO:0043495,GO:0044425,GO:0044459,GO:0044464,GO:0045202,GO:0051179,GO:0051234,GO:0051641,GO:0051649,GO:0071944	NA	NA	Proline rich membrane anchor 1
perfla_37991	Actinopterygii	TFPI	TFPI	NA	ko:K03909	ko00000,ko00001,ko00536	BPTI/Kunitz family of serine protease inhibitors.
perfla_38107	Actinopterygii	ZP3	ZP3	NA	ko:K19928	ko00000,ko04131	Zona pellucida sperm-binding protein 3-like
perfla_38116	Actinopterygii	EPD	EPD	GO:0005575,GO:0005576	NA	NA	Ependymin
perfla_38275	Actinopterygii	rab41	RAB41	GO:0000003,GO:0000138,GO:0000166,GO:0000226,GO:0000578,GO:0000902,GO:0000904,GO:0001654,GO:0001745,GO:0001751,GO:0001754,GO:0001775,GO:0001882,GO:0001883,GO:0003002,GO:0003006,GO:0003674,GO:0003824,GO:0003924,GO:0005488,GO:0005515,GO:0005525,GO:0005575,GO:0005622,GO:0005623,GO:0005737,GO:0005794,GO:0005795,GO:0006403,GO:0006810,GO:0006887,GO:0006890,GO:0006891,GO:0006928,GO:0006935,GO:0006950,GO:…	ko:K07893	ko00000,ko04031,ko04131,ko04147	RAB41, member RAS oncogene family
perfla_38451	Actinopterygii	CD79B	CD79B	GO:0001775,GO:0002253,GO:0002376,GO:0002429,GO:0002520,GO:0002521,GO:0002682,GO:0002684,GO:0002757,GO:0002764,GO:0002768,GO:0003674,GO:0005488,GO:0005515,GO:0005575,GO:0005622,GO:0005623,GO:0005634,GO:0005654,GO:0005737,GO:0005794,GO:0005829,GO:0005886,GO:0005887,GO:0006955,GO:0007154,GO:0007165,GO:0007166,GO:0007275,GO:0008150,GO:0009897,GO:0009986,GO:0009987,GO:0012505,GO:0016020,GO:0016021,GO:…	ko:K06507	ko00000,ko00001,ko04090	CD79b molecule, immunoglobulin-associated beta
perfla_38651	Actinopterygii	MPZL2	MPZL2	GO:0001775,GO:0002376,GO:0002520,GO:0002521,GO:0005575,GO:0005622,GO:0005623,GO:0005856,GO:0005886,GO:0007155,GO:0007156,GO:0007275,GO:0008150,GO:0009653,GO:0009987,GO:0016020,GO:0022610,GO:0030097,GO:0030098,GO:0030154,GO:0030217,GO:0032501,GO:0032502,GO:0033077,GO:0042110,GO:0043226,GO:0043228,GO:0043229,GO:0043232,GO:0044424,GO:0044464,GO:0045321,GO:0046649,GO:0048513,GO:0048534,GO:0048731,GO:…	NA	NA	Myelin protein zero-like
perfla_38812	Actinopterygii	KCNIP2	KCNIP2	NA	NA	NA	Kv channel interacting protein 2
perfla_39094	Actinopterygii	THAP4	THAP4	NA	ko:K22402	ko00000,ko03000	Zinc finger, C2H2 type
perfla_39410	Actinopterygii	Hsp67Bb	HSP67BB	NA	ko:K01011	ko00000,ko00001,ko01000	Si ch211-161h7.8
perfla_39415	Actinopterygii	M4A4D	M4A4D	NA	ko:K22190	ko00000,ko02000	Si ch1073-291c23.2
perfla_39511	Actinopterygii	KRAS	KRAS	GO:0000003,GO:0000165,GO:0000166,GO:0001763,GO:0001882,GO:0001883,GO:0001889,GO:0001894,GO:0001932,GO:0001934,GO:0002009,GO:0002218,GO:0002220,GO:0002223,GO:0002253,GO:0002376,GO:0002429,GO:0002682,GO:0002684,GO:0002757,GO:0002758,GO:0002764,GO:0002768,GO:0003008,GO:0003674,GO:0003824,GO:0003924,GO:0005488,GO:0005515,GO:0005575,GO:0005622,GO:0005623,GO:0005737,GO:0005739,GO:0005886,GO:0006355,GO:…	ko:K07827	ko00000,ko00001,ko04031,ko04131	v-Ki-ras2 Kirsten rat sarcoma viral oncogene homolog
perfla_39607	Actinopterygii	CNPY1	CNPY1	GO:0003002,GO:0005575,GO:0005622,GO:0005623,GO:0005737,GO:0005783,GO:0007154,GO:0007165,GO:0007166,GO:0007167,GO:0007169,GO:0007275,GO:0007368,GO:0007389,GO:0007399,GO:0007417,GO:0007420,GO:0008150,GO:0008543,GO:0009719,GO:0009790,GO:0009792,GO:0009799,GO:0009855,GO:0009888,GO:0009952,GO:0009966,GO:0009987,GO:0010033,GO:0010646,GO:0012505,GO:0021532,GO:0021903,GO:0021915,GO:0023051,GO:0023052,GO:…	NA	NA	Protein canopy homolog 1 isoform X1
perfla_40058	Actinopterygii	EIF1AD	EIF1AD	GO:0005575,GO:0005622,GO:0005623,GO:0005634,GO:0043226,GO:0043227,GO:0043229,GO:0043231,GO:0044424,GO:0044464	ko:K15025	ko00000	Eukaryotic translation initiation factor 1A domain containing
perfla_40499	Actinopterygii	C19orf43	C19ORF43	GO:0003674,GO:0003824,GO:0004518,GO:0004527,GO:0006139,GO:0006401,GO:0006725,GO:0006807,GO:0007275,GO:0007568,GO:0008150,GO:0008152,GO:0008340,GO:0008408,GO:0008409,GO:0009056,GO:0009057,GO:0009987,GO:0010259,GO:0016070,GO:0016072,GO:0016075,GO:0016787,GO:0016788,GO:0019439,GO:0032501,GO:0032502,GO:0034641,GO:0034655,GO:0034660,GO:0034661,GO:0043170,GO:0044237,GO:0044238,GO:0044248,GO:0044260,GO:…	NA	NA	Chromosome 19 open reading frame 43
perfla_40880	Actinopterygii	PMP22	PMP22	GO:0005575,GO:0005623,GO:0005886,GO:0005911,GO:0005923,GO:0007154,GO:0007267,GO:0007268,GO:0007272,GO:0007275,GO:0007399,GO:0007422,GO:0008150,GO:0008219,GO:0008285,GO:0008366,GO:0009605,GO:0009607,GO:0009617,GO:0009653,GO:0009987,GO:0010721,GO:0010927,GO:0010975,GO:0010977,GO:0016020,GO:0016021,GO:0016043,GO:0022008,GO:0022607,GO:0023052,GO:0030030,GO:0030031,GO:0030054,GO:0030154,GO:0031224,GO:…	ko:K19289	ko00000	Peripheral myelin protein
perfla_42081	Actinopterygii	LY6DF	LY6DF	NA	ko:K06846	ko00000,ko00537	Ly6/PLAUR domain-containing protein 6, Lypd6
perfla_42556	Actinopterygii	CCL20	CCL20	GO:0001664,GO:0001817,GO:0001819,GO:0001906,GO:0001932,GO:0001934,GO:0002376,GO:0002548,GO:0002682,GO:0002684,GO:0002685,GO:0002687,GO:0003674,GO:0005102,GO:0005125,GO:0005126,GO:0005488,GO:0005515,GO:0005575,GO:0005576,GO:0005615,GO:0006928,GO:0006935,GO:0006950,GO:0006952,GO:0006954,GO:0006955,GO:0006959,GO:0007154,GO:0007165,GO:0007166,GO:0007186,GO:0007267,GO:0008009,GO:0008150,GO:0009605,GO:…	ko:K14625	ko00000,ko00001,ko04052	C-C motif chemokine 20-like
perflu_318	Actinopterygii	TDRD6	TDRD6	GO:0000003,GO:0003006,GO:0005575,GO:0005622,GO:0005623,GO:0005737,GO:0005783,GO:0005829,GO:0007276,GO:0007281,GO:0007283,GO:0008150,GO:0009987,GO:0012505,GO:0019953,GO:0022412,GO:0022414,GO:0030154,GO:0032501,GO:0032502,GO:0032504,GO:0032991,GO:0033391,GO:0035770,GO:0036464,GO:0043186,GO:0043226,GO:0043227,GO:0043228,GO:0043229,GO:0043231,GO:0043232,GO:0044424,GO:0044444,GO:0044464,GO:0044703,GO:…	ko:K18405	ko00000,ko03036	Tudor domain-containing protein 6-like
perflu_415	Actinopterygii	MRC	MRC	NA	ko:K06560	ko00000,ko00001,ko04090,ko04091,ko04131	Macrophage mannose receptor 1-like
perflu_429	Actinopterygii	OTOF	OTOF	GO:0001505,GO:0003008,GO:0003674,GO:0005488,GO:0005509,GO:0005575,GO:0005622,GO:0005623,GO:0005737,GO:0005783,GO:0005789,GO:0005829,GO:0005886,GO:0006810,GO:0006836,GO:0006887,GO:0007154,GO:0007267,GO:0007268,GO:0007269,GO:0007275,GO:0007423,GO:0007600,GO:0007605,GO:0008021,GO:0008150,GO:0009605,GO:0009612,GO:0009628,GO:0009987,GO:0010996,GO:0012505,GO:0012506,GO:0016020,GO:0016021,GO:0016043,GO:…	ko:K19949,ko:K22127	ko00000,ko04131	Otoferlin
perflu_778	Actinopterygii	KIAA1671	KIAA1671	NA	ko:K13163	ko00000,ko03036,ko03041	Si ch73-138n13.1
perflu_857	Actinopterygii	ABCA5	ABCA5	GO:0000323,GO:0003674,GO:0003824,GO:0005215,GO:0005319,GO:0005575,GO:0005622,GO:0005623,GO:0005737,GO:0005764,GO:0005765,GO:0005768,GO:0005770,GO:0005773,GO:0005774,GO:0005794,GO:0006810,GO:0006869,GO:0008150,GO:0009987,GO:0010743,GO:0010745,GO:0010876,GO:0012505,GO:0015399,GO:0015405,GO:0015850,GO:0015918,GO:0016020,GO:0016043,GO:0016462,GO:0016787,GO:0016817,GO:0016818,GO:0016887,GO:0017111,GO:…	ko:K05648	ko00000,ko00001,ko02000	ATP-binding cassette sub-family A
perflu_898	Actinopterygii	CFAP43	CFAP43	GO:0001932,GO:0001933,GO:0003674,GO:0004857,GO:0004860,GO:0006469,GO:0008150,GO:0009892,GO:0009966,GO:0009968,GO:0010563,GO:0010605,GO:0010646,GO:0010648,GO:0010941,GO:0019207,GO:0019210,GO:0019220,GO:0019222,GO:0019887,GO:0023051,GO:0023057,GO:0030234,GO:0031323,GO:0031324,GO:0031399,GO:0031400,GO:0032268,GO:0032269,GO:0033673,GO:0042325,GO:0042326,GO:0042981,GO:0043066,GO:0043067,GO:0043069,GO:…	NA	NA	WD repeat domain 96
perflu_1042	Actinopterygii	AGL	AGL	GO:0000272,GO:0001775,GO:0002252,GO:0002263,GO:0002274,GO:0002275,GO:0002283,GO:0002366,GO:0002376,GO:0002443,GO:0002444,GO:0002446,GO:0003674,GO:0003824,GO:0004133,GO:0004134,GO:0004135,GO:0004553,GO:0005575,GO:0005576,GO:0005622,GO:0005623,GO:0005737,GO:0005829,GO:0005975,GO:0005976,GO:0005977,GO:0005980,GO:0006073,GO:0006091,GO:0006112,GO:0006810,GO:0006887,GO:0006955,GO:0008150,GO:0008152,GO:…	ko:K01196	ko00000,ko00001,ko01000	Amylo-1, 6-glucosidase, 4-alpha-glucanotransferase
perflu_1050	Actinopterygii	TRPS1	TRPS1	GO:0000122,GO:0000228,GO:0000785,GO:0000790,GO:0000976,GO:0000977,GO:0000981,GO:0001012,GO:0001067,GO:0001085,GO:0001227,GO:0001228,GO:0001501,GO:0001942,GO:0002062,GO:0003674,GO:0003676,GO:0003677,GO:0003682,GO:0003690,GO:0003700,GO:0005488,GO:0005515,GO:0005575,GO:0005622,GO:0005623,GO:0005634,GO:0005654,GO:0005667,GO:0005694,GO:0006139,GO:0006351,GO:0006355,GO:0006357,GO:0006366,GO:0006606,GO:…	ko:K22040	ko00000,ko03000	Trichorhinophalangeal syndrome I
perflu_1150	Actinopterygii	capu	CAPU	GO:0000003,GO:0000578,GO:0003002,GO:0003006,GO:0003674,GO:0003779,GO:0005488,GO:0005515,GO:0005575,GO:0005622,GO:0005623,GO:0005737,GO:0005938,GO:0006403,GO:0006996,GO:0007010,GO:0007015,GO:0007028,GO:0007275,GO:0007276,GO:0007281,GO:0007292,GO:0007308,GO:0007309,GO:0007314,GO:0007315,GO:0007316,GO:0007350,GO:0007351,GO:0007389,GO:0008017,GO:0008064,GO:0008092,GO:0008150,GO:0008298,GO:0008358,GO:…	ko:K02184,ko:K10367	ko00000,ko00001,ko04812	Formin 2a
perflu_1182	Vertebrata	map2	MAP2	GO:0000226,GO:0000902,GO:0000904,GO:0001654,GO:0001745,GO:0001751,GO:0001754,GO:0003674,GO:0005488,GO:0005515,GO:0005575,GO:0005622,GO:0005623,GO:0005856,GO:0005875,GO:0006996,GO:0007010,GO:0007017,GO:0007275,GO:0007399,GO:0007423,GO:0008017,GO:0008092,GO:0008150,GO:0008594,GO:0009653,GO:0009887,GO:0009987,GO:0010941,GO:0015630,GO:0015631,GO:0016043,GO:0022008,GO:0030030,GO:0030154,GO:0030182,GO:…	ko:K04380,ko:K10430,ko:K10431	ko00000,ko00001,ko01009,ko04131,ko04812	Microtubule-associated protein 2
perflu_1206	Actinopterygii	PHLPP1	PHLPP1	GO:0001932,GO:0001933,GO:0002643,GO:0002664,GO:0002667,GO:0002682,GO:0002911,GO:0003674,GO:0003824,GO:0004721,GO:0004722,GO:0005488,GO:0005515,GO:0005575,GO:0005622,GO:0005623,GO:0005634,GO:0005635,GO:0005654,GO:0005737,GO:0005829,GO:0005886,GO:0006464,GO:0006470,GO:0006793,GO:0006796,GO:0006807,GO:0007154,GO:0007165,GO:0007275,GO:0007399,GO:0007417,GO:0007420,GO:0007623,GO:0008150,GO:0008152,GO:…	ko:K16340	ko00000,ko00001,ko01000,ko01009	PH domain and leucine rich repeat protein phosphatase 1
perflu_1266	Actinopterygii	BCAN	BCAN	GO:0000323,GO:0001501,GO:0003674,GO:0005198,GO:0005201,GO:0005488,GO:0005539,GO:0005540,GO:0005575,GO:0005576,GO:0005615,GO:0005622,GO:0005623,GO:0005737,GO:0005764,GO:0005773,GO:0005775,GO:0005794,GO:0005796,GO:0006022,GO:0006023,GO:0006024,GO:0006026,GO:0006027,GO:0006029,GO:0006082,GO:0006790,GO:0006807,GO:0007275,GO:0007399,GO:0007417,GO:0007420,GO:0008150,GO:0008152,GO:0009056,GO:0009057,GO:…	ko:K06794,ko:K06795	ko00000,ko00535,ko00536,ko04091,ko04516	Brevican
perflu_1317	Actinopterygii	MRC	MRC	GO:0000003,GO:0003674,GO:0005488,GO:0005534,GO:0005575,GO:0005576,GO:0005615,GO:0005623,GO:0007320,GO:0007610,GO:0007617,GO:0007618,GO:0007620,GO:0008104,GO:0008150,GO:0009986,GO:0019098,GO:0019953,GO:0022414,GO:0030246,GO:0032501,GO:0032504,GO:0033036,GO:0036094,GO:0044421,GO:0044464,GO:0044703,GO:0044706,GO:0045924,GO:0046008,GO:0046692,GO:0048029,GO:0048609,GO:0051179,GO:0051704,GO:0060180,GO:…	ko:K06560	ko00000,ko00001,ko04090,ko04091,ko04131	Mannose receptor
perflu_1336	Actinopterygii	NCKAP5L	NCKAP5L	GO:0000226,GO:0001578,GO:0005575,GO:0005622,GO:0005623,GO:0005813,GO:0005815,GO:0005856,GO:0005874,GO:0006996,GO:0007010,GO:0007017,GO:0007019,GO:0008150,GO:0009987,GO:0015630,GO:0016043,GO:0022411,GO:0031109,GO:0032984,GO:0035371,GO:0043226,GO:0043228,GO:0043229,GO:0043232,GO:0043624,GO:0043933,GO:0044422,GO:0044424,GO:0044430,GO:0044446,GO:0044464,GO:0051261,GO:0071840,GO:0097435,GO:0099080,GO:…	ko:K18401	ko00000,ko03036	NCK-associated protein 5-like
perflu_1414	Actinopterygii	PPRC1	PPRC1	GO:0001558,GO:0001894,GO:0002082,GO:0003674,GO:0003676,GO:0003712,GO:0003713,GO:0003723,GO:0003729,GO:0005488,GO:0005515,GO:0005575,GO:0005622,GO:0005623,GO:0005634,GO:0005654,GO:0005737,GO:0005829,GO:0006140,GO:0006355,GO:0006357,GO:0006950,GO:0006979,GO:0006996,GO:0007005,GO:0008134,GO:0008150,GO:0009719,GO:0009725,GO:0009889,GO:0009891,GO:0009893,GO:0009966,GO:0009968,GO:0009987,GO:0010033,GO:…	ko:K17963	ko00000,ko03029	Peroxisome proliferator-activated receptor gamma, coactivator-related
perflu_1555	Actinopterygii	CDHR2	CDHR2	GO:0001558,GO:0003674,GO:0005488,GO:0005515,GO:0005575,GO:0005623,GO:0005886,GO:0005887,GO:0005902,GO:0005903,GO:0007155,GO:0008150,GO:0009888,GO:0009987,GO:0016020,GO:0016021,GO:0016043,GO:0016324,GO:0022607,GO:0022610,GO:0030154,GO:0030308,GO:0030855,GO:0031224,GO:0031226,GO:0031253,GO:0031344,GO:0031526,GO:0031528,GO:0032502,GO:0032530,GO:0032532,GO:0032535,GO:0032536,GO:0040008,GO:0042995,GO:…	ko:K16502	ko00000,ko04516	Cadherin-related family member
perflu_1576	Actinopterygii	POM121C	POM121C	GO:0003674,GO:0005048,GO:0005198,GO:0005488,GO:0005575,GO:0005622,GO:0005623,GO:0005634,GO:0005635,GO:0005643,GO:0005654,GO:0006403,GO:0006405,GO:0006406,GO:0006606,GO:0006611,GO:0006810,GO:0006886,GO:0006913,GO:0006996,GO:0006997,GO:0006999,GO:0008104,GO:0008139,GO:0008150,GO:0008152,GO:0009987,GO:0010467,GO:0012505,GO:0015031,GO:0015833,GO:0015931,GO:0016020,GO:0016032,GO:0016043,GO:0017038,GO:…	ko:K14316	ko00000,ko00001,ko00002,ko03019	Nuclear envelope pore membrane protein POM
perflu_1601	Actinopterygii	ACAN	ACAN	GO:0000323,GO:0001501,GO:0001502,GO:0001503,GO:0002062,GO:0002063,GO:0003674,GO:0005198,GO:0005201,GO:0005488,GO:0005509,GO:0005539,GO:0005540,GO:0005575,GO:0005576,GO:0005604,GO:0005615,GO:0005622,GO:0005623,GO:0005737,GO:0005764,GO:0005773,GO:0005775,GO:0005794,GO:0005796,GO:0006022,GO:0006023,GO:0006024,GO:0006026,GO:0006027,GO:0006029,GO:0006082,GO:0006508,GO:0006790,GO:0006807,GO:0007275,GO:…	ko:K06792,ko:K06793	ko00000,ko00001,ko00535,ko00536,ko04091,ko04516	Aggrecan
perflu_1683	Actinopterygii	MTR	MTR	GO:0000096,GO:0000097,GO:0000302,GO:0001101,GO:0003674,GO:0003824,GO:0005488,GO:0005542,GO:0005575,GO:0005622,GO:0005623,GO:0005737,GO:0005829,GO:0006082,GO:0006464,GO:0006479,GO:0006520,GO:0006555,GO:0006575,GO:0006725,GO:0006732,GO:0006760,GO:0006766,GO:0006767,GO:0006790,GO:0006807,GO:0006950,GO:0006979,GO:0007154,GO:0007275,GO:0007399,GO:0007584,GO:0008144,GO:0008150,GO:0008152,GO:0008168,GO:…	ko:K00548	ko00000,ko00001,ko00002,ko01000	5-methyltetrahydrofolate-homocysteine methyltransferase
perflu_1726	Actinopterygii	L1CAM	L1CAM	GO:0000003,GO:0000132,GO:0000226,GO:0000278,GO:0000902,GO:0000904,GO:0001101,GO:0001558,GO:0001667,GO:0001932,GO:0002009,GO:0002064,GO:0002165,GO:0002252,GO:0002376,GO:0003007,GO:0003381,GO:0003382,GO:0003383,GO:0003384,GO:0003674,GO:0004888,GO:0005102,GO:0005178,GO:0005488,GO:0005509,GO:0005515,GO:0005575,GO:0005622,GO:0005623,GO:0005737,GO:0005768,GO:0005886,GO:0005887,GO:0005911,GO:0005912,GO:…	ko:K06550,ko:K06756,ko:K06760	ko00000,ko00001,ko00537,ko04090,ko04091,ko04516	adhesion molecule
perflu_1830	Actinopterygii	ATP2B1	ATP2B1	GO:0001654,GO:0003407,GO:0003674,GO:0003824,GO:0005215,GO:0005388,GO:0005488,GO:0005515,GO:0005575,GO:0005622,GO:0005623,GO:0005634,GO:0005886,GO:0005887,GO:0006810,GO:0006811,GO:0006812,GO:0006816,GO:0006873,GO:0006874,GO:0006875,GO:0006950,GO:0007154,GO:0007275,GO:0007399,GO:0007417,GO:0007420,GO:0007423,GO:0007568,GO:0007584,GO:0008016,GO:0008150,GO:0008324,GO:0009266,GO:0009409,GO:0009605,GO:…	ko:K05850	ko00000,ko00001,ko01000	This magnesium-dependent enzyme catalyzes the hydrolysis of ATP coupled with the transport of calcium
perflu_1838	Actinopterygii	ABI3BP	ABI3BP	NA	NA	NA	ABI family, member 3 (NESH) binding protein
perflu_1900	Actinopterygii	ZC3H18	ZC3H18	GO:0000375,GO:0000377,GO:0000398,GO:0005575,GO:0005622,GO:0005623,GO:0005634,GO:0005654,GO:0006139,GO:0006396,GO:0006397,GO:0006725,GO:0006807,GO:0008150,GO:0008152,GO:0008380,GO:0009987,GO:0010467,GO:0016070,GO:0016071,GO:0016604,GO:0016607,GO:0031974,GO:0031981,GO:0032991,GO:0034641,GO:0043170,GO:0043226,GO:0043227,GO:0043229,GO:0043231,GO:0043233,GO:0044237,GO:0044238,GO:0044422,GO:0044424,GO:…	ko:K13092	ko00000,ko03041	zinc finger
perflu_1923	Actinopterygii	ATP2B2	ATP2B2	GO:0000166,GO:0000902,GO:0000904,GO:0001505,GO:0001654,GO:0002064,GO:0002065,GO:0002066,GO:0002093,GO:0003008,GO:0003407,GO:0003674,GO:0003824,GO:0005102,GO:0005215,GO:0005388,GO:0005488,GO:0005509,GO:0005515,GO:0005516,GO:0005524,GO:0005575,GO:0005622,GO:0005623,GO:0005737,GO:0005783,GO:0005886,GO:0005887,GO:0005929,GO:0006139,GO:0006163,GO:0006725,GO:0006753,GO:0006793,GO:0006796,GO:0006807,GO:…	ko:K05850	ko00000,ko00001,ko01000	This magnesium-dependent enzyme catalyzes the hydrolysis of ATP coupled with the transport of calcium
perflu_1980	Actinopterygii	si:dkey-1d7.3	SI:DKEY-1D7.3	NA	ko:K17599	ko00000,ko01009	Transmembrane protein 132D-like
perflu_2188	Actinopterygii	SGOL2	SGOL2	NA	ko:K11581	ko00000,ko03036	Shugoshin C terminus
perflu_2783	Actinopterygii	si:dkey-24p1.1	SI:DKEY-24P1.1	NA	ko:K06467	ko00000,ko00001,ko04090,ko04091	Si dkey-24p1.1
perflu_2942	Actinopterygii	ITGA6	ITGA6	GO:0000003,GO:0000902,GO:0000904,GO:0001655,GO:0001667,GO:0001764,GO:0001891,GO:0001894,GO:0002009,GO:0002119,GO:0002164,GO:0002165,GO:0002376,GO:0003002,GO:0003006,GO:0003008,GO:0003674,GO:0004888,GO:0005102,GO:0005178,GO:0005488,GO:0005515,GO:0005520,GO:0005575,GO:0005576,GO:0005604,GO:0005623,GO:0005886,GO:0005887,GO:0005911,GO:0005912,GO:0005913,GO:0005924,GO:0005925,GO:0006355,GO:0006357,GO:…	ko:K06485,ko:K06583	ko00000,ko00001,ko04090,ko04147,ko04516	integrin
perflu_2943	Actinopterygii	SAMD9L	SAMD9L	NA	NA	NA	Sterile alpha motif domain-containing protein 9-like
perflu_2956	Actinopterygii	TRAPPC9	TRAPPC9	GO:0003674,GO:0005085,GO:0005088,GO:0005488,GO:0005515,GO:0005575,GO:0005622,GO:0005623,GO:0005737,GO:0005794,GO:0005802,GO:0005829,GO:0006355,GO:0006810,GO:0006888,GO:0006900,GO:0006901,GO:0006903,GO:0006996,GO:0007275,GO:0007399,GO:0007417,GO:0007420,GO:0008150,GO:0009889,GO:0009987,GO:0010468,GO:0010556,GO:0012505,GO:0016043,GO:0016050,GO:0016192,GO:0017016,GO:0017112,GO:0017137,GO:0019219,GO:…	ko:K20306	ko00000,ko04131	trafficking protein particle complex
perflu_3349	Actinopterygii	FBXW10	FBXW10	GO:0000209,GO:0003674,GO:0003824,GO:0004842,GO:0005575,GO:0005622,GO:0005623,GO:0005737,GO:0005829,GO:0005886,GO:0006464,GO:0006807,GO:0008150,GO:0008152,GO:0009987,GO:0016020,GO:0016567,GO:0016740,GO:0019538,GO:0019787,GO:0032446,GO:0036211,GO:0043170,GO:0043412,GO:0043687,GO:0044237,GO:0044238,GO:0044260,GO:0044267,GO:0044424,GO:0044444,GO:0044464,GO:0070647,GO:0071704,GO:0071944,GO:0140096,GO:…	ko:K10266,ko:K12006	ko00000,ko04121	F-box and WD repeat domain containing 10
perflu_3435	Actinopterygii	MICALL1	MICALL1	GO:0003674,GO:0003779,GO:0005488,GO:0005515,GO:0005543,GO:0005575,GO:0005622,GO:0005623,GO:0005737,GO:0005768,GO:0005770,GO:0006605,GO:0006612,GO:0006810,GO:0006886,GO:0006897,GO:0006898,GO:0007009,GO:0007275,GO:0007399,GO:0008092,GO:0008104,GO:0008150,GO:0008289,GO:0009719,GO:0009987,GO:0010008,GO:0010033,GO:0010256,GO:0012505,GO:0015031,GO:0015833,GO:0016020,GO:0016043,GO:0016192,GO:0016197,GO:…	ko:K19948	ko00000,ko04131	MICAL-like
perflu_3540	Actinopterygii	si:ch211-149e23.4	SI:CH211-149E23.4	NA	NA	NA	Si ch211-149e23.4
perflu_3570	Vertebrata	TLR13	TLR13	NA	ko:K18808	ko00000	Toll - interleukin 1 - resistance
perflu_3594	Actinopterygii	ZNF516	ZNF516	NA	ko:K22411	ko00000,ko00001,ko03000	DNA binding
perflu_3604	Actinopterygii	ULK1	ULK1	GO:0000045,GO:0000306,GO:0000407,GO:0000421,GO:0000422,GO:0000423,GO:0000902,GO:0000904,GO:0001558,GO:0003674,GO:0003824,GO:0004672,GO:0004674,GO:0005488,GO:0005515,GO:0005575,GO:0005622,GO:0005623,GO:0005737,GO:0005739,GO:0005740,GO:0005741,GO:0005768,GO:0005773,GO:0005774,GO:0005776,GO:0005783,GO:0005789,GO:0005829,GO:0006464,GO:0006468,GO:0006793,GO:0006796,GO:0006807,GO:0006810,GO:0006897,GO:…	ko:K21357,ko:K21358	ko00000,ko00001,ko01000,ko01001,ko03029,ko04131	Unc-51-like kinase 1a (C. elegans)
perflu_3724	Actinopterygii	zpax1	ZPAX1	NA	NA	NA	Zona pellucida glycoprotein 2 (sperm receptor)
perflu_3781	Actinopterygii	MCM4	MCM4	GO:0000003,GO:0000082,GO:0000226,GO:0000278,GO:0000785,GO:0003006,GO:0003674,GO:0003676,GO:0003677,GO:0003697,GO:0005488,GO:0005575,GO:0005622,GO:0005623,GO:0005634,GO:0005654,GO:0005694,GO:0006139,GO:0006259,GO:0006260,GO:0006261,GO:0006268,GO:0006275,GO:0006725,GO:0006807,GO:0006996,GO:0007010,GO:0007017,GO:0007049,GO:0007051,GO:0007052,GO:0007275,GO:0007399,GO:0007548,GO:0008150,GO:0008152,GO:…	ko:K02212	ko00000,ko00001,ko00002,ko01000,ko03032	MCM4 minichromosome maintenance deficient 4, mitotin (S. cerevisiae)
perflu_3914	Actinopterygii	TBC1D26	TBC1D26	GO:0000981,GO:0003674,GO:0003700,GO:0005096,GO:0005488,GO:0005515,GO:0005575,GO:0005622,GO:0005623,GO:0005737,GO:0005768,GO:0005769,GO:0006355,GO:0006357,GO:0006810,GO:0006886,GO:0008047,GO:0008104,GO:0008150,GO:0009889,GO:0010008,GO:0010468,GO:0010556,GO:0012505,GO:0015031,GO:0015833,GO:0016020,GO:0017016,GO:0017137,GO:0019219,GO:0019222,GO:0019899,GO:0030234,GO:0030695,GO:0031090,GO:0031267,GO:…	ko:K20133,ko:K20134	ko00000,ko04131	Si dkeyp-19e1.3
perflu_4121	Actinopterygii	DEPDC1	DEPDC1	GO:0005575,GO:0005622,GO:0005623,GO:0005634,GO:0006355,GO:0007154,GO:0007165,GO:0008150,GO:0009889,GO:0009890,GO:0009892,GO:0009987,GO:0010468,GO:0010556,GO:0010558,GO:0010605,GO:0010629,GO:0017053,GO:0019219,GO:0019222,GO:0023052,GO:0031323,GO:0031324,GO:0031326,GO:0031327,GO:0032991,GO:0043226,GO:0043227,GO:0043229,GO:0043231,GO:0044424,GO:0044464,GO:0045892,GO:0045934,GO:0048519,GO:0048523,GO:…	NA	NA	DEP domain containing 1a
perflu_4149	Actinopterygii	CCDC177	CCDC177	NA	NA	NA	Coiled-coil domain containing 177
perflu_4320	Actinopterygii	MASTL	MASTL	GO:0000003,GO:0000086,GO:0000278,GO:0000280,GO:0002376,GO:0002520,GO:0002574,GO:0003674,GO:0003824,GO:0004672,GO:0004674,GO:0005488,GO:0005515,GO:0005575,GO:0005622,GO:0005623,GO:0005634,GO:0005635,GO:0005654,GO:0005737,GO:0005813,GO:0005815,GO:0005856,GO:0005886,GO:0006323,GO:0006464,GO:0006468,GO:0006793,GO:0006796,GO:0006807,GO:0006950,GO:0006974,GO:0006996,GO:0007049,GO:0007088,GO:0007127,GO:…	ko:K08789,ko:K16309	ko00000,ko01000,ko01001	Microtubule associated serine threonine kinase-like
perflu_4329	Actinopterygii	NUGGC	NUGGC	GO:0002200,GO:0002237,GO:0002376,GO:0002377,GO:0002440,GO:0002520,GO:0002566,GO:0003674,GO:0003824,GO:0003924,GO:0005575,GO:0005622,GO:0005623,GO:0005634,GO:0006950,GO:0006974,GO:0007275,GO:0008150,GO:0009605,GO:0009607,GO:0009617,GO:0009987,GO:0010033,GO:0010941,GO:0016445,GO:0016446,GO:0016462,GO:0016787,GO:0016817,GO:0016818,GO:0017111,GO:0032496,GO:0032501,GO:0032502,GO:0033554,GO:0033993,GO:…	NA	NA	Nuclear GTPase
perflu_4395	Actinopterygii	AMPD2	AMPD2	GO:0001655,GO:0001822,GO:0002064,GO:0003674,GO:0003824,GO:0003876,GO:0005575,GO:0005622,GO:0005623,GO:0005737,GO:0005829,GO:0006139,GO:0006163,GO:0006164,GO:0006188,GO:0006725,GO:0006753,GO:0006793,GO:0006796,GO:0006807,GO:0007275,GO:0008150,GO:0008152,GO:0009058,GO:0009116,GO:0009117,GO:0009119,GO:0009123,GO:0009124,GO:0009126,GO:0009127,GO:0009141,GO:0009144,GO:0009150,GO:0009152,GO:0009156,GO:…	ko:K01490	ko00000,ko00001,ko01000	Belongs to the metallo-dependent hydrolases superfamily. Adenosine and AMP deaminases family
perflu_4428	Actinopterygii	PTPRA	PTPRA	GO:0000165,GO:0000902,GO:0000904,GO:0003674,GO:0003824,GO:0004721,GO:0004725,GO:0004888,GO:0005001,GO:0005085,GO:0005088,GO:0005488,GO:0005515,GO:0005575,GO:0005622,GO:0005623,GO:0005886,GO:0005887,GO:0006464,GO:0006468,GO:0006470,GO:0006793,GO:0006796,GO:0006807,GO:0006928,GO:0006935,GO:0007154,GO:0007165,GO:0007166,GO:0007167,GO:0007169,GO:0007275,GO:0007399,GO:0007409,GO:0007411,GO:0007417,GO:…	ko:K18032	ko00000,ko01000,ko01009	Protein tyrosine phosphatase, receptor type, A
perflu_4435	Actinopterygii	pde6b	PDE6B	NA	ko:K13756	ko00000,ko00001,ko01000	Phosphodiesterase 6B, cGMP-specific, rod, beta
perflu_4452	Actinopterygii	ITGB2	ITGB2	GO:0000003,GO:0000902,GO:0000904,GO:0001505,GO:0001540,GO:0001667,GO:0001700,GO:0001703,GO:0001704,GO:0001706,GO:0001708,GO:0001774,GO:0001775,GO:0001846,GO:0001848,GO:0001851,GO:0001894,GO:0001932,GO:0002009,GO:0002011,GO:0002064,GO:0002065,GO:0002066,GO:0002119,GO:0002164,GO:0002165,GO:0002218,GO:0002221,GO:0002224,GO:0002252,GO:0002253,GO:0002263,GO:0002274,GO:0002275,GO:0002283,GO:0002366,GO:…	ko:K05719,ko:K06464	ko00000,ko00001,ko04090,ko04131,ko04147,ko04516	Integrin, beta 2
perflu_4472	Actinopterygii	ADAM23	ADAM23	GO:0003674,GO:0003824,GO:0005102,GO:0005178,GO:0005488,GO:0005515,GO:0005575,GO:0005576,GO:0005623,GO:0005886,GO:0005887,GO:0006508,GO:0006807,GO:0007275,GO:0007399,GO:0007417,GO:0008150,GO:0008152,GO:0008233,GO:0008237,GO:0009987,GO:0010033,GO:0016020,GO:0016021,GO:0016787,GO:0019538,GO:0031224,GO:0031226,GO:0032501,GO:0032502,GO:0034097,GO:0042221,GO:0043170,GO:0044238,GO:0044425,GO:0044459,GO:…	ko:K06837,ko:K16067	ko00000,ko01000,ko01002,ko04516	ADAM metallopeptidase domain 23
perflu_4521	Actinopterygii	si:ch73-233m11.2	SI:CH73-233M11.2	NA	ko:K12800,ko:K20865	ko00000,ko00001,ko04131	NACHT, LRR and PYD domains-containing protein 12-like
perflu_4546	Actinopterygii	LCA5	LCA5	GO:0001894,GO:0001895,GO:0003674,GO:0005488,GO:0005575,GO:0005622,GO:0005623,GO:0005737,GO:0005815,GO:0005856,GO:0005929,GO:0005930,GO:0006810,GO:0006928,GO:0006996,GO:0007017,GO:0007018,GO:0008150,GO:0009987,GO:0010970,GO:0015630,GO:0016043,GO:0030030,GO:0030705,GO:0031503,GO:0032501,GO:0032838,GO:0036064,GO:0042073,GO:0042592,GO:0042995,GO:0043226,GO:0043228,GO:0043229,GO:0043232,GO:0044422,GO:…	NA	NA	Leber congenital amaurosis 5
perflu_4558	Actinopterygii	clmnb	CLMNB	NA	NA	NA	Calmin (calponin-like, transmembrane)
perflu_4592	Actinopterygii	cdh7	CDH7	NA	ko:K06799	ko00000,ko04516	Cadherins are calcium-dependent cell adhesion proteins
perflu_4602	Actinopterygii	MPO	MPO	GO:0000302,GO:0000303,GO:0000305,GO:0000323,GO:0001775,GO:0001817,GO:0001818,GO:0001819,GO:0001878,GO:0002148,GO:0002149,GO:0002215,GO:0002252,GO:0002263,GO:0002274,GO:0002275,GO:0002283,GO:0002366,GO:0002376,GO:0002443,GO:0002444,GO:0002446,GO:0002679,GO:0003674,GO:0003682,GO:0003824,GO:0004601,GO:0005488,GO:0005539,GO:0005575,GO:0005576,GO:0005615,GO:0005622,GO:0005623,GO:0005634,GO:0005737,GO:…	ko:K10788,ko:K10789	ko00000,ko00001,ko01000,ko04147	Myeloid-specific peroxidase
perflu_4853	Actinopterygii	NEFL	NEFL	NA	ko:K04573	ko00000,ko00001,ko04812	Belongs to the intermediate filament family
perflu_4908	Actinopterygii	PLCD1	PLCD1	GO:0000003,GO:0001101,GO:0001525,GO:0001568,GO:0001701,GO:0001786,GO:0001890,GO:0001892,GO:0001944,GO:0003006,GO:0003674,GO:0003824,GO:0004435,GO:0004620,GO:0004629,GO:0005488,GO:0005509,GO:0005515,GO:0005543,GO:0005544,GO:0005546,GO:0005575,GO:0005622,GO:0005623,GO:0005634,GO:0005737,GO:0005739,GO:0005740,GO:0005829,GO:0005886,GO:0006066,GO:0006109,GO:0006629,GO:0006644,GO:0006793,GO:0006796,GO:…	ko:K05857	ko00000,ko00001,ko00002,ko01000,ko04131	Phospholipase C, delta
perflu_5013	Actinopterygii	IL6ST	IL6ST	NA	ko:K05060	ko00000,ko00001,ko04050,ko04090	Interleukin-6 receptor subunit beta-like
perflu_5028	Actinopterygii	HCFC2	HCFC2	GO:0000122,GO:0000123,GO:0003674,GO:0003682,GO:0003712,GO:0003713,GO:0005488,GO:0005575,GO:0005622,GO:0005623,GO:0005634,GO:0005654,GO:0005671,GO:0005737,GO:0005829,GO:0005886,GO:0006325,GO:0006338,GO:0006355,GO:0006357,GO:0006464,GO:0006473,GO:0006475,GO:0006479,GO:0006807,GO:0006996,GO:0008150,GO:0008152,GO:0008213,GO:0009889,GO:0009890,GO:0009891,GO:0009892,GO:0009893,GO:0009987,GO:0010468,GO:…	ko:K14966	ko00000,ko00001,ko01009,ko03029,ko03036	host cell factor
perflu_5171	Actinopterygii	SIGLEC10	SIGLEC10	GO:0001775,GO:0002244,GO:0002252,GO:0002263,GO:0002274,GO:0002275,GO:0002283,GO:0002366,GO:0002376,GO:0002443,GO:0002444,GO:0002446,GO:0002520,GO:0002682,GO:0002831,GO:0002832,GO:0003674,GO:0004888,GO:0005488,GO:0005515,GO:0005575,GO:0005576,GO:0005622,GO:0005623,GO:0005634,GO:0005737,GO:0005886,GO:0005887,GO:0006810,GO:0006887,GO:0006950,GO:0006952,GO:0006955,GO:0007154,GO:0007155,GO:0007165,GO:…	ko:K06473,ko:K06549,ko:K06738,ko:K06739,ko:K06740,ko:K06748,ko:K06749,ko:K06750,ko:K06771,ko:K10079	ko00000,ko00001,ko04090,ko04091,ko04516	Sialic acid-binding Ig-like lectin
perflu_5174	Actinopterygii	PARP9	PARP9	GO:0000122,GO:0000988,GO:0000989,GO:0001076,GO:0001191,GO:0001932,GO:0001934,GO:0001959,GO:0001961,GO:0002230,GO:0002682,GO:0002684,GO:0002697,GO:0002831,GO:0003674,GO:0003824,GO:0003950,GO:0004857,GO:0005488,GO:0005515,GO:0005575,GO:0005622,GO:0005623,GO:0005634,GO:0005654,GO:0005694,GO:0005737,GO:0005739,GO:0005829,GO:0006139,GO:0006259,GO:0006281,GO:0006282,GO:0006302,GO:0006355,GO:0006357,GO:…	ko:K15260	ko00000,ko01000	Poly (ADP-ribose) polymerase
perflu_5321	Actinopterygii	DPP4	DPP4	GO:0001618,GO:0001662,GO:0001666,GO:0001667,GO:0001775,GO:0002020,GO:0002209,GO:0002376,GO:0002682,GO:0002684,GO:0002694,GO:0002696,GO:0002697,GO:0002703,GO:0002706,GO:0002709,GO:0002791,GO:0002819,GO:0002822,GO:0003674,GO:0003824,GO:0004175,GO:0004177,GO:0004252,GO:0005102,GO:0005488,GO:0005515,GO:0005518,GO:0005575,GO:0005576,GO:0005622,GO:0005623,GO:0005737,GO:0005783,GO:0005794,GO:0005886,GO:…	ko:K01278,ko:K08674	ko00000,ko00001,ko01000,ko01002,ko04090,ko04147	Dipeptidyl-peptidase 4
perflu_5355	Actinopterygii	SH2B2	SH2B2	GO:0000003,GO:0001558,GO:0001725,GO:0001726,GO:0001776,GO:0001782,GO:0001922,GO:0001932,GO:0001934,GO:0002253,GO:0002260,GO:0002376,GO:0002429,GO:0002682,GO:0002684,GO:0002757,GO:0002764,GO:0002768,GO:0003674,GO:0005068,GO:0005070,GO:0005102,GO:0005488,GO:0005515,GO:0005575,GO:0005622,GO:0005623,GO:0005737,GO:0005829,GO:0005856,GO:0005884,GO:0005886,GO:0005938,GO:0006950,GO:0006996,GO:0007010,GO:…	ko:K07193,ko:K12459	ko00000,ko00001	SH2B adaptor protein 2
perflu_5371	Actinopterygii	TGM6	TGM6	NA	ko:K05619,ko:K05620,ko:K05622,ko:K05624,ko:K05625	ko00000,ko00001,ko01000,ko04516	Protein-glutamine gamma-glutamyltransferase
perflu_5414	Actinopterygii	ACAD11	ACAD11	GO:0000166,GO:0003674,GO:0003824,GO:0003995,GO:0004466,GO:0005488,GO:0005575,GO:0005622,GO:0005623,GO:0005634,GO:0005737,GO:0005739,GO:0005740,GO:0005743,GO:0005777,GO:0006082,GO:0006629,GO:0006631,GO:0006635,GO:0008150,GO:0008152,GO:0009056,GO:0009062,GO:0009987,GO:0016020,GO:0016042,GO:0016054,GO:0016491,GO:0016627,GO:0017099,GO:0019395,GO:0019752,GO:0019866,GO:0030258,GO:0031090,GO:0031966,GO:…	ko:K11730	ko00000	dehydrogenase family member 11
perflu_5604	Actinopterygii	CCDC150	CCDC150	NA	ko:K15201	ko00000,ko03021	Coiled-coil domain containing 150
perflu_5727	Actinopterygii	FAM111A	FAM111A	GO:0000785,GO:0001650,GO:0005575,GO:0005622,GO:0005623,GO:0005634,GO:0005694,GO:0005730,GO:0005737,GO:0006139,GO:0006259,GO:0006260,GO:0006725,GO:0006807,GO:0008150,GO:0008152,GO:0009058,GO:0009059,GO:0009987,GO:0031974,GO:0031981,GO:0034641,GO:0034645,GO:0043170,GO:0043226,GO:0043227,GO:0043228,GO:0043229,GO:0043231,GO:0043232,GO:0043233,GO:0043900,GO:0043901,GO:0043903,GO:0044237,GO:0044238,GO:…	NA	NA	FAM111A-like
perflu_5781	Actinopterygii	KIRREL3	KIRREL3	GO:0000768,GO:0000902,GO:0000904,GO:0001654,GO:0001655,GO:0001700,GO:0001745,GO:0001763,GO:0001764,GO:0001822,GO:0002118,GO:0002121,GO:0002164,GO:0002376,GO:0002520,GO:0003008,GO:0003014,GO:0003674,GO:0005488,GO:0005515,GO:0005575,GO:0005576,GO:0005623,GO:0005886,GO:0005911,GO:0005912,GO:0005913,GO:0005917,GO:0006928,GO:0006949,GO:0006996,GO:0007010,GO:0007015,GO:0007043,GO:0007154,GO:0007155,GO:…	NA	NA	Kin of IRRE like 3
perflu_6044	Actinopterygii	PRLR	PRLR	GO:0000003,GO:0001655,GO:0001775,GO:0001932,GO:0001934,GO:0002376,GO:0003006,GO:0003674,GO:0004888,GO:0004896,GO:0004925,GO:0005488,GO:0005515,GO:0005575,GO:0005576,GO:0005622,GO:0005623,GO:0005737,GO:0005768,GO:0005886,GO:0006464,GO:0006468,GO:0006629,GO:0006694,GO:0006793,GO:0006796,GO:0006807,GO:0006810,GO:0007154,GO:0007165,GO:0007166,GO:0007167,GO:0007169,GO:0007171,GO:0007259,GO:0007275,GO:…	ko:K05081	ko00000,ko00001,ko04050	Prolactin receptor
perflu_6119	Actinopterygii	ZBTB46	ZBTB46	GO:0000981,GO:0002682,GO:0002683,GO:0002684,GO:0002761,GO:0002762,GO:0003674,GO:0003700,GO:0006355,GO:0006357,GO:0008150,GO:0009889,GO:0010468,GO:0010556,GO:0019219,GO:0019222,GO:0030852,GO:0030853,GO:0031323,GO:0031326,GO:0045595,GO:0045596,GO:0045597,GO:0045637,GO:0045638,GO:0045649,GO:0045650,GO:0045655,GO:0045656,GO:0048518,GO:0048519,GO:0048522,GO:0048523,GO:0050789,GO:0050793,GO:0050794,GO:…	ko:K10517	ko00000,ko04121	Zinc finger and BTB
perflu_6192	Actinopterygii	adgrg1	ADGRG1	NA	ko:K08450	ko00000,ko04030	G-protein coupled receptor
perflu_6321	Actinopterygii	MATN2	MATN2	GO:0000902,GO:0000904,GO:0001764,GO:0005575,GO:0005576,GO:0005604,GO:0006928,GO:0006935,GO:0006950,GO:0007275,GO:0007399,GO:0007409,GO:0007411,GO:0008150,GO:0008347,GO:0009605,GO:0009611,GO:0009653,GO:0009987,GO:0016043,GO:0016358,GO:0016477,GO:0022008,GO:0030030,GO:0030154,GO:0030182,GO:0031012,GO:0031099,GO:0031102,GO:0031104,GO:0031175,GO:0032501,GO:0032502,GO:0032989,GO:0032990,GO:0033554,GO:…	NA	NA	Matrilin 2
perflu_6393	Actinopterygii	GARS	GARS	GO:0000902,GO:0000904,GO:0000959,GO:0002164,GO:0002376,GO:0002520,GO:0003674,GO:0003824,GO:0004081,GO:0004551,GO:0004812,GO:0004820,GO:0005488,GO:0005515,GO:0005575,GO:0005576,GO:0005615,GO:0005622,GO:0005623,GO:0005737,GO:0005739,GO:0005759,GO:0005829,GO:0006082,GO:0006139,GO:0006399,GO:0006412,GO:0006418,GO:0006426,GO:0006518,GO:0006520,GO:0006725,GO:0006753,GO:0006793,GO:0006796,GO:0006807,GO:…	ko:K01880	ko00000,ko00001,ko00002,ko01000,ko01007,ko03016,ko03029	glycyl-tRNA synthetase
perflu_6399	Actinopterygii	CD2AP	CD2AP	GO:0001726,GO:0001817,GO:0001818,GO:0003674,GO:0005102,GO:0005126,GO:0005172,GO:0005198,GO:0005200,GO:0005488,GO:0005515,GO:0005575,GO:0005622,GO:0005623,GO:0005737,GO:0005829,GO:0005856,GO:0005884,GO:0005886,GO:0005911,GO:0005938,GO:0006508,GO:0006511,GO:0006807,GO:0006928,GO:0006929,GO:0006930,GO:0006996,GO:0007010,GO:0007015,GO:0007154,GO:0007155,GO:0007165,GO:0008013,GO:0008022,GO:0008150,GO:…	ko:K13738	ko00000,ko00001,ko04131,ko04147	CD2-associated protein
perflu_6414	Actinopterygii	LSG1	LSG1	GO:0000054,GO:0000166,GO:0001882,GO:0001883,GO:0003674,GO:0003824,GO:0003924,GO:0005488,GO:0005525,GO:0005575,GO:0005622,GO:0005623,GO:0005634,GO:0005654,GO:0005737,GO:0005783,GO:0005829,GO:0006403,GO:0006405,GO:0006611,GO:0006810,GO:0006886,GO:0006913,GO:0008104,GO:0008150,GO:0009966,GO:0010646,GO:0012505,GO:0015030,GO:0015031,GO:0015833,GO:0015931,GO:0016462,GO:0016604,GO:0016787,GO:0016817,GO:…	ko:K14539	ko00000,ko00001,ko01000,ko03009	Large subunit GTPase 1 homolog
perflu_6683	Actinopterygii	NDOR1	NDOR1	GO:0000166,GO:0003674,GO:0003824,GO:0005488,GO:0005575,GO:0005622,GO:0005623,GO:0005634,GO:0005737,GO:0005829,GO:0005856,GO:0008150,GO:0008152,GO:0008219,GO:0009987,GO:0010033,GO:0010181,GO:0016491,GO:0032553,GO:0035690,GO:0036094,GO:0036245,GO:0042221,GO:0042493,GO:0043167,GO:0043168,GO:0043226,GO:0043227,GO:0043228,GO:0043229,GO:0043231,GO:0043232,GO:0044424,GO:0044444,GO:0044464,GO:0045111,GO:…	ko:K15014	ko00000,ko02000	Component of the cytosolic iron-sulfur (Fe-S) protein assembly (CIA) machinery. Required for the maturation of extramitochondrial Fe-S proteins. Part of an electron transfer chain functioning in an early step of cytosolic Fe-S biogenesis. Transfers electrons from NADPH to the Fe S cluster of CIAPIN1
perflu_6763	Actinopterygii	SP110	SP110	GO:0000122,GO:0000723,GO:0000981,GO:0001101,GO:0001650,GO:0002376,GO:0003674,GO:0003676,GO:0003677,GO:0003700,GO:0003712,GO:0003713,GO:0003714,GO:0005488,GO:0005515,GO:0005575,GO:0005622,GO:0005623,GO:0005634,GO:0005635,GO:0005654,GO:0005730,GO:0005737,GO:0005739,GO:0006139,GO:0006259,GO:0006355,GO:0006357,GO:0006725,GO:0006807,GO:0006950,GO:0006952,GO:0006955,GO:0006974,GO:0006978,GO:0006996,GO:…	ko:K15413	ko00000,ko00001	Nuclear body protein
perflu_6828	Actinopterygii	TESK2	TESK2	GO:0000003,GO:0001700,GO:0003674,GO:0003824,GO:0004672,GO:0004674,GO:0005575,GO:0005622,GO:0005623,GO:0005634,GO:0005654,GO:0005737,GO:0006464,GO:0006468,GO:0006793,GO:0006796,GO:0006807,GO:0006915,GO:0006996,GO:0007010,GO:0007015,GO:0007044,GO:0007045,GO:0007154,GO:0007155,GO:0007160,GO:0007165,GO:0007275,GO:0007276,GO:0007283,GO:0007399,GO:0008150,GO:0008152,GO:0008219,GO:0009790,GO:0009792,GO:…	ko:K08287,ko:K08841,ko:K08842	ko00000,ko01000,ko01001	kinase 2
perflu_6845	Actinopterygii	ESR1	ESR1	GO:0000003,GO:0000122,GO:0000228,GO:0000785,GO:0000790,GO:0000976,GO:0000977,GO:0000978,GO:0000981,GO:0000982,GO:0000987,GO:0001012,GO:0001046,GO:0001047,GO:0001067,GO:0001077,GO:0001085,GO:0001091,GO:0001093,GO:0001098,GO:0001099,GO:0001221,GO:0001223,GO:0001228,GO:0001501,GO:0001503,GO:0001505,GO:0001541,GO:0001547,GO:0001649,GO:0001655,GO:0001664,GO:0001763,GO:0001890,GO:0001893,GO:0001932,GO:…	ko:K08550	ko00000,ko00001,ko03000,ko03310	The steroid hormones and their receptors are involved in the regulation of eukaryotic gene expression and affect cellular proliferation and differentiation in target tissues
perflu_6886	Actinopterygii	ETFDH	ETFDH	GO:0000166,GO:0003674,GO:0003824,GO:0004174,GO:0005488,GO:0005575,GO:0005622,GO:0005623,GO:0005737,GO:0005739,GO:0005740,GO:0005743,GO:0005759,GO:0006082,GO:0006091,GO:0006119,GO:0006139,GO:0006163,GO:0006629,GO:0006631,GO:0006635,GO:0006725,GO:0006753,GO:0006793,GO:0006796,GO:0006807,GO:0006950,GO:0006979,GO:0008150,GO:0008152,GO:0009055,GO:0009056,GO:0009062,GO:0009117,GO:0009123,GO:0009126,GO:…	ko:K00311	ko00000,ko01000	Electron transfer flavoprotein-ubiquinone oxidoreductase
perflu_6949	Actinopterygii	CD58	CD58	GO:0001775,GO:0001817,GO:0001819,GO:0002252,GO:0002263,GO:0002274,GO:0002275,GO:0002283,GO:0002366,GO:0002376,GO:0002443,GO:0002444,GO:0002446,GO:0002791,GO:0002793,GO:0003674,GO:0005102,GO:0005488,GO:0005515,GO:0005575,GO:0005622,GO:0005623,GO:0005737,GO:0005886,GO:0005887,GO:0006810,GO:0006887,GO:0006928,GO:0006950,GO:0006952,GO:0006955,GO:0007155,GO:0008150,GO:0009986,GO:0009987,GO:0010033,GO:…	ko:K06492	ko00000,ko00001,ko00537,ko04090,ko04516	Immunoglobulin
perflu_7133	Actinopterygii	LGALS3BP	LGALS3BP	GO:0002576,GO:0003674,GO:0005044,GO:0005575,GO:0005576,GO:0005615,GO:0005622,GO:0005623,GO:0005737,GO:0006810,GO:0006887,GO:0006897,GO:0006898,GO:0006950,GO:0006952,GO:0006968,GO:0007154,GO:0007165,GO:0008150,GO:0009987,GO:0012505,GO:0016192,GO:0023052,GO:0030141,GO:0031089,GO:0031410,GO:0031974,GO:0031982,GO:0031983,GO:0032940,GO:0034774,GO:0038024,GO:0042827,GO:0043226,GO:0043227,GO:0043229,GO:…	ko:K17300	ko00000,ko04147	Lectin, galactoside-binding, soluble, 3 binding protein
perflu_7178	Actinopterygii	GHDC	GHDC	GO:0001775,GO:0002252,GO:0002263,GO:0002274,GO:0002275,GO:0002283,GO:0002366,GO:0002376,GO:0002443,GO:0002444,GO:0002446,GO:0005575,GO:0005576,GO:0005622,GO:0005623,GO:0005737,GO:0005783,GO:0006810,GO:0006887,GO:0006955,GO:0008150,GO:0009987,GO:0012505,GO:0016192,GO:0030141,GO:0031410,GO:0031974,GO:0031982,GO:0031983,GO:0032940,GO:0034774,GO:0035580,GO:0036230,GO:0042119,GO:0042581,GO:0043226,GO:…	NA	NA	GH3 domain containing
perflu_7252	Actinopterygii	RIN1	RIN1	GO:0003008,GO:0003674,GO:0005085,GO:0005088,GO:0005488,GO:0005515,GO:0005575,GO:0005622,GO:0005623,GO:0005737,GO:0005829,GO:0005886,GO:0007154,GO:0007165,GO:0007610,GO:0007611,GO:0007612,GO:0007613,GO:0008150,GO:0008306,GO:0009987,GO:0010646,GO:0016020,GO:0017016,GO:0017112,GO:0017137,GO:0019899,GO:0023051,GO:0023052,GO:0030425,GO:0031267,GO:0031914,GO:0032501,GO:0036477,GO:0042995,GO:0043005,GO:…	ko:K17638	ko00000,ko00001	Ras and Rab interactor
perflu_7255	Actinopterygii	MAVS	MAVS	GO:0001817,GO:0001818,GO:0001819,GO:0001932,GO:0001934,GO:0001959,GO:0001961,GO:0002218,GO:0002221,GO:0002230,GO:0002252,GO:0002253,GO:0002376,GO:0002682,GO:0002684,GO:0002697,GO:0002753,GO:0002757,GO:0002758,GO:0002764,GO:0002791,GO:0002793,GO:0002831,GO:0003674,GO:0005488,GO:0005515,GO:0005575,GO:0005622,GO:0005623,GO:0005737,GO:0005739,GO:0005740,GO:0005741,GO:0005777,GO:0005778,GO:0006355,GO:…	ko:K12648	ko00000,ko00001	Mitochondrial antiviral signaling protein
perflu_7256	Actinopterygii	MAVS	MAVS	GO:0001817,GO:0001818,GO:0001819,GO:0001932,GO:0001934,GO:0001959,GO:0001961,GO:0002218,GO:0002221,GO:0002230,GO:0002252,GO:0002253,GO:0002376,GO:0002682,GO:0002684,GO:0002697,GO:0002753,GO:0002757,GO:0002758,GO:0002764,GO:0002791,GO:0002793,GO:0002831,GO:0003674,GO:0005488,GO:0005515,GO:0005575,GO:0005622,GO:0005623,GO:0005737,GO:0005739,GO:0005740,GO:0005741,GO:0005777,GO:0005778,GO:0006355,GO:…	ko:K12648	ko00000,ko00001	Mitochondrial antiviral signaling protein
perflu_7338	Actinopterygii	CALCOCO2	CALCOCO2	GO:0002376,GO:0003674,GO:0005488,GO:0005515,GO:0005575,GO:0005622,GO:0005623,GO:0005634,GO:0005654,GO:0005737,GO:0005773,GO:0005776,GO:0005829,GO:0006914,GO:0006950,GO:0006952,GO:0006955,GO:0008150,GO:0008152,GO:0009056,GO:0009605,GO:0009607,GO:0009893,GO:0009894,GO:0009896,GO:0009987,GO:0010033,GO:0010506,GO:0010508,GO:0010638,GO:0016032,GO:0016236,GO:0016239,GO:0016241,GO:0016604,GO:0016605,GO:…	ko:K21348	ko00000,ko00001,ko03029,ko04131	Calcium binding and coiled-coil domain 2
perflu_7457	Actinopterygii	TRIM39	TRIM39	NA	ko:K12015	ko00000,ko01000,ko04121	E3 ubiquitin-protein ligase TRIM39-like
perflu_7476	Actinopterygii	BEST3	BEST3	GO:0003674,GO:0005215,GO:0005216,GO:0005253,GO:0005254,GO:0005575,GO:0005623,GO:0005886,GO:0006810,GO:0006811,GO:0006820,GO:0006821,GO:0008150,GO:0008509,GO:0015075,GO:0015103,GO:0015108,GO:0015267,GO:0015318,GO:0015698,GO:0016020,GO:0022803,GO:0022838,GO:0022857,GO:0032879,GO:0034220,GO:0043269,GO:0043271,GO:0044464,GO:0048519,GO:0050789,GO:0051049,GO:0051051,GO:0051179,GO:0051234,GO:0055085,GO:…	ko:K13878,ko:K13880,ko:K22204	ko00000,ko02000	Forms chloride channels
perflu_7503	Actinopterygii	TCTN1	TCTN1	GO:0000902,GO:0000904,GO:0001701,GO:0001838,GO:0001841,GO:0002009,GO:0003002,GO:0005575,GO:0005576,GO:0005615,GO:0005622,GO:0005623,GO:0005737,GO:0005829,GO:0005929,GO:0006996,GO:0007275,GO:0007389,GO:0007399,GO:0007409,GO:0007417,GO:0007420,GO:0008104,GO:0008150,GO:0008589,GO:0009653,GO:0009790,GO:0009792,GO:0009888,GO:0009953,GO:0009966,GO:0009987,GO:0010646,GO:0016020,GO:0016043,GO:0016331,GO:…	ko:K19382,ko:K19400	ko00000,ko03036	Tectonic family member 1
perflu_7625	Actinopterygii	CASP10	CASP10	GO:0003674,GO:0003824,GO:0004175,GO:0004197,GO:0005488,GO:0005515,GO:0005575,GO:0005622,GO:0005623,GO:0005737,GO:0005829,GO:0005886,GO:0006508,GO:0006807,GO:0006915,GO:0007154,GO:0007165,GO:0007166,GO:0008150,GO:0008152,GO:0008219,GO:0008233,GO:0008234,GO:0009966,GO:0009967,GO:0009987,GO:0010646,GO:0010647,GO:0010941,GO:0012501,GO:0016020,GO:0016787,GO:0019538,GO:0019899,GO:0019904,GO:0023051,GO:…	ko:K04397,ko:K04398,ko:K04400	ko00000,ko00001,ko00002,ko01000,ko01002	Caspase 8, apoptosis-related cysteine peptidase, like 2
perflu_7750	Vertebrata	CSRNP1	CSRNP1	GO:0000981,GO:0001228,GO:0001501,GO:0003674,GO:0003676,GO:0003677,GO:0003700,GO:0005488,GO:0005575,GO:0005622,GO:0005623,GO:0005634,GO:0006139,GO:0006351,GO:0006355,GO:0006357,GO:0006366,GO:0006725,GO:0006807,GO:0006915,GO:0007154,GO:0007165,GO:0007166,GO:0007167,GO:0007169,GO:0007275,GO:0008150,GO:0008152,GO:0008219,GO:0009058,GO:0009059,GO:0009653,GO:0009791,GO:0009887,GO:0009889,GO:0009891,GO:…	ko:K17494	ko00000,ko01009,ko03021	face morphogenesis
perflu_7836	Vertebrata	IL18RAP	IL18RAP	GO:0001775,GO:0001816,GO:0001910,GO:0001912,GO:0002250,GO:0002252,GO:0002274,GO:0002367,GO:0002369,GO:0002376,GO:0002440,GO:0002443,GO:0002449,GO:0002456,GO:0002460,GO:0002682,GO:0002684,GO:0002697,GO:0002699,GO:0002703,GO:0002705,GO:0002706,GO:0002708,GO:0002715,GO:0002717,GO:0003674,GO:0005575,GO:0005623,GO:0005886,GO:0006355,GO:0006950,GO:0006952,GO:0006954,GO:0006955,GO:0007154,GO:0007165,GO:…	ko:K05174	ko00000,ko00001,ko04050,ko04090	T-helper 1 cell cytokine production
perflu_7856	Actinopterygii	ZP3	ZP3	NA	ko:K19928	ko00000,ko04131	Si ch211-67f13.7
perflu_7906	Actinopterygii	P4HA1	P4HA1	GO:0003674,GO:0003824,GO:0004656,GO:0005488,GO:0005515,GO:0005575,GO:0005622,GO:0005623,GO:0005737,GO:0005739,GO:0005783,GO:0005788,GO:0006082,GO:0006464,GO:0006520,GO:0006575,GO:0006807,GO:0007275,GO:0008150,GO:0008152,GO:0009653,GO:0009790,GO:0009792,GO:0009987,GO:0010171,GO:0010172,GO:0012505,GO:0016043,GO:0016222,GO:0016491,GO:0016705,GO:0016706,GO:0018126,GO:0018193,GO:0018208,GO:0018401,GO:…	ko:K00472	ko00000,ko00001,ko01000	Prolyl 4-hydroxylase
perflu_8047	Actinopterygii	KLHL10	KLHL10	GO:0000003,GO:0000151,GO:0000902,GO:0001894,GO:0003006,GO:0005575,GO:0005622,GO:0005623,GO:0005737,GO:0006464,GO:0006807,GO:0006919,GO:0007275,GO:0007276,GO:0007281,GO:0007283,GO:0007286,GO:0007291,GO:0007349,GO:0007548,GO:0008150,GO:0008152,GO:0008406,GO:0008584,GO:0009566,GO:0009653,GO:0009887,GO:0009893,GO:0009987,GO:0010604,GO:0010941,GO:0010942,GO:0010950,GO:0010952,GO:0016043,GO:0016567,GO:…	ko:K10448	ko00000,ko04121	Kelch-like
perflu_8098	Actinopterygii	FETUB	FETUB	GO:0000003,GO:0003674,GO:0004857,GO:0004866,GO:0005575,GO:0005576,GO:0007338,GO:0007339,GO:0008037,GO:0008150,GO:0008191,GO:0009566,GO:0009892,GO:0009987,GO:0009988,GO:0010466,GO:0010605,GO:0010951,GO:0019222,GO:0019953,GO:0022414,GO:0030162,GO:0030234,GO:0030414,GO:0031323,GO:0031324,GO:0032268,GO:0032269,GO:0035036,GO:0043086,GO:0044092,GO:0044703,GO:0045861,GO:0048519,GO:0048523,GO:0050789,GO:…	NA	NA	Fetuin B
perflu_8190	Actinopterygii	FAM83D	FAM83D	GO:0000922,GO:0001837,GO:0001932,GO:0003674,GO:0005488,GO:0005515,GO:0005575,GO:0005622,GO:0005623,GO:0005737,GO:0005819,GO:0005856,GO:0006928,GO:0007049,GO:0007059,GO:0007275,GO:0008017,GO:0008092,GO:0008104,GO:0008150,GO:0008283,GO:0009888,GO:0009894,GO:0009966,GO:0009987,GO:0010564,GO:0010646,GO:0015630,GO:0015631,GO:0016477,GO:0019220,GO:0019222,GO:0019894,GO:0019899,GO:0019900,GO:0019901,GO:…	ko:K16805	ko00000,ko03036	Family with sequence similarity 83, member D
perflu_8210	Actinopterygii	ANKDD1B	ANKDD1B	NA	ko:K14686,ko:K15503	ko00000,ko00001,ko01009,ko02000,ko03400	Ankyrin repeat and death
perflu_8407	Actinopterygii	IL4I1	IL4I1	NA	ko:K03334	ko00000,ko00001,ko00002,ko01000	Interleukin 4 induced 1
perflu_8450	Actinopterygii	PSAP	PSAP	GO:0000003,GO:0000323,GO:0001655,GO:0001664,GO:0001775,GO:0001932,GO:0001934,GO:0002252,GO:0002263,GO:0002274,GO:0002275,GO:0002283,GO:0002366,GO:0002376,GO:0002443,GO:0002444,GO:0002446,GO:0002576,GO:0003006,GO:0003674,GO:0003824,GO:0004553,GO:0004565,GO:0005102,GO:0005488,GO:0005515,GO:0005543,GO:0005575,GO:0005576,GO:0005615,GO:0005622,GO:0005623,GO:0005737,GO:0005764,GO:0005765,GO:0005766,GO:…	ko:K12382	ko00000,ko00001,ko04147	Prosaposin
perflu_8523	Actinopterygii	C9	C9	GO:0001897,GO:0001906,GO:0001907,GO:0002673,GO:0002682,GO:0002697,GO:0002920,GO:0005575,GO:0005576,GO:0005579,GO:0005615,GO:0005622,GO:0005623,GO:0005737,GO:0005829,GO:0005886,GO:0005887,GO:0006950,GO:0007596,GO:0007599,GO:0008150,GO:0009611,GO:0009987,GO:0010468,GO:0016020,GO:0016021,GO:0016043,GO:0019222,GO:0019835,GO:0019836,GO:0022607,GO:0030162,GO:0030449,GO:0031224,GO:0031226,GO:0031347,GO:…	ko:K04000	ko00000,ko00001	Complement component
perflu_8584	Actinopterygii	TOE1	TOE1	GO:0000175,GO:0000981,GO:0003674,GO:0003676,GO:0003700,GO:0003723,GO:0003824,GO:0004518,GO:0004527,GO:0004532,GO:0004535,GO:0004540,GO:0005488,GO:0005575,GO:0005622,GO:0005623,GO:0005634,GO:0005654,GO:0005737,GO:0006139,GO:0006355,GO:0006357,GO:0006396,GO:0006725,GO:0006807,GO:0008150,GO:0008152,GO:0008408,GO:0009889,GO:0009987,GO:0010467,GO:0010468,GO:0010556,GO:0015030,GO:0016070,GO:0016073,GO:…	ko:K13202	ko00000,ko03041	Target of EGR1
perflu_8767	Actinopterygii	NOXO1	NOXO1	GO:0003674,GO:0005488,GO:0005515,GO:0005543,GO:0005575,GO:0005622,GO:0005623,GO:0005886,GO:0005887,GO:0006801,GO:0008047,GO:0008150,GO:0008152,GO:0008289,GO:0009987,GO:0010310,GO:0016020,GO:0016021,GO:0016043,GO:0016176,GO:0019222,GO:0019899,GO:0022411,GO:0022617,GO:0030198,GO:0030234,GO:0031224,GO:0031226,GO:0031323,GO:0032991,GO:0035091,GO:0042802,GO:0043020,GO:0043062,GO:0043085,GO:0043167,GO:…	ko:K17934	ko00000,ko04131	NADPH oxidase organizer
perflu_8899	Actinopterygii	SLC22A13	SLC22A13	NA	ko:K08202,ko:K08209,ko:K08210	ko00000,ko00001,ko02000	Solute carrier family 22 (organic anion urate transporter), member 13
perflu_8942	Actinopterygii	TRIM35	TRIM35	GO:0002376,GO:0005575,GO:0005622,GO:0005623,GO:0005634,GO:0005737,GO:0006950,GO:0006952,GO:0006955,GO:0007346,GO:0008150,GO:0008285,GO:0010941,GO:0010942,GO:0040012,GO:0040013,GO:0042127,GO:0042981,GO:0043065,GO:0043067,GO:0043068,GO:0043226,GO:0043227,GO:0043229,GO:0043231,GO:0043900,GO:0043901,GO:0043903,GO:0044424,GO:0044464,GO:0045087,GO:0045786,GO:0045930,GO:0048518,GO:0048519,GO:0048522,GO:…	ko:K03006,ko:K12012,ko:K12015	br01611,ko00000,ko00001,ko00002,ko01000,ko03021,ko03400,ko04121	Tripartite motif containing 35-12
perflu_8960	Actinopterygii	ZNF585B	ZNF585B	NA	NA	NA	zinc finger
perflu_8971	Actinopterygii	ugt-50	UGT-50	GO:0003674,GO:0003824,GO:0005575,GO:0005622,GO:0005623,GO:0005737,GO:0005783,GO:0006011,GO:0006139,GO:0006725,GO:0006793,GO:0006807,GO:0008150,GO:0008152,GO:0008194,GO:0009225,GO:0009987,GO:0012505,GO:0015020,GO:0016020,GO:0016021,GO:0016740,GO:0016757,GO:0016758,GO:0031224,GO:0034641,GO:0043226,GO:0043227,GO:0043229,GO:0043231,GO:0044237,GO:0044238,GO:0044281,GO:0044424,GO:0044425,GO:0044444,GO:…	ko:K00699,ko:K04628	ko00000,ko00001,ko00002,ko01000,ko01003	UDP glucuronosyltransferase 5 family, polypeptide
perflu_9151	Actinopterygii	LPCAT4	LPCAT4	GO:0003674,GO:0003824,GO:0003841,GO:0005575,GO:0005622,GO:0005623,GO:0005737,GO:0005783,GO:0005789,GO:0006575,GO:0006629,GO:0006644,GO:0006650,GO:0006654,GO:0006658,GO:0006793,GO:0006796,GO:0006807,GO:0008150,GO:0008152,GO:0008374,GO:0008610,GO:0008654,GO:0009058,GO:0009987,GO:0012505,GO:0016020,GO:0016411,GO:0016740,GO:0016746,GO:0016747,GO:0019637,GO:0031984,GO:0036148,GO:0036150,GO:0036151,GO:…	ko:K13512	ko00000,ko00001,ko01000,ko01004	acyltransferase
perflu_9184	Actinopterygii	PLA2G3	PLA2G3	GO:0003674,GO:0003824,GO:0004620,GO:0004623,GO:0005575,GO:0005576,GO:0005615,GO:0005622,GO:0005623,GO:0005737,GO:0005814,GO:0005815,GO:0005856,GO:0005886,GO:0006629,GO:0006644,GO:0006650,GO:0006793,GO:0006796,GO:0006807,GO:0006996,GO:0008150,GO:0008152,GO:0009987,GO:0015630,GO:0016020,GO:0016043,GO:0016298,GO:0016787,GO:0016788,GO:0019637,GO:0022607,GO:0030030,GO:0030031,GO:0036148,GO:0036151,GO:…	ko:K01047	ko00000,ko00001,ko01000,ko03036	Phospholipase A2, group III
perflu_9186	Actinopterygii	PRR5	PRR5	NA	ko:K20411	ko00000,ko00001	Proline rich 5 (renal)
perflu_9254	Actinopterygii	RNGTT	RNGTT	GO:0003674,GO:0003824,GO:0004484,GO:0004651,GO:0004721,GO:0005575,GO:0005622,GO:0005623,GO:0005634,GO:0005654,GO:0005737,GO:0006139,GO:0006351,GO:0006366,GO:0006370,GO:0006396,GO:0006397,GO:0006464,GO:0006470,GO:0006725,GO:0006793,GO:0006796,GO:0006807,GO:0008138,GO:0008150,GO:0008152,GO:0008192,GO:0008589,GO:0009058,GO:0009059,GO:0009452,GO:0009893,GO:0009966,GO:0009967,GO:0009987,GO:0010467,GO:…	ko:K03942,ko:K13917	ko00000,ko00001,ko00002,ko01000,ko03019	Bifunctional mRNA-capping enzyme exhibiting RNA 5'- triphosphatase activity in the N-terminal part and mRNA guanylyltransferase activity in the C-terminal part. Catalyzes the first two steps of cap formation by removing the gamma-phosphate from the 5'-triphosphate end of nascent mRNA to yield a diphosphate end, and by transferring the gmp moiety of GTP to the 5'-diphosphate terminus
perflu_9273	Actinopterygii	PROC	PROC	GO:0001889,GO:0003674,GO:0003824,GO:0004175,GO:0004252,GO:0005488,GO:0005515,GO:0005575,GO:0005576,GO:0005615,GO:0005622,GO:0005623,GO:0005737,GO:0005783,GO:0005788,GO:0005794,GO:0005796,GO:0006464,GO:0006508,GO:0006807,GO:0006810,GO:0006888,GO:0006950,GO:0007275,GO:0007596,GO:0007599,GO:0008150,GO:0008152,GO:0008233,GO:0008236,GO:0009611,GO:0009987,GO:0010720,GO:0010941,GO:0012505,GO:0016192,GO:…	ko:K01344	ko00000,ko00001,ko01000,ko01002	Protein C (inactivator of coagulation factors Va and VIIIa)
perflu_9280	Actinopterygii	LCP2	LCP2	GO:0001775,GO:0001816,GO:0001932,GO:0001934,GO:0002253,GO:0002274,GO:0002376,GO:0002429,GO:0002682,GO:0002684,GO:0002757,GO:0002764,GO:0002768,GO:0002790,GO:0005575,GO:0005622,GO:0005623,GO:0005737,GO:0005829,GO:0005886,GO:0005911,GO:0006810,GO:0006950,GO:0006955,GO:0007154,GO:0007165,GO:0007166,GO:0007167,GO:0007169,GO:0007596,GO:0007599,GO:0008104,GO:0008150,GO:0009306,GO:0009611,GO:0009893,GO:…	ko:K07361	ko00000,ko00001	Lymphocyte cytosolic protein
perflu_9320	Actinopterygii	ZNF335	ZNF335	NA	NA	NA	DNA binding
perflu_9440	Actinopterygii	ENPP4	ENPP4	GO:0001775,GO:0002252,GO:0002263,GO:0002274,GO:0002275,GO:0002283,GO:0002366,GO:0002376,GO:0002443,GO:0002444,GO:0002446,GO:0003674,GO:0003824,GO:0004551,GO:0005575,GO:0005622,GO:0005623,GO:0005737,GO:0005886,GO:0006139,GO:0006152,GO:0006725,GO:0006807,GO:0006810,GO:0006887,GO:0006955,GO:0008150,GO:0008152,GO:0009056,GO:0009116,GO:0009119,GO:0009164,GO:0009987,GO:0012505,GO:0012506,GO:0016020,GO:…	ko:K18398,ko:K18424	ko00000,ko00001,ko01000	Ectonucleotide pyrophosphatase phosphodiesterase 4
perflu_9643	Actinopterygii	TMPRSS13	TMPRSS13	GO:0003674,GO:0003824,GO:0004175,GO:0004252,GO:0005575,GO:0006508,GO:0006807,GO:0007275,GO:0008150,GO:0008152,GO:0008233,GO:0008236,GO:0016020,GO:0016021,GO:0016787,GO:0017171,GO:0019538,GO:0030104,GO:0031224,GO:0032501,GO:0032502,GO:0033561,GO:0042592,GO:0043170,GO:0043588,GO:0044238,GO:0044425,GO:0048513,GO:0048731,GO:0048856,GO:0048871,GO:0048878,GO:0050878,GO:0050891,GO:0061436,GO:0065007,GO:…	ko:K09643	ko00000,ko00001,ko01002	Transmembrane protease serine
perflu_9662	Actinopterygii	pkdcc	PKDCC	NA	ko:K17548	ko00000,ko01001	Protein kinase domain containing, cytoplasmic
perflu_9855	Actinopterygii	NR5A1	NR5A1	GO:0000003,GO:0000902,GO:0000904,GO:0000976,GO:0000977,GO:0000980,GO:0000981,GO:0000982,GO:0001012,GO:0001067,GO:0001077,GO:0001158,GO:0001228,GO:0001553,GO:0002009,GO:0002165,GO:0003002,GO:0003006,GO:0003674,GO:0003676,GO:0003677,GO:0003682,GO:0003690,GO:0003700,GO:0003705,GO:0003707,GO:0003712,GO:0003713,GO:0004879,GO:0005488,GO:0005515,GO:0005543,GO:0005575,GO:0005622,GO:0005623,GO:0005634,GO:…	ko:K08027,ko:K08560,ko:K08705	ko00000,ko00001,ko03000,ko03310	Nuclear receptor subfamily 5, group A, member
perflu_9874	Actinopterygii	GJA3	GJA3	GO:0000302,GO:0003008,GO:0003674,GO:0005215,GO:0005243,GO:0005488,GO:0005515,GO:0005575,GO:0005623,GO:0005886,GO:0005911,GO:0005921,GO:0006810,GO:0006950,GO:0006979,GO:0007154,GO:0007267,GO:0007600,GO:0007601,GO:0008150,GO:0009268,GO:0009628,GO:0009636,GO:0009987,GO:0010035,GO:0015267,GO:0016020,GO:0022803,GO:0022829,GO:0022857,GO:0023052,GO:0030054,GO:0032501,GO:0042221,GO:0042493,GO:0042542,GO:…	ko:K07612	ko00000,ko02000	One gap junction consists of a cluster of closely packed pairs of transmembrane channels, the connexons, through which materials of low MW diffuse from one cell to a neighboring cell
perflu_10228	Actinopterygii	UFSP2	UFSP2	GO:0003674,GO:0003824,GO:0005575,GO:0005622,GO:0005623,GO:0005634,GO:0005737,GO:0005783,GO:0006508,GO:0006807,GO:0008104,GO:0008150,GO:0008152,GO:0008233,GO:0008234,GO:0009636,GO:0009966,GO:0010033,GO:0010646,GO:0012505,GO:0016787,GO:0016788,GO:0016790,GO:0019538,GO:0019783,GO:0023051,GO:0032101,GO:0032103,GO:0033036,GO:0033143,GO:0033146,GO:0033365,GO:0034613,GO:0040012,GO:0040017,GO:0042221,GO:…	ko:K01376	ko00000,ko01000,ko01002	Ufm1-specific peptidase 2
perflu_10238	Actinopterygii	bin2	BIN2	NA	ko:K20119	ko00000,ko04131	Bridging integrator
perflu_10257	Actinopterygii	KIAA1958	KIAA1958	GO:0000981,GO:0003674,GO:0003676,GO:0003677,GO:0003700,GO:0005488,GO:0005575,GO:0005622,GO:0005623,GO:0005634,GO:0005654,GO:0005737,GO:0006355,GO:0006357,GO:0008150,GO:0009889,GO:0010468,GO:0010556,GO:0019219,GO:0019222,GO:0031323,GO:0031326,GO:0031974,GO:0031981,GO:0043226,GO:0043227,GO:0043229,GO:0043231,GO:0043233,GO:0044422,GO:0044424,GO:0044428,GO:0044446,GO:0044464,GO:0050789,GO:0050794,GO:…	NA	NA	DNA-binding transcription factor activity, RNA polymerase II-specific
perflu_10288	Actinopterygii	SMAD1	SMAD1	GO:0000003,GO:0000165,GO:0000976,GO:0000977,GO:0000978,GO:0000981,GO:0000982,GO:0000987,GO:0001012,GO:0001067,GO:0001077,GO:0001228,GO:0001501,GO:0001503,GO:0001649,GO:0001655,GO:0001657,GO:0001704,GO:0001707,GO:0001710,GO:0001822,GO:0001823,GO:0002051,GO:0002376,GO:0002520,GO:0003002,GO:0003674,GO:0003676,GO:0003677,GO:0003690,GO:0003700,GO:0003723,GO:0005072,GO:0005488,GO:0005515,GO:0005575,GO:…	ko:K04676,ko:K16790	ko00000,ko00001,ko00002	Mothers against decapentaplegic homolog
perflu_10405	Actinopterygii	CD4	CD4	GO:0001775,GO:0001816,GO:0001817,GO:0001819,GO:0001932,GO:0001934,GO:0002253,GO:0002376,GO:0002429,GO:0002520,GO:0002521,GO:0002682,GO:0002684,GO:0002694,GO:0002696,GO:0002757,GO:0002761,GO:0002763,GO:0002764,GO:0002768,GO:0002819,GO:0002821,GO:0002822,GO:0002824,GO:0003674,GO:0004888,GO:0004896,GO:0005102,GO:0005198,GO:0005201,GO:0005488,GO:0005515,GO:0005575,GO:0005622,GO:0005623,GO:0005737,GO:…	ko:K06454,ko:K08440	ko00000,ko00001,ko04030,ko04090,ko04516	CD4 molecule
perflu_10526	Actinopterygii	bicdl2l	BICDL2L	NA	ko:K16756	ko00000,ko03036	Bicaudal D-related protein
perflu_10664	Actinopterygii	BTNL2	BTNL2	NA	NA	NA	Immunoglobulin V-set domain
perflu_10669	Actinopterygii	MICU2	MICU2	GO:0003674,GO:0005488,GO:0005509,GO:0005515,GO:0005575,GO:0005622,GO:0005623,GO:0005737,GO:0005739,GO:0005740,GO:0005743,GO:0005758,GO:0006810,GO:0006811,GO:0006812,GO:0006816,GO:0006839,GO:0006851,GO:0006873,GO:0006874,GO:0006875,GO:0008150,GO:0009987,GO:0016020,GO:0016021,GO:0019725,GO:0019866,GO:0030001,GO:0030003,GO:0031090,GO:0031224,GO:0031966,GO:0031967,GO:0031970,GO:0031974,GO:0031975,GO:…	NA	NA	Mitochondrial calcium uptake 2
perflu_10697	Actinopterygii	ACOT1	ACOT1	NA	ko:K01068	ko00000,ko00001,ko01000,ko01004	acyl-coenzyme A thioesterase
perflu_10699	Actinopterygii	SERINC2	SERINC2	GO:0003333,GO:0003674,GO:0005215,GO:0005342,GO:0006575,GO:0006629,GO:0006644,GO:0006650,GO:0006658,GO:0006793,GO:0006796,GO:0006807,GO:0006810,GO:0006811,GO:0006812,GO:0006820,GO:0006865,GO:0008150,GO:0008152,GO:0008324,GO:0008509,GO:0008514,GO:0009987,GO:0015075,GO:0015171,GO:0015175,GO:0015179,GO:0015194,GO:0015318,GO:0015711,GO:0015804,GO:0015807,GO:0015825,GO:0015849,GO:0019637,GO:0022857,GO:…	NA	NA	Serine incorporator
perflu_10707	Actinopterygii	SPOCK2	SPOCK2	GO:0003674,GO:0004857,GO:0004866,GO:0005488,GO:0005509,GO:0005539,GO:0005575,GO:0005576,GO:0006022,GO:0006029,GO:0006082,GO:0006464,GO:0006790,GO:0006807,GO:0007275,GO:0007399,GO:0007416,GO:0008150,GO:0008152,GO:0008191,GO:0009100,GO:0009892,GO:0009987,GO:0010033,GO:0010466,GO:0010605,GO:0010810,GO:0010811,GO:0010951,GO:0016043,GO:0018149,GO:0018193,GO:0018209,GO:0019222,GO:0019538,GO:0019800,GO:…	ko:K08136	ko00000,ko00535	Sparc osteonectin, cwcv and kazal-like domains proteoglycan (testican) 2
perflu_10759	Actinopterygii	ITPKA	ITPKA	GO:0002165,GO:0003674,GO:0003824,GO:0004672,GO:0004674,GO:0004683,GO:0005488,GO:0005515,GO:0005516,GO:0005575,GO:0005622,GO:0005623,GO:0005737,GO:0005829,GO:0005975,GO:0006020,GO:0006066,GO:0006464,GO:0006468,GO:0006793,GO:0006796,GO:0006807,GO:0006996,GO:0007010,GO:0007154,GO:0007165,GO:0007275,GO:0007399,GO:0007431,GO:0007435,GO:0007552,GO:0008150,GO:0008152,GO:0008219,GO:0008440,GO:0009058,GO:…	ko:K00911	ko00000,ko00001,ko00002,ko01000	Belongs to the inositol phosphokinase (IPK) family
perflu_10795	Actinopterygii	DNAAF3	DNAAF3	GO:0000226,GO:0001578,GO:0003341,GO:0006928,GO:0006996,GO:0007010,GO:0007017,GO:0007018,GO:0007275,GO:0007368,GO:0007389,GO:0007507,GO:0008150,GO:0009799,GO:0009855,GO:0009987,GO:0016043,GO:0022607,GO:0030030,GO:0030031,GO:0032501,GO:0032502,GO:0034622,GO:0035082,GO:0043933,GO:0044085,GO:0044458,GO:0044782,GO:0048513,GO:0048731,GO:0048856,GO:0060271,GO:0065003,GO:0070286,GO:0070925,GO:0071840,GO:…	ko:K19752	ko00000,ko04812	assembly factor 3
perflu_10813	Actinopterygii	SETDB1	SETDB1	GO:0000122,GO:0002119,GO:0002164,GO:0003674,GO:0003682,GO:0003824,GO:0005488,GO:0005575,GO:0005622,GO:0005623,GO:0005634,GO:0005737,GO:0006325,GO:0006355,GO:0006357,GO:0006464,GO:0006479,GO:0006807,GO:0006996,GO:0007154,GO:0007165,GO:0007264,GO:0007265,GO:0007275,GO:0008150,GO:0008152,GO:0008168,GO:0008170,GO:0008213,GO:0008276,GO:0008757,GO:0009791,GO:0009889,GO:0009890,GO:0009892,GO:0009893,GO:…	ko:K11421	ko00000,ko00001,ko01000,ko03036	Histone-lysine N-methyltransferase
perflu_10977	Actinopterygii	ANKRD33	ANKRD33	GO:0000122,GO:0005575,GO:0005622,GO:0005623,GO:0005634,GO:0005737,GO:0005829,GO:0006355,GO:0006357,GO:0007275,GO:0007517,GO:0007519,GO:0008150,GO:0009888,GO:0009889,GO:0009890,GO:0009892,GO:0009987,GO:0010468,GO:0010556,GO:0010558,GO:0010605,GO:0010629,GO:0014706,GO:0019219,GO:0019222,GO:0030154,GO:0031323,GO:0031324,GO:0031326,GO:0031327,GO:0032501,GO:0032502,GO:0035914,GO:0043226,GO:0043227,GO:…	NA	NA	ankyrin repeat
perflu_11095	Actinopterygii	EME2	EME2	GO:0000003,GO:0000075,GO:0000077,GO:0000228,GO:0000278,GO:0000280,GO:0000712,GO:0000785,GO:0000790,GO:0005575,GO:0005622,GO:0005623,GO:0005634,GO:0005694,GO:0006139,GO:0006259,GO:0006260,GO:0006261,GO:0006281,GO:0006302,GO:0006310,GO:0006725,GO:0006807,GO:0006950,GO:0006974,GO:0006996,GO:0007049,GO:0007059,GO:0007093,GO:0007127,GO:0007131,GO:0007346,GO:0008150,GO:0008152,GO:0009058,GO:0009059,GO:…	ko:K10882,ko:K10883	ko00000,ko00001,ko01000,ko03400	Essential meiotic structure-specific endonuclease subunit 2
perflu_11208	Actinopterygii	rtn4ip1	RTN4IP1	GO:0000003,GO:0000302,GO:0000303,GO:0000305,GO:0002376,GO:0005575,GO:0005622,GO:0005623,GO:0005737,GO:0005739,GO:0006950,GO:0006952,GO:0006955,GO:0006979,GO:0007275,GO:0007399,GO:0007417,GO:0007420,GO:0008150,GO:0009314,GO:0009411,GO:0009416,GO:0009605,GO:0009607,GO:0009617,GO:0009628,GO:0009790,GO:0009792,GO:0010035,GO:0016319,GO:0032501,GO:0032502,GO:0032504,GO:0040008,GO:0040009,GO:0040010,GO:…	NA	NA	Zinc-binding dehydrogenase
perflu_11215	Actinopterygii	ppm1na	PPM1NA	NA	ko:K04457	ko00000,ko00001,ko01000,ko01009	Protein phosphatase, Mg2 Mn2 dependent, 1Na
perflu_11347	Actinopterygii	PTDSS1	PTDSS1	GO:0003674,GO:0003824,GO:0005575,GO:0005622,GO:0005623,GO:0005737,GO:0005783,GO:0005789,GO:0006575,GO:0006629,GO:0006644,GO:0006650,GO:0006658,GO:0006659,GO:0006793,GO:0006796,GO:0006807,GO:0008150,GO:0008152,GO:0008610,GO:0008654,GO:0009058,GO:0009987,GO:0012505,GO:0016020,GO:0016740,GO:0019637,GO:0031984,GO:0042175,GO:0042398,GO:0043226,GO:0043227,GO:0043229,GO:0043231,GO:0044237,GO:0044238,GO:…	ko:K08729	ko00000,ko00001,ko01000	Phosphatidylserine synthase
perflu_11475	Actinopterygii	si:dkey-3h3.3	SI:DKEY-3H3.3	NA	ko:K06058	ko00000,ko00001,ko01000,ko04121	Si dkey-3h3.3
perflu_11490	Actinopterygii	VMP1	VMP1	GO:0000003,GO:0000407,GO:0000421,GO:0002790,GO:0005575,GO:0005622,GO:0005623,GO:0005634,GO:0005730,GO:0005737,GO:0005773,GO:0005774,GO:0005776,GO:0005783,GO:0006810,GO:0006887,GO:0006914,GO:0006996,GO:0007029,GO:0007030,GO:0007155,GO:0007275,GO:0007565,GO:0007566,GO:0008104,GO:0008150,GO:0008152,GO:0009056,GO:0009306,GO:0009892,GO:0009894,GO:0009895,GO:0009987,GO:0010256,GO:0010506,GO:0010507,GO:…	ko:K21248	ko00000,ko00001	vacuole membrane protein
perflu_11512	Actinopterygii	TMEM5	TMEM5	GO:0003674,GO:0003824,GO:0005575,GO:0005622,GO:0005623,GO:0005634,GO:0005654,GO:0005737,GO:0005794,GO:0005886,GO:0005887,GO:0006464,GO:0006486,GO:0006493,GO:0006807,GO:0008150,GO:0008152,GO:0008194,GO:0009058,GO:0009059,GO:0009100,GO:0009101,GO:0009987,GO:0012505,GO:0016020,GO:0016021,GO:0016740,GO:0016757,GO:0016763,GO:0019538,GO:0031224,GO:0031226,GO:0031974,GO:0031981,GO:0034645,GO:0035252,GO:…	ko:K21052	ko00000,ko00001,ko01000,ko01003	Transmembrane protein 5
perflu_11525	Actinopterygii	ZFYVE19	ZFYVE19	GO:0000075,GO:0000278,GO:0003674,GO:0005488,GO:0005543,GO:0005575,GO:0005622,GO:0005623,GO:0005813,GO:0005815,GO:0005856,GO:0005886,GO:0007049,GO:0007093,GO:0007275,GO:0007346,GO:0008150,GO:0008289,GO:0009838,GO:0009987,GO:0010389,GO:0010564,GO:0010948,GO:0010972,GO:0015630,GO:0016020,GO:0022402,GO:0030496,GO:0032153,GO:0032154,GO:0032155,GO:0032266,GO:0032465,GO:0032466,GO:0032501,GO:0032502,GO:…	NA	NA	Zinc finger, FYVE
perflu_11532	Actinopterygii	RNF150	RNF150	NA	NA	NA	Ring finger protein
perflu_11571	Actinopterygii	BMP7	BMP7	GO:0000003,GO:0000578,GO:0000902,GO:0000904,GO:0001501,GO:0001505,GO:0001654,GO:0001655,GO:0001656,GO:0001657,GO:0001666,GO:0001700,GO:0001701,GO:0001703,GO:0001704,GO:0001707,GO:0001708,GO:0001763,GO:0001822,GO:0001823,GO:0001837,GO:0001838,GO:0001841,GO:0001842,GO:0001890,GO:0001892,GO:0001932,GO:0001933,GO:0001934,GO:0002009,GO:0002011,GO:0002064,GO:0002065,GO:0002066,GO:0002165,GO:0003002,GO:…	ko:K04663,ko:K04669,ko:K16620,ko:K16621	ko00000,ko00001,ko00002,ko00536,ko01001,ko04052	bone morphogenetic protein
perflu_11758	Actinopterygii	MSANTD4	MSANTD4	GO:0005575,GO:0005622,GO:0005623,GO:0005634,GO:0043226,GO:0043227,GO:0043229,GO:0043231,GO:0044424,GO:0044464	NA	NA	Myb SANT-like DNA-binding
perflu_11760	Actinopterygii	LAMP1	LAMP1	GO:0000003,GO:0000323,GO:0001775,GO:0001910,GO:0001912,GO:0002252,GO:0002263,GO:0002274,GO:0002275,GO:0002283,GO:0002366,GO:0002376,GO:0002443,GO:0002444,GO:0002446,GO:0002682,GO:0002684,GO:0002694,GO:0002696,GO:0002697,GO:0002699,GO:0002703,GO:0002705,GO:0002706,GO:0002708,GO:0002715,GO:0002717,GO:0003674,GO:0005488,GO:0005515,GO:0005575,GO:0005622,GO:0005623,GO:0005737,GO:0005764,GO:0005765,GO:…	ko:K06528	ko00000,ko00001,ko04090,ko04131,ko04147	Lysosomal-associated membrane protein 1
perflu_11853	Actinopterygii	BATF2	BATF2	NA	NA	NA	Basic leucine zipper transcription factor, ATF-like 2
perflu_12017	Actinopterygii	slc2a11b	SLC2A11B	NA	NA	NA	Solute carrier family 2 (facilitated glucose transporter), member
perflu_12182	Actinopterygii	CADM4	CADM4	GO:0003674,GO:0005102,GO:0005488,GO:0005515,GO:0005575,GO:0005623,GO:0005886,GO:0005887,GO:0005911,GO:0005912,GO:0005913,GO:0007155,GO:0007156,GO:0007157,GO:0008037,GO:0008150,GO:0009987,GO:0016020,GO:0016021,GO:0022610,GO:0030054,GO:0031224,GO:0031226,GO:0042802,GO:0042803,GO:0044425,GO:0044459,GO:0044464,GO:0046983,GO:0050839,GO:0070161,GO:0071944,GO:0098609,GO:0098742	ko:K06783	ko00000,ko04516	Cell adhesion molecule
perflu_12234	Actinopterygii	SERPINE2	SERPINE2	GO:0000003,GO:0001558,GO:0002028,GO:0003006,GO:0003008,GO:0003674,GO:0004857,GO:0004866,GO:0004867,GO:0005102,GO:0005488,GO:0005515,GO:0005539,GO:0005575,GO:0005576,GO:0005615,GO:0005622,GO:0005623,GO:0005737,GO:0005829,GO:0005886,GO:0006810,GO:0006950,GO:0006996,GO:0007162,GO:0007275,GO:0007320,GO:0007399,GO:0007417,GO:0007420,GO:0007565,GO:0007566,GO:0007596,GO:0007599,GO:0007600,GO:0007610,GO:…	ko:K16643	ko00000,ko00536	Serine (or cysteine) proteinase inhibitor, clade E (nexin, plasminogen activator inhibitor type 1), member 2
perflu_12356	Actinopterygii	SPATA22	SPATA22	GO:0000003,GO:0000280,GO:0000711,GO:0000731,GO:0006139,GO:0006259,GO:0006281,GO:0006725,GO:0006807,GO:0006950,GO:0006974,GO:0006996,GO:0007049,GO:0007059,GO:0007127,GO:0007129,GO:0007275,GO:0007276,GO:0008150,GO:0008152,GO:0009058,GO:0009059,GO:0009566,GO:0009987,GO:0016043,GO:0018130,GO:0019438,GO:0019953,GO:0022402,GO:0022414,GO:0032501,GO:0032502,GO:0032504,GO:0033554,GO:0034641,GO:0034645,GO:…	ko:K22421	ko00000,ko03400	Spermatogenesis-associated protein
perflu_12442	Actinopterygii	gfi1	GFI1	GO:0000122,GO:0000902,GO:0000904,GO:0000981,GO:0001505,GO:0001654,GO:0001708,GO:0001709,GO:0001745,GO:0001751,GO:0001754,GO:0002791,GO:0002792,GO:0003002,GO:0003674,GO:0003676,GO:0003677,GO:0003700,GO:0003705,GO:0005488,GO:0005515,GO:0005575,GO:0005622,GO:0005623,GO:0005634,GO:0005694,GO:0005700,GO:0006355,GO:0006357,GO:0006928,GO:0006935,GO:0007275,GO:0007389,GO:0007399,GO:0007409,GO:0007411,GO:…	ko:K09223	ko00000,ko03000	Growth factor independent 1aa
perflu_12486	Actinopterygii	ANXA1	ANXA1	NA	ko:K17091	ko00000,ko04131,ko04147	Annexin A1c
perflu_12558	Actinopterygii	ifngr1l	IFNGR1L	NA	ko:K05132	ko00000,ko00001,ko04050,ko04090	NA
perflu_12874	Actinopterygii	BMP15	BMP15	GO:0000003,GO:0001932,GO:0001934,GO:0003674,GO:0005102,GO:0005125,GO:0005126,GO:0005160,GO:0005488,GO:0005515,GO:0005575,GO:0005576,GO:0005615,GO:0005622,GO:0005623,GO:0005737,GO:0005783,GO:0005788,GO:0006355,GO:0006357,GO:0006464,GO:0006807,GO:0007154,GO:0007165,GO:0007166,GO:0007167,GO:0007178,GO:0007276,GO:0007292,GO:0008150,GO:0008152,GO:0009719,GO:0009889,GO:0009891,GO:0009893,GO:0009966,GO:…	ko:K05498	ko00000,ko00001,ko04052	bone morphogenetic protein
perflu_12888	Actinopterygii	PANX1	PANX1	GO:0001817,GO:0001819,GO:0002020,GO:0002791,GO:0002793,GO:0002931,GO:0003674,GO:0003779,GO:0005102,GO:0005215,GO:0005216,GO:0005243,GO:0005261,GO:0005262,GO:0005488,GO:0005515,GO:0005575,GO:0005622,GO:0005623,GO:0005737,GO:0005783,GO:0005886,GO:0006810,GO:0006811,GO:0006812,GO:0006816,GO:0006950,GO:0007154,GO:0007267,GO:0007584,GO:0008092,GO:0008150,GO:0008324,GO:0009605,GO:0009987,GO:0009991,GO:…	ko:K03443	ko00000,ko00001,ko02000	Pannexin 1b
perflu_13024	Actinopterygii	PDSS2	PDSS2	GO:0003674,GO:0005488,GO:0005515,GO:0005575,GO:0005622,GO:0005623,GO:0005737,GO:0005739,GO:0005759,GO:0005829,GO:0006629,GO:0006720,GO:0006732,GO:0006733,GO:0006743,GO:0006744,GO:0008150,GO:0008152,GO:0008299,GO:0008610,GO:0009058,GO:0009108,GO:0009987,GO:0016043,GO:0022607,GO:0031974,GO:0032991,GO:0042180,GO:0042181,GO:0043226,GO:0043227,GO:0043229,GO:0043231,GO:0043233,GO:0043933,GO:0044085,GO:…	ko:K12505	ko00000,ko00001,ko01000,ko01006	Prenyl (decaprenyl) diphosphate synthase, subunit 2
perflu_13030	Actinopterygii	MAS1	MAS1	GO:0000003,GO:0001595,GO:0001653,GO:0001932,GO:0001933,GO:0001934,GO:0003006,GO:0003674,GO:0004888,GO:0004930,GO:0004945,GO:0005488,GO:0005575,GO:0005623,GO:0005886,GO:0005887,GO:0006109,GO:0006275,GO:0007154,GO:0007165,GO:0007186,GO:0007250,GO:0007275,GO:0007276,GO:0007283,GO:0007399,GO:0007417,GO:0007420,GO:0007548,GO:0008150,GO:0008283,GO:0008284,GO:0008406,GO:0008528,GO:0008584,GO:0009653,GO:…	ko:K04245,ko:K04303,ko:K06715	ko00000,ko00001,ko04030,ko04090	G protein-coupled receptor 152
perflu_13044	Actinopterygii	CXCR1	CXCR1	GO:0000323,GO:0001637,GO:0001653,GO:0001655,GO:0001656,GO:0001775,GO:0001822,GO:0002009,GO:0002252,GO:0002263,GO:0002274,GO:0002275,GO:0002283,GO:0002366,GO:0002376,GO:0002407,GO:0002437,GO:0002438,GO:0002443,GO:0002444,GO:0002446,GO:0002526,GO:0002682,GO:0002683,GO:0002684,GO:0002685,GO:0002687,GO:0002688,GO:0002690,GO:0003008,GO:0003013,GO:0003018,GO:0003674,GO:0004888,GO:0004896,GO:0004918,GO:…	ko:K04175,ko:K05050	ko00000,ko00001,ko04030,ko04050,ko04090	Belongs to the G-protein coupled receptor 1 family
perflu_13376	Actinopterygii	MECR	MECR	GO:0001655,GO:0001822,GO:0003674,GO:0003824,GO:0005102,GO:0005488,GO:0005515,GO:0005575,GO:0005622,GO:0005623,GO:0005634,GO:0005737,GO:0005739,GO:0005759,GO:0005829,GO:0006082,GO:0006629,GO:0006631,GO:0006635,GO:0007275,GO:0008134,GO:0008150,GO:0008152,GO:0009056,GO:0009062,GO:0009888,GO:0009987,GO:0016042,GO:0016054,GO:0016491,GO:0016627,GO:0016628,GO:0016922,GO:0019166,GO:0019395,GO:0019752,GO:…	ko:K07512	ko00000,ko00001,ko00002,ko01000	trans-2-enoyl-CoA reductase
perflu_13429	Actinopterygii	RSRC1	RSRC1	GO:0000375,GO:0000377,GO:0000380,GO:0000398,GO:0005575,GO:0005622,GO:0005623,GO:0005634,GO:0005654,GO:0005737,GO:0006139,GO:0006396,GO:0006397,GO:0006464,GO:0006468,GO:0006725,GO:0006793,GO:0006796,GO:0006807,GO:0006810,GO:0006913,GO:0008150,GO:0008152,GO:0008380,GO:0009987,GO:0010467,GO:0016070,GO:0016071,GO:0016310,GO:0016604,GO:0016607,GO:0019538,GO:0031974,GO:0031981,GO:0034641,GO:0036211,GO:…	NA	NA	Arginine serine-rich coiled-coil 1
perflu_13455	Actinopterygii	NHLRC3	NHLRC3	GO:0000323,GO:0001775,GO:0002252,GO:0002263,GO:0002274,GO:0002275,GO:0002283,GO:0002366,GO:0002376,GO:0002443,GO:0002444,GO:0002446,GO:0005575,GO:0005576,GO:0005622,GO:0005623,GO:0005737,GO:0005764,GO:0005766,GO:0005773,GO:0005775,GO:0006810,GO:0006887,GO:0006955,GO:0008150,GO:0009987,GO:0012505,GO:0016192,GO:0030141,GO:0031410,GO:0031974,GO:0031982,GO:0031983,GO:0032940,GO:0034774,GO:0035578,GO:…	NA	NA	NHL repeat containing 3
perflu_13487	Actinopterygii	SNX15	SNX15	GO:0005575,GO:0005622,GO:0005623,GO:0005634,GO:0005730,GO:0005737,GO:0005829,GO:0006810,GO:0006886,GO:0007154,GO:0007165,GO:0008104,GO:0008150,GO:0009987,GO:0015031,GO:0015833,GO:0016020,GO:0023052,GO:0031974,GO:0031981,GO:0033036,GO:0034613,GO:0042886,GO:0043226,GO:0043227,GO:0043228,GO:0043229,GO:0043231,GO:0043232,GO:0043233,GO:0044422,GO:0044424,GO:0044428,GO:0044444,GO:0044446,GO:0044464,GO:…	ko:K17927,ko:K20839	ko00000,ko01001	Sorting nexin 15
perflu_13788	Metazoa	zmp:0000001062	ZMP:0000001062	NA	NA	NA	AIG1 family
perflu_13797	Actinopterygii	EGLN1	EGLN1	GO:0000003,GO:0000302,GO:0001666,GO:0001701,GO:0001890,GO:0001892,GO:0003006,GO:0003007,GO:0003205,GO:0003206,GO:0003231,GO:0003279,GO:0003281,GO:0003674,GO:0003824,GO:0005488,GO:0005506,GO:0005515,GO:0005575,GO:0005622,GO:0005623,GO:0005737,GO:0005829,GO:0006082,GO:0006355,GO:0006357,GO:0006464,GO:0006520,GO:0006575,GO:0006807,GO:0006873,GO:0006875,GO:0006879,GO:0006950,GO:0006979,GO:0007275,GO:…	ko:K09592	ko00000,ko00001,ko01000	Egl-9 family hypoxia-inducible factor
perflu_13945	Actinopterygii	ADPRM	ADPRM	GO:0003674,GO:0003824,GO:0004112,GO:0005488,GO:0005575,GO:0005622,GO:0005623,GO:0005737,GO:0005829,GO:0006139,GO:0006725,GO:0006807,GO:0008081,GO:0008150,GO:0008152,GO:0008663,GO:0009056,GO:0009987,GO:0016462,GO:0016787,GO:0016788,GO:0016817,GO:0016818,GO:0019439,GO:0030145,GO:0034641,GO:0034655,GO:0034656,GO:0042578,GO:0043167,GO:0043169,GO:0044237,GO:0044238,GO:0044248,GO:0044270,GO:0044281,GO:…	ko:K01517	ko00000,ko00001,ko01000	ADP-ribose CDP-alcohol diphosphatase
perflu_13964	Actinopterygii	MHC1	MHC1	NA	ko:K06751	ko00000,ko00001,ko00537,ko04147,ko04516	Major histocompatibility complex class I-related gene protein-like
perflu_13966	Actinopterygii	GIMAP7	GIMAP7	NA	NA	NA	AIG1 family
perflu_14001	Chordata	GIMAP7	GIMAP7	GO:0000166,GO:0001882,GO:0001883,GO:0003674,GO:0003824,GO:0003924,GO:0005488,GO:0005515,GO:0005525,GO:0005575,GO:0005622,GO:0005623,GO:0005737,GO:0005811,GO:0005829,GO:0006139,GO:0006163,GO:0006725,GO:0006753,GO:0006793,GO:0006796,GO:0006807,GO:0008150,GO:0008152,GO:0009116,GO:0009117,GO:0009119,GO:0009141,GO:0009144,GO:0009150,GO:0009199,GO:0009205,GO:0009259,GO:0009987,GO:0016462,GO:0016787,GO:…	NA	NA	AIG1 family
perflu_14039	Actinopterygii	PTGDR2	PTGDR2	GO:0001785,GO:0002376,GO:0003674,GO:0004888,GO:0004930,GO:0004953,GO:0004954,GO:0004955,GO:0004956,GO:0004958,GO:0005488,GO:0005575,GO:0005623,GO:0005886,GO:0005887,GO:0006935,GO:0006955,GO:0007154,GO:0007165,GO:0007186,GO:0007187,GO:0007188,GO:0007193,GO:0007218,GO:0007267,GO:0007268,GO:0008150,GO:0008277,GO:0008285,GO:0009605,GO:0009966,GO:0009967,GO:0009987,GO:0010646,GO:0010647,GO:0016020,GO:…	ko:K06715	ko00000,ko04030,ko04090	Prostaglandin D2 receptor
perflu_14069	Actinopterygii	SIRPD	SIRPD	NA	ko:K06551,ko:K16827	ko00000,ko00001,ko04090	Novel immune-type receptor
perflu_14174	Actinopterygii	cd55	CD55	NA	ko:K04006,ko:K04011	ko00000,ko00001,ko00537,ko04090,ko04131,ko04147	Complement decay-accelerating factor isoform X1
perflu_14306	Actinopterygii	RASSF6	RASSF6	GO:0008150,GO:0010941,GO:0010942,GO:0042981,GO:0043065,GO:0043067,GO:0043068,GO:0048518,GO:0048522,GO:0050789,GO:0050794,GO:0065007	ko:K09854	ko00000,ko00001	Ras association (RalGDS AF-6) domain family 6
perflu_14510	Actinopterygii	TFPI	TFPI	GO:0002237,GO:0003674,GO:0004857,GO:0004866,GO:0005575,GO:0005576,GO:0005615,GO:0005623,GO:0005886,GO:0005901,GO:0006807,GO:0006950,GO:0007596,GO:0007598,GO:0007599,GO:0008150,GO:0008152,GO:0009605,GO:0009607,GO:0009611,GO:0009617,GO:0009719,GO:0009725,GO:0009892,GO:0009986,GO:0009987,GO:0010033,GO:0010466,GO:0010605,GO:0010951,GO:0014070,GO:0016020,GO:0019222,GO:0019538,GO:0030162,GO:0030193,GO:…	ko:K03909	ko00000,ko00001,ko00536	Tissue factor pathway inhibitor
perflu_14540	Actinopterygii	KLHL20	KLHL20	NA	NA	NA	Si ch73-29c22.1
perflu_14677	Actinopterygii	CA4	CA4	NA	ko:K18246	ko00000,ko00001,ko00537,ko01000,ko04147	Carbonic anhydrase
perflu_14726	Actinopterygii	TMPRSS9	TMPRSS9	NA	ko:K08664,ko:K09628	ko00000,ko00537,ko01000,ko01002	Transmembrane protease serine 9-like
perflu_14875	Actinopterygii	LIX1	LIX1	GO:0005575,GO:0005622,GO:0005623,GO:0005737,GO:0006914,GO:0008150,GO:0008152,GO:0009056,GO:0009987,GO:0016043,GO:0016236,GO:0022411,GO:0032984,GO:0043933,GO:0044237,GO:0044248,GO:0044424,GO:0044464,GO:0061919,GO:0071840,GO:0097352	NA	NA	Limb and CNS expressed 1
perflu_14935	Actinopterygii	MRPL19	MRPL19	GO:0000313,GO:0000315,GO:0003674,GO:0003735,GO:0005198,GO:0005575,GO:0005622,GO:0005623,GO:0005634,GO:0005635,GO:0005737,GO:0005739,GO:0005740,GO:0005743,GO:0005759,GO:0005761,GO:0005762,GO:0005840,GO:0006412,GO:0006414,GO:0006415,GO:0006518,GO:0006807,GO:0008150,GO:0008152,GO:0009058,GO:0009059,GO:0009987,GO:0010467,GO:0012505,GO:0015934,GO:0016020,GO:0016043,GO:0019538,GO:0019866,GO:0022411,GO:…	ko:K02884	br01610,ko00000,ko00001,ko00002,ko03011	ribosomal protein L19
perflu_14976	Actinopterygii	RDH14	RDH14	GO:0001523,GO:0003674,GO:0003824,GO:0004033,GO:0005575,GO:0005622,GO:0005623,GO:0005737,GO:0005783,GO:0005789,GO:0006066,GO:0006629,GO:0006720,GO:0006721,GO:0008106,GO:0008150,GO:0008152,GO:0009987,GO:0010817,GO:0012505,GO:0016020,GO:0016101,GO:0016491,GO:0016614,GO:0016616,GO:0031984,GO:0034308,GO:0034754,GO:0042175,GO:0042445,GO:0042572,GO:0043226,GO:0043227,GO:0043229,GO:0043231,GO:0044237,GO:…	ko:K01081,ko:K11161,ko:K11162	ko00000,ko00001,ko01000	Retinol dehydrogenase 14b (all-trans 9-cis 11-cis)
perflu_15156	Actinopterygii	PHF13	PHF13	GO:0000070,GO:0000278,GO:0000280,GO:0000819,GO:0003674,GO:0003682,GO:0005488,GO:0005515,GO:0005575,GO:0005622,GO:0005623,GO:0005634,GO:0006323,GO:0006996,GO:0007049,GO:0007059,GO:0007076,GO:0008150,GO:0009987,GO:0016043,GO:0022402,GO:0030261,GO:0035064,GO:0042393,GO:0043226,GO:0043227,GO:0043229,GO:0043231,GO:0044424,GO:0044464,GO:0048285,GO:0051276,GO:0071103,GO:0071840,GO:0098813,GO:0140014,GO:…	NA	NA	PHD finger protein 13
perflu_15215	Actinopterygii	Il12b	IL12B	GO:0001562,GO:0001775,GO:0001816,GO:0001817,GO:0001818,GO:0001819,GO:0001910,GO:0001912,GO:0001914,GO:0001916,GO:0001932,GO:0001934,GO:0002230,GO:0002237,GO:0002250,GO:0002252,GO:0002263,GO:0002285,GO:0002286,GO:0002287,GO:0002292,GO:0002293,GO:0002294,GO:0002323,GO:0002366,GO:0002367,GO:0002369,GO:0002376,GO:0002440,GO:0002443,GO:0002449,GO:0002456,GO:0002460,GO:0002520,GO:0002521,GO:0002682,GO:…	ko:K05425	ko00000,ko00001,ko00536,ko04052	Belongs to the type I cytokine receptor family. Type 3 subfamily
perflu_15225	Actinopterygii	C16orf46	C16ORF46	GO:0005575,GO:0005622,GO:0005623,GO:0005634,GO:0005654,GO:0005737,GO:0005829,GO:0031974,GO:0031981,GO:0043226,GO:0043227,GO:0043229,GO:0043231,GO:0043233,GO:0044422,GO:0044424,GO:0044428,GO:0044444,GO:0044446,GO:0044464,GO:0070013	NA	NA	protein C16orf46 homolog
perflu_15402	Actinopterygii	rcn3	RCN3	GO:0005575,GO:0005622,GO:0005623,GO:0005634,GO:0005694,GO:0005700,GO:0005703,GO:0005737,GO:0006139,GO:0006259,GO:0006265,GO:0006325,GO:0006355,GO:0006725,GO:0006807,GO:0006996,GO:0007549,GO:0008150,GO:0008152,GO:0009047,GO:0009889,GO:0009891,GO:0009893,GO:0009987,GO:0010468,GO:0010556,GO:0010557,GO:0010604,GO:0010628,GO:0010911,GO:0010912,GO:0016043,GO:0019219,GO:0019222,GO:0031323,GO:0031325,GO:…	NA	NA	Reticulocalbin 3, EF-hand calcium binding domain
perflu_15424	Actinopterygii	NGRN	NGRN	GO:0003674,GO:0003676,GO:0003723,GO:0005488,GO:0005575,GO:0005622,GO:0005623,GO:0005634,GO:0005737,GO:0005739,GO:0005740,GO:0006417,GO:0007275,GO:0007399,GO:0008150,GO:0009889,GO:0009891,GO:0009893,GO:0009987,GO:0010468,GO:0010556,GO:0010557,GO:0010604,GO:0010608,GO:0010628,GO:0016020,GO:0019222,GO:0019843,GO:0022008,GO:0030154,GO:0030182,GO:0031090,GO:0031323,GO:0031325,GO:0031326,GO:0031328,GO:…	NA	NA	Neugrin, neurite outgrowth associated
perflu_15430	Actinopterygii	PPT2	PPT2	GO:0000323,GO:0003674,GO:0003824,GO:0005575,GO:0005622,GO:0005623,GO:0005737,GO:0005764,GO:0005773,GO:0005775,GO:0006139,GO:0006163,GO:0006164,GO:0006637,GO:0006725,GO:0006732,GO:0006753,GO:0006790,GO:0006793,GO:0006796,GO:0006807,GO:0008150,GO:0008152,GO:0009058,GO:0009108,GO:0009117,GO:0009150,GO:0009152,GO:0009165,GO:0009259,GO:0009260,GO:0009987,GO:0016787,GO:0016788,GO:0016790,GO:0018130,GO:…	ko:K01074	ko00000,ko00001,ko01000,ko01004	Zgc 55621
perflu_15485	Actinopterygii	CDKN2AIP	CDKN2AIP	GO:0001558,GO:0001652,GO:0002039,GO:0003674,GO:0005488,GO:0005515,GO:0005575,GO:0005622,GO:0005623,GO:0005634,GO:0005654,GO:0005730,GO:0006950,GO:0006974,GO:0007154,GO:0007165,GO:0008150,GO:0009966,GO:0009967,GO:0009987,GO:0010646,GO:0010647,GO:0023051,GO:0023052,GO:0023056,GO:0030307,GO:0030308,GO:0031647,GO:0031974,GO:0031981,GO:0033554,GO:0040008,GO:0043226,GO:0043227,GO:0043228,GO:0043229,GO:…	NA	NA	CDKN2A interacting protein
perflu_15591	Actinopterygii	Tpsg1	TPSG1	GO:0003674,GO:0003824,GO:0006508,GO:0006807,GO:0008150,GO:0008152,GO:0008233,GO:0008236,GO:0016787,GO:0017171,GO:0019538,GO:0043170,GO:0044238,GO:0070011,GO:0071704,GO:0140096,GO:1901564	ko:K01310,ko:K09615,ko:K09628	ko00000,ko01000,ko01002	Belongs to the peptidase S1 family
perflu_15665	Actinopterygii	EML1	EML1	NA	ko:K18595	ko00000,ko04812	Echinoderm microtubule-associated protein-like
perflu_15695	Actinopterygii	ASB9	ASB9	GO:0005575,GO:0005622,GO:0005623,GO:0005737,GO:0005829,GO:0006464,GO:0006807,GO:0008150,GO:0008152,GO:0009893,GO:0009894,GO:0009896,GO:0009987,GO:0010604,GO:0016567,GO:0019222,GO:0019538,GO:0032446,GO:0036211,GO:0042176,GO:0043170,GO:0043412,GO:0043687,GO:0044237,GO:0044238,GO:0044260,GO:0044267,GO:0044424,GO:0044444,GO:0044464,GO:0045732,GO:0048518,GO:0050789,GO:0051171,GO:0051173,GO:0051246,GO:…	ko:K10331	ko00000,ko04121	Ankyrin repeat and SOCS box
perflu_15756	Actinopterygii	soul3	SOUL3	NA	NA	NA	Heme-binding protein soul3
perflu_15773	Actinopterygii	PXN1	PXN1	NA	NA	NA	eel-Fucolectin Tachylectin-4 Pentaxrin-1 Domain
perflu_15954	Actinopterygii	ATP1B1	ATP1B1	GO:0001508,GO:0001666,GO:0001671,GO:0002028,GO:0002376,GO:0003008,GO:0003012,GO:0003013,GO:0003015,GO:0003674,GO:0003824,GO:0005215,GO:0005391,GO:0005488,GO:0005515,GO:0005575,GO:0005623,GO:0005886,GO:0005887,GO:0005890,GO:0005901,GO:0005911,GO:0006139,GO:0006163,GO:0006725,GO:0006753,GO:0006793,GO:0006796,GO:0006807,GO:0006810,GO:0006811,GO:0006812,GO:0006813,GO:0006814,GO:0006873,GO:0006874,GO:…	ko:K01540	ko00000,ko00001,ko04090	This is the non-catalytic component of the active enzyme, which catalyzes the hydrolysis of ATP coupled with the exchange of Na( ) and K( ) ions across the plasma membrane
perflu_16023	Actinopterygii	LRRC30	LRRC30	NA	NA	NA	Leucine rich repeat containing
perflu_16091	Actinopterygii	DUSP12	DUSP12	GO:0001932,GO:0001933,GO:0003674,GO:0003824,GO:0004721,GO:0004725,GO:0005488,GO:0005515,GO:0005575,GO:0005622,GO:0005623,GO:0005634,GO:0005737,GO:0006109,GO:0006464,GO:0006469,GO:0006470,GO:0006793,GO:0006796,GO:0006807,GO:0008138,GO:0008150,GO:0008152,GO:0008270,GO:0009892,GO:0009893,GO:0009966,GO:0009968,GO:0009987,GO:0010562,GO:0010563,GO:0010605,GO:0010646,GO:0010648,GO:0010675,GO:0010676,GO:…	ko:K14819	ko00000,ko01000,ko01009,ko03009	dual specificity
perflu_16141	Aves	TNIP3	TNIP3	GO:0002218,GO:0002221,GO:0002224,GO:0002237,GO:0002253,GO:0002376,GO:0002682,GO:0002684,GO:0002756,GO:0002757,GO:0002758,GO:0002764,GO:0003674,GO:0005488,GO:0005515,GO:0005575,GO:0005622,GO:0005623,GO:0005737,GO:0005829,GO:0006355,GO:0006357,GO:0006464,GO:0006508,GO:0006807,GO:0007154,GO:0007165,GO:0008150,GO:0008152,GO:0009605,GO:0009607,GO:0009617,GO:0009889,GO:0009891,GO:0009893,GO:0009966,GO:…	NA	NA	Leucine zipper of domain CC2 of NEMO, NF-kappa-B essential modulator
perflu_16258	Actinopterygii	ier5l	IER5L	NA	NA	NA	Immediate early response
perflu_16410	Actinopterygii	TNFSF10	TNFSF10	GO:0003674,GO:0005102,GO:0005126,GO:0005488,GO:0005515,GO:0005575,GO:0005576,GO:0005623,GO:0005886,GO:0005887,GO:0006915,GO:0006919,GO:0007154,GO:0007165,GO:0007166,GO:0007267,GO:0008150,GO:0008219,GO:0008270,GO:0009893,GO:0009966,GO:0009967,GO:0009968,GO:0009987,GO:0010604,GO:0010638,GO:0010646,GO:0010647,GO:0010648,GO:0010821,GO:0010822,GO:0010941,GO:0010942,GO:0010950,GO:0010952,GO:0012501,GO:…	ko:K04721	ko00000,ko00001,ko04052,ko04090,ko04147	Tumor necrosis factor (ligand) superfamily, member 10
perflu_16445	Actinopterygii	LACTB2	LACTB2	GO:0003674,GO:0003676,GO:0003723,GO:0003727,GO:0003824,GO:0004518,GO:0004519,GO:0004521,GO:0004540,GO:0005488,GO:0005575,GO:0005622,GO:0005623,GO:0005737,GO:0005739,GO:0005759,GO:0006139,GO:0006725,GO:0006807,GO:0008150,GO:0008152,GO:0008270,GO:0009987,GO:0016070,GO:0016787,GO:0016788,GO:0031974,GO:0034641,GO:0043167,GO:0043169,GO:0043170,GO:0043226,GO:0043227,GO:0043229,GO:0043231,GO:0043233,GO:…	NA	NA	Lactamase, beta 2
perflu_16487	Actinopterygii	CLEC1A	CLEC1A	GO:0003674,GO:0004888,GO:0005575,GO:0005622,GO:0005623,GO:0005886,GO:0005887,GO:0006950,GO:0006952,GO:0007154,GO:0007165,GO:0007166,GO:0008150,GO:0009987,GO:0016020,GO:0016021,GO:0023052,GO:0031224,GO:0031226,GO:0038023,GO:0044425,GO:0044459,GO:0044464,GO:0050789,GO:0050794,GO:0050896,GO:0051716,GO:0060089,GO:0065007,GO:0071944	ko:K10069	ko00000,ko04091	C-type lectin (CTL) or carbohydrate-recognition domain (CRD)
perflu_16638	Actinopterygii	si:ch211-145b13.6	SI:CH211-145B13.6	NA	ko:K19977	ko00000,ko01000	NAD(P)( )--arginine ADP-ribosyltransferase
perflu_16755	Actinopterygii	PIGX	PIGX	GO:0005575,GO:0005622,GO:0005623,GO:0005737,GO:0005783,GO:0005789,GO:0012505,GO:0016020,GO:0031984,GO:0042175,GO:0043226,GO:0043227,GO:0043229,GO:0043231,GO:0044422,GO:0044424,GO:0044425,GO:0044432,GO:0044444,GO:0044446,GO:0044464,GO:0098827	ko:K07541	ko00000,ko00001	biosynthesis, class X
perflu_16795	Actinopterygii	CPTP	CPTP	NA	NA	NA	Glycolipid transfer protein domain containing 2
perflu_16904	Actinopterygii	MEP1B	MEP1B	NA	ko:K08606	ko00000,ko00001,ko01000,ko01002	Astacin-like metallo-endopeptidase (M12 family)
perflu_16917	Actinopterygii	C1QA	C1QA	NA	ko:K03986,ko:K03988	ko00000,ko00001	Complement component 1, q subcomponent, C chain
perflu_16974	Actinopterygii	AQP11	AQP11	GO:0001655,GO:0001822,GO:0003674,GO:0005215,GO:0005372,GO:0005575,GO:0005622,GO:0005623,GO:0005737,GO:0005783,GO:0005829,GO:0005886,GO:0006810,GO:0006833,GO:0006873,GO:0006885,GO:0006996,GO:0007032,GO:0007275,GO:0008150,GO:0009888,GO:0009986,GO:0009987,GO:0010256,GO:0012505,GO:0015250,GO:0015267,GO:0015318,GO:0016020,GO:0016043,GO:0016050,GO:0019725,GO:0022607,GO:0022803,GO:0022838,GO:0022857,GO:…	ko:K09870	ko00000,ko02000	Aquaporins facilitate the transport of water and small neutral solutes across cell membranes
perflu_16994	Actinopterygii	TPGS2	TPGS2	GO:0005575,GO:0005622,GO:0005623,GO:0005737,GO:0005829,GO:0006464,GO:0006807,GO:0008150,GO:0008152,GO:0009987,GO:0018095,GO:0018193,GO:0018200,GO:0019538,GO:0036211,GO:0043170,GO:0043412,GO:0044237,GO:0044238,GO:0044260,GO:0044267,GO:0044424,GO:0044444,GO:0044464,GO:0071704,GO:1901564	ko:K16605	ko00000,ko04812	Tubulin polyglutamylase complex subunit 2
perflu_17028	Actinopterygii	si:ch211-243a20.4	SI:CH211-243A20.4	NA	NA	NA	NA
perflu_17052	Actinopterygii	SPR	SPR	GO:0000166,GO:0000902,GO:0000904,GO:0001505,GO:0003674,GO:0003824,GO:0004033,GO:0004757,GO:0005488,GO:0005515,GO:0005575,GO:0005622,GO:0005623,GO:0005634,GO:0005654,GO:0005737,GO:0005829,GO:0006066,GO:0006082,GO:0006520,GO:0006558,GO:0006584,GO:0006725,GO:0006729,GO:0006732,GO:0006807,GO:0006809,GO:0007275,GO:0007399,GO:0008150,GO:0008152,GO:0009058,GO:0009072,GO:0009108,GO:0009653,GO:0009712,GO:…	ko:K00072	ko00000,ko00001,ko00002,ko01000,ko04147	Sepiapterin reductase
perflu_17129	Actinopterygii	CGREF1	CGREF1	GO:0001558,GO:0008150,GO:0008285,GO:0030308,GO:0040008,GO:0042127,GO:0045926,GO:0048519,GO:0048523,GO:0050789,GO:0050794,GO:0051128,GO:0065007	NA	NA	Cell growth regulator with
perflu_17178	Actinopterygii	TIMD4	TIMD4	GO:0001786,GO:0003674,GO:0005488,GO:0005543,GO:0008289,GO:0043167,GO:0043168,GO:0072341	NA	NA	Hepatitis A virus cellular receptor 1
perflu_17303	Actinopterygii	TMEM182	TMEM182	NA	NA	NA	Transmembrane protein 182
perflu_17312	Actinopterygii	CD63	CD63	GO:0000323,GO:0001775,GO:0002090,GO:0002092,GO:0002252,GO:0002263,GO:0002274,GO:0002275,GO:0002283,GO:0002366,GO:0002376,GO:0002443,GO:0002444,GO:0002446,GO:0002576,GO:0003674,GO:0005488,GO:0005575,GO:0005576,GO:0005615,GO:0005622,GO:0005623,GO:0005737,GO:0005764,GO:0005765,GO:0005766,GO:0005768,GO:0005770,GO:0005771,GO:0005773,GO:0005774,GO:0005886,GO:0005887,GO:0006810,GO:0006887,GO:0006928,GO:…	ko:K06497	ko00000,ko00001,ko04090,ko04147	CD63 antigen
perflu_17369	Actinopterygii	AQP1	AQP1	GO:0000302,GO:0001101,GO:0001568,GO:0001654,GO:0001655,GO:0001656,GO:0001666,GO:0001822,GO:0001944,GO:0002790,GO:0003008,GO:0003014,GO:0003091,GO:0003094,GO:0003097,GO:0003674,GO:0005102,GO:0005215,GO:0005216,GO:0005217,GO:0005221,GO:0005223,GO:0005261,GO:0005267,GO:0005326,GO:0005372,GO:0005488,GO:0005515,GO:0005575,GO:0005576,GO:0005615,GO:0005622,GO:0005623,GO:0005634,GO:0005635,GO:0005737,GO:…	ko:K09864,ko:K09866	ko00000,ko00001,ko02000,ko04147	Belongs to the MIP aquaporin (TC 1.A.8) family
perflu_17650	Actinopterygii	CYB5D2	CYB5D2	GO:0003674,GO:0005488,GO:0005575,GO:0005576,GO:0005623,GO:0007275,GO:0007399,GO:0008150,GO:0009987,GO:0010720,GO:0012505,GO:0016020,GO:0020037,GO:0022008,GO:0030154,GO:0032501,GO:0032502,GO:0044464,GO:0045595,GO:0045597,GO:0045664,GO:0045666,GO:0046906,GO:0048037,GO:0048518,GO:0048522,GO:0048699,GO:0048731,GO:0048856,GO:0048869,GO:0050767,GO:0050769,GO:0050789,GO:0050793,GO:0050794,GO:0051094,GO:…	NA	NA	Cytochrome b5 domain containing 2
perflu_17705	Actinopterygii	HDHD3	HDHD3	NA	NA	NA	Haloacid dehalogenase-like hydrolase
perflu_17879	Actinopterygii	PTX3	PTX3	NA	NA	NA	NA
perflu_17928	Eukaryota	PRSS2	PRSS2	NA	ko:K01312,ko:K08667,ko:K09463,ko:K09622	ko00000,ko00001,ko01000,ko01002,ko04147	serine-type endopeptidase activity
perflu_17951	Actinopterygii	C1QTNF6	C1QTNF6	GO:0003674,GO:0005488,GO:0005515,GO:0005575,GO:0005576,GO:0005615,GO:0008150,GO:0009987,GO:0016043,GO:0022607,GO:0042802,GO:0043933,GO:0044085,GO:0044421,GO:0051259,GO:0051291,GO:0065003,GO:0070206,GO:0070208,GO:0071840	ko:K19470	ko00000	C1q and tumor necrosis factor related protein
perflu_17965	Actinopterygii	TSPAN8	TSPAN8	NA	ko:K17349	ko00000,ko04147	Tetraspanin family
perflu_17972	Actinopterygii	eif3j	EIF3J	GO:0003674,GO:0003676,GO:0003723,GO:0003743,GO:0005488,GO:0005515,GO:0005575,GO:0005622,GO:0005623,GO:0005737,GO:0005852,GO:0006412,GO:0006413,GO:0006417,GO:0006446,GO:0006518,GO:0006807,GO:0008135,GO:0008150,GO:0008152,GO:0009058,GO:0009059,GO:0009889,GO:0009987,GO:0010467,GO:0010468,GO:0010556,GO:0010608,GO:0019222,GO:0019538,GO:0031323,GO:0031326,GO:0032268,GO:0032991,GO:0034248,GO:0034641,GO:…	ko:K03245	ko00000,ko00001,ko03009,ko03012	component of the eukaryotic translation initiation factor 3 (eIF-3) complex, which is involved in protein synthesis of a specialized repertoire of mRNAs and, together with other initiation factors, stimulates binding of mRNA and methionyl-tRNAi to the 40S ribosome. The eIF-3 complex specifically targets and initiates translation of a subset of mRNAs involved in cell proliferation
perflu_18003	Actinopterygii	DCXR	DCXR	GO:0003674,GO:0003824,GO:0004090,GO:0005488,GO:0005515,GO:0005575,GO:0005622,GO:0005623,GO:0005737,GO:0005856,GO:0005874,GO:0005881,GO:0005886,GO:0005902,GO:0005903,GO:0005975,GO:0005996,GO:0005997,GO:0005998,GO:0006006,GO:0006063,GO:0006064,GO:0006082,GO:0006139,GO:0006725,GO:0006732,GO:0006733,GO:0006739,GO:0006753,GO:0006793,GO:0006796,GO:0006807,GO:0008150,GO:0008152,GO:0009056,GO:0009058,GO:…	ko:K03331	ko00000,ko00001,ko00002,ko01000	L-xylulose reductase
perflu_18078	Actinopterygii	ORM1	ORM1	GO:0000323,GO:0001101,GO:0001775,GO:0001817,GO:0001818,GO:0001819,GO:0002237,GO:0002252,GO:0002263,GO:0002274,GO:0002275,GO:0002283,GO:0002366,GO:0002376,GO:0002437,GO:0002438,GO:0002439,GO:0002443,GO:0002444,GO:0002446,GO:0002526,GO:0002544,GO:0002576,GO:0002791,GO:0002793,GO:0003674,GO:0005488,GO:0005575,GO:0005576,GO:0005615,GO:0005622,GO:0005623,GO:0005737,GO:0005764,GO:0005766,GO:0005773,GO:…	ko:K17308	ko00000,ko04147	acute-phase response
perflu_18236	Actinopterygii	RSPH1	RSPH1	GO:0000003,GO:0000226,GO:0000228,GO:0000793,GO:0000794,GO:0001520,GO:0001578,GO:0003006,GO:0005575,GO:0005622,GO:0005623,GO:0005634,GO:0005694,GO:0005737,GO:0005819,GO:0005829,GO:0005856,GO:0005929,GO:0006996,GO:0007010,GO:0007017,GO:0007276,GO:0007281,GO:0007283,GO:0007286,GO:0008150,GO:0009987,GO:0015630,GO:0016043,GO:0019953,GO:0022412,GO:0022414,GO:0022607,GO:0030030,GO:0030031,GO:0030154,GO:…	ko:K19755	ko00000,ko04812	Radial spoke head 1 homolog
perflu_18294	Actinopterygii	THEG	THEG	NA	NA	NA	Testicular haploid expressed gene protein-like
perflu_18336	Actinopterygii	RAMP2	RAMP2	GO:0000003,GO:0000323,GO:0001525,GO:0001568,GO:0001570,GO:0001605,GO:0001653,GO:0001664,GO:0001666,GO:0001944,GO:0002040,GO:0003008,GO:0003013,GO:0003018,GO:0003674,GO:0004888,GO:0004930,GO:0005102,GO:0005215,GO:0005488,GO:0005515,GO:0005575,GO:0005622,GO:0005623,GO:0005737,GO:0005764,GO:0005773,GO:0005886,GO:0005887,GO:0005905,GO:0006810,GO:0006811,GO:0006812,GO:0006816,GO:0006897,GO:0006898,GO:…	ko:K08447,ko:K08448,ko:K08449	ko00000,ko00001,ko04030	Receptor activity-modifying protein
perflu_18724	Actinopterygii	SCN1B	SCN1B	GO:0000902,GO:0000904,GO:0001508,GO:0001518,GO:0002027,GO:0002028,GO:0003008,GO:0003012,GO:0003013,GO:0003015,GO:0003254,GO:0003674,GO:0005215,GO:0005216,GO:0005248,GO:0005261,GO:0005272,GO:0005575,GO:0005623,GO:0005886,GO:0005887,GO:0005911,GO:0006810,GO:0006811,GO:0006812,GO:0006814,GO:0006928,GO:0006935,GO:0006936,GO:0006941,GO:0007154,GO:0007267,GO:0007275,GO:0007399,GO:0007409,GO:0007411,GO:…	ko:K04845	ko00000,ko00001,ko04040	Sodium channel, voltage-gated, type I, beta a
perflu_18935	Actinopterygii	timp-2b	TIMP-2B	NA	NA	NA	metalloproteinase
perflu_19067	Actinopterygii	GTSF1	GTSF1	GO:0000003,GO:0003006,GO:0005575,GO:0005622,GO:0005623,GO:0005634,GO:0005737,GO:0006355,GO:0007276,GO:0007281,GO:0007292,GO:0008150,GO:0009889,GO:0009890,GO:0009892,GO:0009987,GO:0010468,GO:0010556,GO:0010558,GO:0010605,GO:0010629,GO:0016458,GO:0019219,GO:0019222,GO:0019953,GO:0022412,GO:0022414,GO:0030154,GO:0031047,GO:0031323,GO:0031324,GO:0031326,GO:0031327,GO:0032501,GO:0032502,GO:0032504,GO:…	NA	NA	factor 1-like
perflu_19121	Actinopterygii	N6AMT2	N6AMT2	GO:0003674,GO:0003824,GO:0005575,GO:0005622,GO:0005623,GO:0005737,GO:0005829,GO:0006464,GO:0006479,GO:0006807,GO:0008150,GO:0008152,GO:0008168,GO:0008170,GO:0008213,GO:0008276,GO:0008757,GO:0009987,GO:0016278,GO:0016279,GO:0016740,GO:0016741,GO:0018022,GO:0018193,GO:0018205,GO:0019538,GO:0032259,GO:0036211,GO:0043170,GO:0043412,GO:0043414,GO:0044237,GO:0044238,GO:0044260,GO:0044267,GO:0044424,GO:…	ko:K16546	ko00000,ko03036	DNA methyltransferase 2
perflu_19128	Actinopterygii	CILP	CILP	NA	NA	NA	Si dkey-205h13.2
perflu_19221	Actinopterygii	FGF19	FGF19	GO:0000165,GO:0001667,GO:0001755,GO:0001932,GO:0001934,GO:0003674,GO:0003824,GO:0005085,GO:0005088,GO:0005102,GO:0005104,GO:0005488,GO:0005515,GO:0005575,GO:0005576,GO:0006464,GO:0006468,GO:0006629,GO:0006644,GO:0006650,GO:0006661,GO:0006793,GO:0006796,GO:0006807,GO:0006928,GO:0007154,GO:0007165,GO:0007166,GO:0007167,GO:0007169,GO:0007275,GO:0007399,GO:0007507,GO:0008150,GO:0008152,GO:0008284,GO:…	ko:K22428	ko00000,ko00001,ko00536,ko04052,ko04516	fibroblast growth factor
perflu_19429	Actinopterygii	MRPS26	MRPS26	GO:0000313,GO:0000314,GO:0005575,GO:0005622,GO:0005623,GO:0005634,GO:0005654,GO:0005737,GO:0005739,GO:0005740,GO:0005743,GO:0005759,GO:0005761,GO:0005763,GO:0005840,GO:0006412,GO:0006414,GO:0006415,GO:0006518,GO:0006807,GO:0006950,GO:0006974,GO:0008150,GO:0008152,GO:0009058,GO:0009059,GO:0009987,GO:0010467,GO:0015935,GO:0016020,GO:0016043,GO:0019538,GO:0019866,GO:0022411,GO:0031090,GO:0031966,GO:…	ko:K17405	br01610,ko00000,ko03011	ribosomal protein S26
perflu_19515	Actinopterygii	EMC8	EMC8	GO:0003674,GO:0005488,GO:0005515,GO:0005575,GO:0005622,GO:0005623,GO:0005634,GO:0005737,GO:0005739,GO:0005783,GO:0005789,GO:0005829,GO:0012505,GO:0016020,GO:0016021,GO:0030176,GO:0031224,GO:0031227,GO:0031984,GO:0032991,GO:0042175,GO:0043226,GO:0043227,GO:0043229,GO:0043231,GO:0044422,GO:0044424,GO:0044425,GO:0044432,GO:0044444,GO:0044446,GO:0044464,GO:0072546,GO:0098796,GO:0098827	NA	NA	ER membrane protein complex subunit 8
perflu_19518	Actinopterygii	CISH	CISH	GO:0001558,GO:0001932,GO:0001933,GO:0003674,GO:0004857,GO:0004860,GO:0005575,GO:0005622,GO:0005623,GO:0005737,GO:0005829,GO:0005886,GO:0006464,GO:0006469,GO:0006807,GO:0007154,GO:0007165,GO:0007166,GO:0007186,GO:0007205,GO:0008150,GO:0008152,GO:0009892,GO:0009966,GO:0009968,GO:0009987,GO:0010033,GO:0010563,GO:0010605,GO:0010646,GO:0010648,GO:0016020,GO:0019207,GO:0019210,GO:0019220,GO:0019221,GO:…	ko:K04701	ko00000,ko00001,ko00002,ko04121	Cytokine-inducible SH2-containing protein-like
perflu_19760	Actinopterygii	RAB3C	RAB3C	GO:0002376,GO:0003674,GO:0003824,GO:0003924,GO:0005488,GO:0005515,GO:0005575,GO:0005622,GO:0005623,GO:0005737,GO:0005829,GO:0008021,GO:0008092,GO:0008150,GO:0012505,GO:0016462,GO:0016787,GO:0016817,GO:0016818,GO:0017022,GO:0017111,GO:0017157,GO:0019882,GO:0030133,GO:0030742,GO:0031410,GO:0031489,GO:0031982,GO:0032879,GO:0043226,GO:0043227,GO:0043229,GO:0044424,GO:0044444,GO:0044456,GO:0044464,GO:…	ko:K07883	ko00000,ko04031,ko04131	RAB3C, member RAS oncogene family
perflu_19766	Actinopterygii	PYCARD	PYCARD	GO:0000323,GO:0001773,GO:0001775,GO:0001816,GO:0001817,GO:0001818,GO:0001819,GO:0001932,GO:0001933,GO:0001934,GO:0001959,GO:0002020,GO:0002218,GO:0002230,GO:0002237,GO:0002252,GO:0002253,GO:0002263,GO:0002274,GO:0002275,GO:0002277,GO:0002283,GO:0002366,GO:0002376,GO:0002443,GO:0002444,GO:0002446,GO:0002577,GO:0002579,GO:0002580,GO:0002582,GO:0002583,GO:0002585,GO:0002586,GO:0002588,GO:0002682,GO:…	ko:K12799	ko00000,ko00001	Apoptosis-associated speck-like protein containing a
perflu_20028	Actinopterygii	HEBP1	HEBP1	GO:0003674,GO:0005488,GO:0005575,GO:0005576,GO:0005622,GO:0005623,GO:0005737,GO:0005829,GO:0006725,GO:0006778,GO:0006807,GO:0007154,GO:0007165,GO:0007186,GO:0007623,GO:0008150,GO:0008152,GO:0009987,GO:0020037,GO:0023052,GO:0033013,GO:0042168,GO:0042440,GO:0044237,GO:0044424,GO:0044444,GO:0044464,GO:0046483,GO:0046906,GO:0048037,GO:0048511,GO:0050789,GO:0050794,GO:0050896,GO:0051186,GO:0051716,GO:…	NA	NA	Heme-binding protein
perflu_20079	Actinopterygii	GUCA1	GUCA1	NA	ko:K08328	ko00000,ko00001	Guanylyl cyclase-activating protein 2-like
perflu_20686	Vertebrata	REG4	REG4	NA	ko:K22244	ko00000,ko00001	Type-2 ice-structuring protein-like
perflu_20951	Actinopterygii	CDA	CDA	GO:0001558,GO:0001775,GO:0001882,GO:0002252,GO:0002263,GO:0002274,GO:0002275,GO:0002283,GO:0002366,GO:0002376,GO:0002443,GO:0002444,GO:0002446,GO:0003674,GO:0003676,GO:0003723,GO:0003824,GO:0004126,GO:0005488,GO:0005515,GO:0005575,GO:0005576,GO:0005622,GO:0005623,GO:0005737,GO:0005829,GO:0006139,GO:0006140,GO:0006206,GO:0006213,GO:0006216,GO:0006217,GO:0006725,GO:0006807,GO:0006810,GO:0006887,GO:…	ko:K01489	ko00000,ko00001,ko01000	This enzyme scavenges exogenous and endogenous cytidine and 2'-deoxycytidine for UMP synthesis
perflu_21059	Actinopterygii	KCNE1	KCNE1	GO:0000003,GO:0001508,GO:0002027,GO:0002064,GO:0002070,GO:0003006,GO:0003008,GO:0003012,GO:0003013,GO:0003015,GO:0003674,GO:0005215,GO:0005216,GO:0005244,GO:0005249,GO:0005251,GO:0005261,GO:0005267,GO:0005488,GO:0005515,GO:0005575,GO:0005622,GO:0005623,GO:0005737,GO:0005783,GO:0005886,GO:0005887,GO:0006464,GO:0006486,GO:0006487,GO:0006493,GO:0006807,GO:0006810,GO:0006811,GO:0006812,GO:0006813,GO:…	ko:K04894	ko00000,ko00001,ko04040	Slow voltage-gated potassium channel
perflu_21243	Actinopterygii	AP1S1	AP1S1	GO:0000139,GO:0000323,GO:0002376,GO:0002478,GO:0002495,GO:0002504,GO:0003674,GO:0005215,GO:0005575,GO:0005622,GO:0005623,GO:0005737,GO:0005764,GO:0005765,GO:0005773,GO:0005774,GO:0005794,GO:0005798,GO:0005802,GO:0005829,GO:0005905,GO:0006810,GO:0006886,GO:0006897,GO:0006898,GO:0008104,GO:0008150,GO:0008565,GO:0009605,GO:0009607,GO:0009615,GO:0012505,GO:0012506,GO:0012510,GO:0015031,GO:0015833,GO:…	ko:K12394	ko00000,ko00001,ko04131	Adaptor-related protein complex 1, sigma 1 subunit
perflu_21545	Actinopterygii	CENPA	CENPA	GO:0000070,GO:0000132,GO:0000226,GO:0000228,GO:0000278,GO:0000280,GO:0000281,GO:0000775,GO:0000776,GO:0000777,GO:0000778,GO:0000779,GO:0000780,GO:0000785,GO:0000786,GO:0000788,GO:0000790,GO:0000792,GO:0000793,GO:0000794,GO:0000819,GO:0000910,GO:0000939,GO:0003674,GO:0003676,GO:0003677,GO:0003682,GO:0003690,GO:0005488,GO:0005575,GO:0005622,GO:0005623,GO:0005634,GO:0005654,GO:0005694,GO:0005720,GO:…	ko:K11253,ko:K11495	ko00000,ko00001,ko03036,ko04147	protein heterodimerization activity
perflu_21793	Actinopterygii	C19orf12	C19ORF12	GO:0003008,GO:0005575,GO:0005622,GO:0005623,GO:0005737,GO:0005739,GO:0005740,GO:0005783,GO:0006873,GO:0006874,GO:0006875,GO:0006914,GO:0006915,GO:0006950,GO:0006979,GO:0008150,GO:0008152,GO:0008219,GO:0009056,GO:0009987,GO:0012501,GO:0012505,GO:0016020,GO:0019725,GO:0030003,GO:0031090,GO:0031966,GO:0031967,GO:0031975,GO:0032501,GO:0042592,GO:0043226,GO:0043227,GO:0043229,GO:0043231,GO:0044237,GO:…	NA	NA	Chromosome 19 open reading frame 12
perflu_22276	Actinopterygii	lgals2	LGALS2	NA	ko:K06830,ko:K10090	ko00000,ko04091,ko04147,ko04516	Lectin, galactoside-binding, soluble, 2b
perflu_22365	Vertebrata	VAMP1	VAMP1	GO:0000149,GO:0001505,GO:0003674,GO:0005484,GO:0005488,GO:0005515,GO:0005575,GO:0005622,GO:0005623,GO:0005737,GO:0005886,GO:0006810,GO:0006836,GO:0006887,GO:0006904,GO:0006906,GO:0006996,GO:0007154,GO:0007267,GO:0007268,GO:0007269,GO:0007275,GO:0007424,GO:0008021,GO:0008150,GO:0009653,GO:0009987,GO:0012505,GO:0016020,GO:0016043,GO:0016050,GO:0016079,GO:0016081,GO:0016192,GO:0017156,GO:0022406,GO:…	ko:K08510,ko:K13504,ko:K13505	ko00000,ko00001,ko04131	Vesicle-associated membrane protein
sanvi_275	Actinopterygii	EVPL	EVPL	GO:0001533,GO:0003674,GO:0005198,GO:0005488,GO:0005515,GO:0005575,GO:0005622,GO:0005623,GO:0005737,GO:0005829,GO:0005856,GO:0005886,GO:0005911,GO:0006464,GO:0006807,GO:0007275,GO:0008150,GO:0008152,GO:0008219,GO:0008544,GO:0009888,GO:0009913,GO:0009987,GO:0012501,GO:0016020,GO:0018149,GO:0019538,GO:0030054,GO:0030057,GO:0030154,GO:0030216,GO:0030674,GO:0030855,GO:0031424,GO:0032501,GO:0032502,GO:…	ko:K10383	ko00000,ko04812	Envoplakin b
sanvi_538	Actinopterygii	mbd6	MBD6	NA	NA	NA	domain protein
sanvi_945	Actinopterygii	TRPS1	TRPS1	GO:0000122,GO:0000228,GO:0000785,GO:0000790,GO:0000976,GO:0000977,GO:0000981,GO:0001012,GO:0001067,GO:0001085,GO:0001227,GO:0001228,GO:0001501,GO:0001942,GO:0002062,GO:0003674,GO:0003676,GO:0003677,GO:0003682,GO:0003690,GO:0003700,GO:0005488,GO:0005515,GO:0005575,GO:0005622,GO:0005623,GO:0005634,GO:0005654,GO:0005667,GO:0005694,GO:0006139,GO:0006351,GO:0006355,GO:0006357,GO:0006366,GO:0006606,GO:…	ko:K22040	ko00000,ko03000	Trichorhinophalangeal syndrome I
sanvi_1055	Actinopterygii	BRCA1	BRCA1	GO:0000075,GO:0000077,GO:0000151,GO:0000152,GO:0000209,GO:0000226,GO:0000228,GO:0000278,GO:0000724,GO:0000725,GO:0000726,GO:0000729,GO:0000793,GO:0000794,GO:0000795,GO:0000800,GO:0000930,GO:0000931,GO:0001067,GO:0001817,GO:0001819,GO:0003674,GO:0003676,GO:0003677,GO:0003682,GO:0003684,GO:0003712,GO:0003713,GO:0003723,GO:0003824,GO:0004842,GO:0005102,GO:0005488,GO:0005515,GO:0005575,GO:0005622,GO:…	ko:K10605	ko00000,ko00001,ko00002,ko01000,ko01009,ko03036,ko03400,ko04121	Breast cancer
sanvi_1084	Actinopterygii	cux1	CUX1	NA	ko:K09313	ko00000,ko03000	Cut-like homeobox 1a
sanvi_1369	Actinopterygii	ANKRD50	ANKRD50	GO:0006810,GO:0008150,GO:0016192,GO:0016197,GO:0046907,GO:0051179,GO:0051234,GO:0051641,GO:0051649,GO:0098876,GO:1990126	ko:K21440	ko00000,ko04131	ankyrin repeat
sanvi_1413	Actinopterygii	EPRS	EPRS	GO:0002376,GO:0003674,GO:0003676,GO:0003723,GO:0003824,GO:0004812,GO:0004818,GO:0004827,GO:0005488,GO:0005515,GO:0005575,GO:0005622,GO:0005623,GO:0005737,GO:0005829,GO:0005886,GO:0006082,GO:0006139,GO:0006399,GO:0006412,GO:0006417,GO:0006418,GO:0006424,GO:0006433,GO:0006518,GO:0006520,GO:0006725,GO:0006807,GO:0006810,GO:0006811,GO:0006820,GO:0006869,GO:0006950,GO:0006952,GO:0006955,GO:0008150,GO:…	ko:K01885,ko:K14163	ko00000,ko00001,ko00002,ko01000,ko01007,ko02048,ko03016	glutamyl-prolyl-tRNA synthetase
sanvi_1636	Actinopterygii	ATF7IP	ATF7IP	GO:0000122,GO:0003674,GO:0003712,GO:0003714,GO:0003824,GO:0005575,GO:0005622,GO:0005623,GO:0005634,GO:0005654,GO:0005667,GO:0005694,GO:0005737,GO:0005829,GO:0006139,GO:0006259,GO:0006304,GO:0006305,GO:0006306,GO:0006355,GO:0006357,GO:0006725,GO:0006807,GO:0008150,GO:0008152,GO:0009889,GO:0009890,GO:0009891,GO:0009892,GO:0009893,GO:0009987,GO:0010468,GO:0010556,GO:0010557,GO:0010558,GO:0010604,GO:…	NA	NA	Activating transcription factor
sanvi_1913	Actinopterygii	PRTG	PRTG	GO:0005575,GO:0005623,GO:0007275,GO:0007399,GO:0008150,GO:0008582,GO:0009987,GO:0016322,GO:0021700,GO:0022008,GO:0030154,GO:0030182,GO:0030424,GO:0030425,GO:0032501,GO:0032502,GO:0036477,GO:0040008,GO:0042551,GO:0042995,GO:0043005,GO:0044087,GO:0044463,GO:0044464,GO:0045886,GO:0045926,GO:0048468,GO:0048469,GO:0048519,GO:0048523,GO:0048638,GO:0048640,GO:0048666,GO:0048699,GO:0048731,GO:0048856,GO:…	NA	NA	Protogenin homolog b (Gallus gallus)
sanvi_1952	Actinopterygii	ZNF524	ZNF524	GO:0000981,GO:0003674,GO:0003700,GO:0006355,GO:0006357,GO:0008150,GO:0009889,GO:0010468,GO:0010556,GO:0019219,GO:0019222,GO:0031323,GO:0031326,GO:0050789,GO:0050794,GO:0051171,GO:0051252,GO:0060255,GO:0065007,GO:0080090,GO:0140110,GO:1903506,GO:2000112,GO:2001141	NA	NA	Zinc finger protein
sanvi_2340	Actinopterygii	ZFR2	ZFR2	GO:0000375,GO:0000377,GO:0000398,GO:0006139,GO:0006396,GO:0006397,GO:0006725,GO:0006807,GO:0008150,GO:0008152,GO:0008380,GO:0009987,GO:0010467,GO:0016070,GO:0016071,GO:0034641,GO:0043170,GO:0044237,GO:0044238,GO:0046483,GO:0071704,GO:0090304,GO:1901360	ko:K13203	ko00000,ko03041	Zinc finger RNA binding protein 2
sanvi_2885	Actinopterygii	MAML2	MAML2	GO:0003674,GO:0003712,GO:0003713,GO:0005575,GO:0005622,GO:0005623,GO:0005634,GO:0005654,GO:0006139,GO:0006351,GO:0006352,GO:0006355,GO:0006357,GO:0006366,GO:0006367,GO:0006725,GO:0006807,GO:0007154,GO:0007165,GO:0007166,GO:0007219,GO:0007221,GO:0008150,GO:0008152,GO:0008593,GO:0009058,GO:0009059,GO:0009889,GO:0009891,GO:0009893,GO:0009966,GO:0009967,GO:0009987,GO:0010467,GO:0010468,GO:0010556,GO:…	ko:K06061	ko00000,ko00001	Mastermind-like 2 (Drosophila)
sanvi_2926	Actinopterygii	MYSM1	MYSM1	GO:0000981,GO:0003674,GO:0003700,GO:0003712,GO:0003713,GO:0003824,GO:0004843,GO:0005488,GO:0005515,GO:0005575,GO:0005622,GO:0005623,GO:0005634,GO:0005654,GO:0005886,GO:0006325,GO:0006338,GO:0006355,GO:0006357,GO:0006464,GO:0006508,GO:0006807,GO:0006996,GO:0008150,GO:0008152,GO:0008233,GO:0008234,GO:0008237,GO:0009889,GO:0009891,GO:0009893,GO:0009987,GO:0010468,GO:0010556,GO:0010557,GO:0010604,GO:…	ko:K11865	ko00000,ko01002,ko04121	Myb-like, SWIRM and MPN domains 1
sanvi_3292	Actinopterygii	TLR1	TLR1	NA	ko:K18808	ko00000	toll-like receptor
sanvi_3404	Actinopterygii	ccdc187	CCDC187	GO:0003674,GO:0005488,GO:0005515,GO:0005575,GO:0005622,GO:0005623,GO:0005737,GO:0019899,GO:0031625,GO:0044389,GO:0044424,GO:0044464	NA	NA	Coiled-coil domain-containing protein 50 N-terminus
sanvi_3628	Actinopterygii	SLC26A2	SLC26A2	GO:0001503,GO:0003674,GO:0005215,GO:0005216,GO:0005253,GO:0005254,GO:0005310,GO:0005342,GO:0005452,GO:0005575,GO:0005623,GO:0005886,GO:0005887,GO:0005902,GO:0006082,GO:0006139,GO:0006163,GO:0006164,GO:0006725,GO:0006753,GO:0006790,GO:0006793,GO:0006796,GO:0006807,GO:0006810,GO:0006811,GO:0006812,GO:0006816,GO:0006820,GO:0006821,GO:0006835,GO:0006855,GO:0006873,GO:0006885,GO:0008028,GO:0008150,GO:…	ko:K14453,ko:K14701,ko:K14703	ko00000,ko02000	Solute carrier family 26 (sulfate transporter), member 2
sanvi_3827	Actinopterygii	ITCH	ITCH	GO:0000151,GO:0000209,GO:0001558,GO:0001664,GO:0001817,GO:0001818,GO:0001932,GO:0001933,GO:0002009,GO:0002165,GO:0002218,GO:0002221,GO:0002253,GO:0002376,GO:0002643,GO:0002645,GO:0002664,GO:0002666,GO:0002667,GO:0002669,GO:0002682,GO:0002683,GO:0002684,GO:0002694,GO:0002695,GO:0002697,GO:0002698,GO:0002753,GO:0002757,GO:0002758,GO:0002764,GO:0002831,GO:0002832,GO:0002911,GO:0002913,GO:0003002,GO:…	ko:K05632,ko:K05633	ko00000,ko00001,ko01000,ko04121,ko04131	Itchy E3 ubiquitin protein ligase
sanvi_3998	Actinopterygii	JUP	JUP	GO:0001533,GO:0001775,GO:0001952,GO:0001954,GO:0002027,GO:0002159,GO:0002252,GO:0002263,GO:0002274,GO:0002275,GO:0002283,GO:0002366,GO:0002376,GO:0002443,GO:0002444,GO:0002446,GO:0002934,GO:0003674,GO:0003712,GO:0003713,GO:0005198,GO:0005199,GO:0005488,GO:0005515,GO:0005575,GO:0005576,GO:0005622,GO:0005623,GO:0005634,GO:0005737,GO:0005829,GO:0005856,GO:0005882,GO:0005886,GO:0005911,GO:0005912,GO:…	ko:K10056	ko00000,ko00001,ko04147	Junction plakoglobin a
sanvi_4084	Actinopterygii	FOXO1	FOXO1	GO:0000122,GO:0000302,GO:0000981,GO:0000982,GO:0001078,GO:0001101,GO:0001221,GO:0001223,GO:0001227,GO:0001568,GO:0001659,GO:0001678,GO:0001932,GO:0001933,GO:0001944,GO:0001945,GO:0003674,GO:0003676,GO:0003677,GO:0003682,GO:0003700,GO:0005488,GO:0005515,GO:0005575,GO:0005622,GO:0005623,GO:0005634,GO:0005654,GO:0005737,GO:0005739,GO:0005829,GO:0006109,GO:0006111,GO:0006355,GO:0006357,GO:0006464,GO:…	ko:K07201	ko00000,ko00001,ko00002,ko03000	Forkhead box
sanvi_4095	Actinopterygii	ARHGAP42	ARHGAP42	GO:0003008,GO:0003013,GO:0003018,GO:0003056,GO:0003073,GO:0003085,GO:0003674,GO:0005096,GO:0005488,GO:0005515,GO:0005543,GO:0006937,GO:0006940,GO:0007154,GO:0007165,GO:0007264,GO:0007265,GO:0007266,GO:0008015,GO:0008047,GO:0008150,GO:0008217,GO:0008289,GO:0009966,GO:0009968,GO:0009987,GO:0010646,GO:0010648,GO:0019229,GO:0023051,GO:0023052,GO:0023057,GO:0030234,GO:0030695,GO:0032501,GO:0035023,GO:…	ko:K13736,ko:K20071,ko:K20651	ko00000,ko00001,ko04131	Rho GTPase activating protein 42
sanvi_4304	Actinopterygii	MFN1	MFN1	GO:0000003,GO:0001101,GO:0001666,GO:0001678,GO:0002165,GO:0003006,GO:0003674,GO:0003824,GO:0003924,GO:0005488,GO:0005515,GO:0005575,GO:0005622,GO:0005623,GO:0005737,GO:0005739,GO:0005740,GO:0005741,GO:0005743,GO:0006066,GO:0006139,GO:0006163,GO:0006629,GO:0006694,GO:0006697,GO:0006725,GO:0006753,GO:0006793,GO:0006796,GO:0006807,GO:0006810,GO:0006914,GO:0006928,GO:0006950,GO:0006996,GO:0007005,GO:…	ko:K06030,ko:K21356	ko00000,ko00001,ko01000,ko03029,ko04131	Belongs to the TRAFAC class dynamin-like GTPase superfamily. Dynamin Fzo YdjA family
sanvi_4316	Actinopterygii	kirrel2	KIRREL2	GO:0000768,GO:0000902,GO:0000904,GO:0001654,GO:0001655,GO:0001700,GO:0001745,GO:0001763,GO:0002164,GO:0003008,GO:0003014,GO:0003674,GO:0005488,GO:0005515,GO:0005575,GO:0005623,GO:0005886,GO:0005911,GO:0005912,GO:0005913,GO:0005917,GO:0006949,GO:0006996,GO:0007010,GO:0007015,GO:0007043,GO:0007154,GO:0007155,GO:0007156,GO:0007157,GO:0007267,GO:0007275,GO:0007399,GO:0007409,GO:0007416,GO:0007423,GO:…	NA	NA	Kin of IRRE like 3 like
sanvi_4569	Actinopterygii	ASTE1	ASTE1	GO:0001654,GO:0001745,GO:0001751,GO:0001752,GO:0001754,GO:0002009,GO:0002164,GO:0002165,GO:0007154,GO:0007165,GO:0007166,GO:0007167,GO:0007169,GO:0007173,GO:0007275,GO:0007399,GO:0007423,GO:0007444,GO:0007472,GO:0007476,GO:0007525,GO:0007526,GO:0007552,GO:0007560,GO:0008150,GO:0008586,GO:0009653,GO:0009791,GO:0009886,GO:0009887,GO:0009888,GO:0009987,GO:0022008,GO:0023052,GO:0030154,GO:0030182,GO:…	ko:K10870	ko00000,ko00001,ko03400	asteroid homolog
sanvi_4613	Actinopterygii	ABCD2	ABCD2	GO:0000038,GO:0003674,GO:0005215,GO:0005319,GO:0005324,GO:0005488,GO:0005515,GO:0005575,GO:0005622,GO:0005623,GO:0005737,GO:0005777,GO:0005778,GO:0005829,GO:0006082,GO:0006629,GO:0006631,GO:0006635,GO:0006810,GO:0006811,GO:0006820,GO:0006869,GO:0008150,GO:0008152,GO:0009056,GO:0009062,GO:0009605,GO:0009607,GO:0009617,GO:0009893,GO:0009894,GO:0009896,GO:0009987,GO:0010565,GO:0010876,GO:0015711,GO:…	ko:K05675,ko:K05676	ko00000,ko00001,ko02000	ATP-binding cassette sub-family D
sanvi_4829	Actinopterygii	PLCD3	PLCD3	GO:0000003,GO:0001525,GO:0001568,GO:0001701,GO:0001890,GO:0001892,GO:0001944,GO:0003006,GO:0003674,GO:0003824,GO:0004435,GO:0004620,GO:0004629,GO:0005575,GO:0005622,GO:0005623,GO:0005737,GO:0005829,GO:0005886,GO:0006066,GO:0006793,GO:0006796,GO:0007275,GO:0008081,GO:0008150,GO:0008152,GO:0009653,GO:0009790,GO:0009792,GO:0009987,GO:0016020,GO:0016298,GO:0016787,GO:0016788,GO:0019637,GO:0019751,GO:…	ko:K05857	ko00000,ko00001,ko00002,ko01000,ko04131	Phospholipase C, delta 3b
sanvi_4871	Actinopterygii	TARS	TARS	GO:0003674,GO:0003824,GO:0004812,GO:0004829,GO:0005488,GO:0005515,GO:0005575,GO:0005622,GO:0005623,GO:0005737,GO:0005739,GO:0005829,GO:0005856,GO:0006082,GO:0006139,GO:0006399,GO:0006412,GO:0006418,GO:0006435,GO:0006518,GO:0006520,GO:0006725,GO:0006807,GO:0007275,GO:0007568,GO:0008150,GO:0008152,GO:0008340,GO:0009058,GO:0009059,GO:0009987,GO:0010259,GO:0010467,GO:0015629,GO:0016070,GO:0016874,GO:…	ko:K01868	ko00000,ko00001,ko00002,ko01000,ko01007,ko03016	threonyl-tRNA synthetase
sanvi_4872	Actinopterygii	ADAM23	ADAM23	GO:0003674,GO:0003824,GO:0005102,GO:0005178,GO:0005488,GO:0005515,GO:0005575,GO:0005576,GO:0005623,GO:0005886,GO:0005887,GO:0006508,GO:0006807,GO:0007275,GO:0007399,GO:0007417,GO:0008150,GO:0008152,GO:0008233,GO:0008237,GO:0009987,GO:0010033,GO:0016020,GO:0016021,GO:0016787,GO:0019538,GO:0031224,GO:0031226,GO:0032501,GO:0032502,GO:0034097,GO:0042221,GO:0043170,GO:0044238,GO:0044425,GO:0044459,GO:…	ko:K06837,ko:K16067	ko00000,ko01000,ko01002,ko04516	ADAM metallopeptidase domain 23
sanvi_4983	Actinopterygii	SLC26A6	SLC26A6	GO:0000003,GO:0002376,GO:0003006,GO:0003008,GO:0003674,GO:0005215,GO:0005216,GO:0005253,GO:0005254,GO:0005310,GO:0005342,GO:0005452,GO:0005488,GO:0005515,GO:0005575,GO:0005622,GO:0005623,GO:0005737,GO:0005886,GO:0005887,GO:0005903,GO:0005929,GO:0006810,GO:0006811,GO:0006812,GO:0006816,GO:0006820,GO:0006821,GO:0006835,GO:0006855,GO:0006873,GO:0006885,GO:0006950,GO:0006952,GO:0006955,GO:0007154,GO:…	ko:K14453,ko:K14700,ko:K14701,ko:K14703,ko:K14704	ko00000,ko00001,ko02000	Solute carrier family 26 member
sanvi_5032	Actinopterygii	FASTKD3	FASTKD3	GO:0005575,GO:0005622,GO:0005623,GO:0005634,GO:0005737,GO:0005739,GO:0006091,GO:0006417,GO:0006996,GO:0007005,GO:0008150,GO:0008152,GO:0008535,GO:0009889,GO:0009891,GO:0009893,GO:0009894,GO:0009987,GO:0010468,GO:0010556,GO:0010557,GO:0010604,GO:0010608,GO:0010628,GO:0015980,GO:0016043,GO:0017004,GO:0019219,GO:0019222,GO:0022607,GO:0031323,GO:0031325,GO:0031326,GO:0031328,GO:0031329,GO:0032268,GO:…	NA	NA	FAST kinase
sanvi_5410	Actinopterygii	BFSP1	BFSP1	GO:0001654,GO:0002064,GO:0002088,GO:0003674,GO:0005198,GO:0005200,GO:0005212,GO:0005575,GO:0005622,GO:0005623,GO:0005737,GO:0005856,GO:0005882,GO:0006996,GO:0007010,GO:0007275,GO:0007423,GO:0008150,GO:0009888,GO:0009987,GO:0016043,GO:0021700,GO:0030154,GO:0030855,GO:0032501,GO:0032502,GO:0043010,GO:0043226,GO:0043228,GO:0043229,GO:0043232,GO:0044422,GO:0044424,GO:0044430,GO:0044446,GO:0044464,GO:…	ko:K10378	ko00000,ko04812	Beaded filament structural protein 1, filensin
sanvi_5478	Actinopterygii	PLOD1	PLOD1	GO:0000003,GO:0001666,GO:0003006,GO:0003674,GO:0003824,GO:0003980,GO:0005488,GO:0005506,GO:0005515,GO:0005575,GO:0005576,GO:0005615,GO:0005622,GO:0005623,GO:0005737,GO:0005783,GO:0005789,GO:0005791,GO:0006011,GO:0006082,GO:0006139,GO:0006464,GO:0006486,GO:0006520,GO:0006575,GO:0006725,GO:0006793,GO:0006807,GO:0006950,GO:0007276,GO:0007281,GO:0007292,GO:0007295,GO:0008150,GO:0008152,GO:0008194,GO:…	ko:K00473,ko:K13645,ko:K13646,ko:K13647,ko:K15174	ko00000,ko00001,ko01000,ko01003,ko03021,ko04147	Procollagen-lysine 1, 2-oxoglutarate 5-dioxygenase 1a
sanvi_5499	Actinopterygii	RAP1GAP2	RAP1GAP2	GO:0003674,GO:0005096,GO:0005488,GO:0005515,GO:0005575,GO:0005622,GO:0005623,GO:0005634,GO:0005635,GO:0005737,GO:0005813,GO:0005815,GO:0005829,GO:0005856,GO:0005886,GO:0007275,GO:0007399,GO:0008047,GO:0008150,GO:0008361,GO:0009966,GO:0009968,GO:0009987,GO:0010646,GO:0010648,GO:0010721,GO:0010975,GO:0010977,GO:0012505,GO:0015630,GO:0016020,GO:0016043,GO:0022008,GO:0023051,GO:0023057,GO:0030154,GO:…	ko:K17700,ko:K17708	ko00000,ko00001	RAP1 GTPase activating protein
sanvi_5516	Actinopterygii	DTX3L	DTX3L	GO:0000209,GO:0000323,GO:0002230,GO:0002682,GO:0002697,GO:0002831,GO:0003674,GO:0003824,GO:0004842,GO:0004857,GO:0005488,GO:0005515,GO:0005575,GO:0005622,GO:0005623,GO:0005634,GO:0005654,GO:0005737,GO:0005764,GO:0005773,GO:0005829,GO:0006139,GO:0006259,GO:0006281,GO:0006282,GO:0006302,GO:0006325,GO:0006355,GO:0006464,GO:0006508,GO:0006511,GO:0006513,GO:0006725,GO:0006807,GO:0006810,GO:0006950,GO:…	ko:K06058	ko00000,ko00001,ko01000,ko04121	Deltex 3 like, E3 ubiquitin ligase
sanvi_5699	Actinopterygii	FASTKD2	FASTKD2	GO:0000027,GO:0003674,GO:0003676,GO:0003723,GO:0005488,GO:0005575,GO:0005576,GO:0005622,GO:0005623,GO:0005634,GO:0005737,GO:0005739,GO:0005759,GO:0006091,GO:0006417,GO:0006996,GO:0008150,GO:0008152,GO:0009295,GO:0009889,GO:0009891,GO:0009893,GO:0009987,GO:0010468,GO:0010556,GO:0010557,GO:0010604,GO:0010608,GO:0010628,GO:0015980,GO:0016043,GO:0019222,GO:0019843,GO:0022607,GO:0022613,GO:0022618,GO:…	ko:K18190	ko00000,ko03029	FAST kinase
sanvi_5802	Actinopterygii	MAU2	MAU2	GO:0000003,GO:0000070,GO:0000278,GO:0000280,GO:0000785,GO:0000819,GO:0000902,GO:0000904,GO:0003674,GO:0003676,GO:0003677,GO:0003690,GO:0005488,GO:0005515,GO:0005575,GO:0005622,GO:0005623,GO:0005634,GO:0005654,GO:0005694,GO:0005737,GO:0006928,GO:0006935,GO:0006996,GO:0007049,GO:0007059,GO:0007062,GO:0007064,GO:0007275,GO:0007399,GO:0007409,GO:0007411,GO:0007610,GO:0008104,GO:0008150,GO:0009605,GO:…	ko:K11266	ko00000,ko03036	chromatid cohesion factor
sanvi_6169	Actinopterygii	ZNF703	ZNF703	GO:0001654,GO:0003674,GO:0003676,GO:0003677,GO:0005488,GO:0005515,GO:0005575,GO:0005622,GO:0005623,GO:0005634,GO:0005737,GO:0006355,GO:0006996,GO:0007162,GO:0007275,GO:0007368,GO:0007389,GO:0007399,GO:0007417,GO:0007420,GO:0007423,GO:0008134,GO:0008150,GO:0008284,GO:0009653,GO:0009719,GO:0009725,GO:0009790,GO:0009799,GO:0009855,GO:0009887,GO:0009888,GO:0009889,GO:0009890,GO:0009892,GO:0009893,GO:…	NA	NA	zinc finger protein
sanvi_6352	Actinopterygii	EGFL6	EGFL6	GO:0003674,GO:0005102,GO:0005178,GO:0005488,GO:0005515,GO:0005575,GO:0005576,GO:0005604,GO:0005615,GO:0008150,GO:0009987,GO:0010810,GO:0010811,GO:0016043,GO:0030155,GO:0030198,GO:0031012,GO:0043062,GO:0044421,GO:0044877,GO:0045785,GO:0048518,GO:0050789,GO:0050839,GO:0062023,GO:0065007,GO:0071840	ko:K06824	ko00000,ko04516	EGF-like-domain, multiple 6
sanvi_6493	Actinopterygii	ZNF143	ZNF143	GO:0000976,GO:0000977,GO:0000978,GO:0000981,GO:0000982,GO:0000987,GO:0001012,GO:0001067,GO:0001077,GO:0001228,GO:0003674,GO:0003676,GO:0003677,GO:0003682,GO:0003690,GO:0003700,GO:0005488,GO:0005575,GO:0005622,GO:0005623,GO:0005634,GO:0005654,GO:0006139,GO:0006351,GO:0006355,GO:0006357,GO:0006359,GO:0006366,GO:0006383,GO:0006725,GO:0006807,GO:0008150,GO:0008152,GO:0008284,GO:0009058,GO:0009059,GO:…	ko:K20828	ko00000,ko03021	zinc finger protein
sanvi_6541	Actinopterygii	FMO5	FMO5	GO:0003674,GO:0003824,GO:0004497,GO:0004499,GO:0005575,GO:0005622,GO:0005623,GO:0005737,GO:0005783,GO:0005789,GO:0005829,GO:0006082,GO:0006139,GO:0006725,GO:0006732,GO:0006733,GO:0006739,GO:0006753,GO:0006793,GO:0006796,GO:0006805,GO:0006807,GO:0008150,GO:0008152,GO:0009117,GO:0009404,GO:0009410,GO:0009987,GO:0012505,GO:0016020,GO:0016491,GO:0016705,GO:0016709,GO:0017144,GO:0019362,GO:0019637,GO:…	ko:K00485	ko00000,ko00001,ko01000	Dimethylaniline monooxygenase N-oxide-forming
sanvi_6728	Actinopterygii	GRHL2	GRHL2	GO:0000003,GO:0000902,GO:0000904,GO:0000981,GO:0001067,GO:0001161,GO:0001228,GO:0001501,GO:0001654,GO:0001701,GO:0001709,GO:0001736,GO:0001738,GO:0001745,GO:0001751,GO:0001752,GO:0001754,GO:0001763,GO:0001838,GO:0001841,GO:0001843,GO:0001890,GO:0001892,GO:0002009,GO:0002064,GO:0003006,GO:0003007,GO:0003205,GO:0003206,GO:0003208,GO:0003231,GO:0003382,GO:0003674,GO:0003676,GO:0003677,GO:0003682,GO:…	ko:K09275	ko00000,ko03000	CP2 transcription factor
sanvi_6836	Actinopterygii	FRMD6	FRMD6	GO:0000003,GO:0000902,GO:0000904,GO:0001654,GO:0001667,GO:0001745,GO:0001751,GO:0001754,GO:0002064,GO:0002065,GO:0002066,GO:0003006,GO:0003382,GO:0003383,GO:0003674,GO:0005198,GO:0005200,GO:0005488,GO:0005515,GO:0005575,GO:0005622,GO:0005623,GO:0005856,GO:0005886,GO:0005911,GO:0005912,GO:0005913,GO:0005915,GO:0006810,GO:0006928,GO:0006996,GO:0007010,GO:0007088,GO:0007096,GO:0007154,GO:0007165,GO:…	ko:K16683,ko:K16822	ko00000,ko00001,ko00002	FERM domain containing 6
sanvi_6906	Actinopterygii	PRODH	PRODH	GO:0000166,GO:0003674,GO:0003824,GO:0004657,GO:0005488,GO:0005575,GO:0005622,GO:0005623,GO:0005737,GO:0005739,GO:0005740,GO:0005743,GO:0005759,GO:0006082,GO:0006520,GO:0006536,GO:0006537,GO:0006560,GO:0006562,GO:0006575,GO:0006807,GO:0006915,GO:0006950,GO:0006979,GO:0007154,GO:0007165,GO:0007610,GO:0007626,GO:0008150,GO:0008152,GO:0008219,GO:0008631,GO:0008652,GO:0009056,GO:0009058,GO:0009063,GO:…	ko:K00318	ko00000,ko00001,ko01000	Proline dehydrogenase
sanvi_6980	Actinopterygii	MCMBP	MCMBP	GO:0000228,GO:0000785,GO:0000790,GO:0000819,GO:0003674,GO:0003682,GO:0005488,GO:0005575,GO:0005622,GO:0005623,GO:0005634,GO:0005654,GO:0005694,GO:0005737,GO:0005829,GO:0005886,GO:0006139,GO:0006259,GO:0006260,GO:0006261,GO:0006725,GO:0006807,GO:0006996,GO:0007049,GO:0007059,GO:0007062,GO:0008150,GO:0008152,GO:0009058,GO:0009059,GO:0009987,GO:0016020,GO:0016043,GO:0022402,GO:0031974,GO:0031981,GO:…	NA	NA	Minichromosome maintenance complex binding protein
sanvi_7024	Actinopterygii	ANGTL2	ANGTL2	NA	NA	NA	Angiopoietin-like
sanvi_7715	Actinopterygii	KIAA0391	KIAA0391	GO:0000959,GO:0000963,GO:0000964,GO:0000966,GO:0001682,GO:0003674,GO:0003824,GO:0004518,GO:0004519,GO:0004521,GO:0004526,GO:0004540,GO:0004549,GO:0005575,GO:0005622,GO:0005623,GO:0005634,GO:0005737,GO:0005739,GO:0005759,GO:0006139,GO:0006396,GO:0006399,GO:0006725,GO:0006807,GO:0008033,GO:0008150,GO:0008152,GO:0009295,GO:0009987,GO:0010467,GO:0016070,GO:0016787,GO:0016788,GO:0016891,GO:0016893,GO:…	ko:K17655	ko00000,ko03029	Mitochondrial ribonuclease P protein
sanvi_7831	Actinopterygii	LIPG	LIPG	GO:0003674,GO:0003824,GO:0004465,GO:0004620,GO:0004806,GO:0005575,GO:0005576,GO:0005615,GO:0005622,GO:0005623,GO:0005737,GO:0005768,GO:0005769,GO:0005794,GO:0006629,GO:0006644,GO:0006793,GO:0006796,GO:0006810,GO:0006869,GO:0007584,GO:0008150,GO:0008152,GO:0008283,GO:0008970,GO:0009056,GO:0009395,GO:0009605,GO:0009986,GO:0009987,GO:0009991,GO:0010876,GO:0010982,GO:0010983,GO:0010984,GO:0010986,GO:…	ko:K22284	ko00000,ko00001,ko00002,ko01000	Lipase, endothelial
sanvi_7832	Actinopterygii	CTTN	CTTN	GO:0000003,GO:0000902,GO:0001558,GO:0001667,GO:0001726,GO:0002064,GO:0002065,GO:0002066,GO:0002102,GO:0003006,GO:0003674,GO:0005488,GO:0005515,GO:0005522,GO:0005575,GO:0005622,GO:0005623,GO:0005737,GO:0005794,GO:0005819,GO:0005829,GO:0005856,GO:0005886,GO:0005905,GO:0005938,GO:0006810,GO:0006886,GO:0006897,GO:0006898,GO:0006928,GO:0006929,GO:0006930,GO:0006937,GO:0006940,GO:0006996,GO:0007010,GO:…	ko:K06106	ko00000,ko00001,ko04131,ko04812	cortactin
sanvi_7927	Actinopterygii	si:dkey-3d4.3_2	SI:DKEY-3D4.3_2	NA	NA	NA	Kelch motif
sanvi_7988	Actinopterygii	PNKP	PNKP	GO:0000166,GO:0000718,GO:0003674,GO:0003676,GO:0003677,GO:0003684,GO:0003690,GO:0003824,GO:0004518,GO:0004519,GO:0005488,GO:0005524,GO:0005575,GO:0005622,GO:0005623,GO:0005634,GO:0005654,GO:0005730,GO:0005737,GO:0005739,GO:0006139,GO:0006259,GO:0006260,GO:0006261,GO:0006281,GO:0006289,GO:0006725,GO:0006753,GO:0006793,GO:0006796,GO:0006807,GO:0006950,GO:0006974,GO:0006979,GO:0008144,GO:0008150,GO:…	ko:K08073	ko00000,ko01000,ko01009,ko03400	Polynucleotide kinase 3'-phosphatase
sanvi_8201	Actinopterygii	CLUL1	CLUL1	NA	NA	NA	Clusterin-like
sanvi_8458	Actinopterygii	Tnfrsf22	TNFRSF22	GO:0000902,GO:0000904,GO:0002237,GO:0002376,GO:0003674,GO:0004888,GO:0005031,GO:0005035,GO:0005488,GO:0005515,GO:0005575,GO:0005622,GO:0005623,GO:0005634,GO:0005886,GO:0005887,GO:0006928,GO:0006935,GO:0006950,GO:0006952,GO:0006954,GO:0006955,GO:0007154,GO:0007165,GO:0007166,GO:0007275,GO:0007399,GO:0007409,GO:0007411,GO:0008150,GO:0008219,GO:0009605,GO:0009607,GO:0009617,GO:0009653,GO:0009897,GO:…	ko:K04722,ko:K05158,ko:K05159	ko00000,ko00001,ko04050,ko04090	Tumor necrosis factor receptor superfamily member
sanvi_8705	Actinopterygii	PPM1F	PPM1F	GO:0000003,GO:0001932,GO:0001933,GO:0001952,GO:0001954,GO:0003006,GO:0003674,GO:0003824,GO:0004721,GO:0004722,GO:0004723,GO:0005488,GO:0005515,GO:0005575,GO:0005622,GO:0005623,GO:0005634,GO:0005737,GO:0005829,GO:0006325,GO:0006355,GO:0006464,GO:0006469,GO:0006470,GO:0006793,GO:0006796,GO:0006807,GO:0006915,GO:0006996,GO:0007154,GO:0007165,GO:0007275,GO:0007530,GO:0007548,GO:0008150,GO:0008152,GO:…	ko:K17501,ko:K17502	ko00000,ko01000,ko01009	Protein phosphatase 1F (PP2C domain containing)
sanvi_8730	Actinopterygii	B3GALNT2	B3GALNT2	GO:0003674,GO:0003824,GO:0005575,GO:0005622,GO:0005623,GO:0005737,GO:0005783,GO:0005789,GO:0006040,GO:0006139,GO:0006464,GO:0006486,GO:0006493,GO:0006725,GO:0006793,GO:0006807,GO:0008150,GO:0008152,GO:0008194,GO:0008375,GO:0008376,GO:0009058,GO:0009059,GO:0009100,GO:0009101,GO:0009225,GO:0009987,GO:0012505,GO:0016020,GO:0016740,GO:0016757,GO:0016758,GO:0019276,GO:0019538,GO:0030154,GO:0031984,GO:…	ko:K09654	ko00000,ko00001,ko01000,ko01003	beta-1,3-N-acetylgalactosaminyltransferase 2
sanvi_8888	Actinopterygii	TAPBP	TAPBP	GO:0000139,GO:0002376,GO:0002474,GO:0002478,GO:0002479,GO:0003674,GO:0003823,GO:0003824,GO:0005102,GO:0005215,GO:0005488,GO:0005515,GO:0005575,GO:0005622,GO:0005623,GO:0005737,GO:0005783,GO:0005789,GO:0005793,GO:0005794,GO:0005886,GO:0005887,GO:0006518,GO:0006807,GO:0006810,GO:0006890,GO:0006906,GO:0006950,GO:0006952,GO:0006955,GO:0006996,GO:0008150,GO:0008152,GO:0009987,GO:0010468,GO:0012505,GO:…	ko:K08058	ko00000,ko00001	TAP binding protein (tapasin)
sanvi_8983	Actinopterygii	APBB1IP	APBB1IP	NA	ko:K17704	ko00000,ko00001	Amyloid beta (A4) precursor protein-binding, family B, member
sanvi_9031	Actinopterygii	OXCT1	OXCT1	GO:0002791,GO:0002793,GO:0003674,GO:0003824,GO:0005488,GO:0005515,GO:0005575,GO:0005622,GO:0005623,GO:0005634,GO:0005654,GO:0005737,GO:0005739,GO:0005759,GO:0006091,GO:0006950,GO:0007275,GO:0007399,GO:0007417,GO:0007420,GO:0007507,GO:0007584,GO:0008150,GO:0008152,GO:0008260,GO:0008410,GO:0009056,GO:0009605,GO:0009636,GO:0009719,GO:0009725,GO:0009888,GO:0009987,GO:0009991,GO:0010033,GO:0010646,GO:…	ko:K01027	ko00000,ko00001,ko01000	Key enzyme for ketone body catabolism. Transfers the CoA moiety from succinate to acetoacetate. Formation of the enzyme-CoA intermediate proceeds via an unstable anhydride species formed between the carboxylate groups of the enzyme and substrate
sanvi_9100	Actinopterygii	NSUN3	NSUN3	GO:0000154,GO:0000313,GO:0000315,GO:0001510,GO:0002097,GO:0002101,GO:0002127,GO:0002946,GO:0003674,GO:0003824,GO:0005575,GO:0005622,GO:0005623,GO:0005737,GO:0005739,GO:0005759,GO:0005761,GO:0005762,GO:0005840,GO:0006139,GO:0006364,GO:0006396,GO:0006399,GO:0006400,GO:0006417,GO:0006725,GO:0006807,GO:0008033,GO:0008150,GO:0008152,GO:0008168,GO:0008173,GO:0008175,GO:0008757,GO:0009451,GO:0009889,GO:…	ko:K21969	ko00000,ko01000,ko03016,ko03029	Belongs to the class I-like SAM-binding methyltransferase superfamily. RsmB NOP family
sanvi_9455	Actinopterygii	KRT1	KRT1	NA	ko:K07604	ko00000,ko00001,ko04147,ko04812	Keratin, type I cytoskeletal
[truncated: 107 more rows]
